# Supplementary material for: Interferon Regulatory Factor 4 Recruits Immature B Cells to Signal Tertiary Lymphoid Structure Immaturity and Progression of Clear Cell Renal Cell Carcinoma
Source: Int J Biol Sci. 2025 Jun 9;21(9):3827–51. doi: 10.7150/ijbs.113737 (PMC12210385; doi:10.7150/ijbs.113737)
Supplement: Supplementary file 2 — Supplementary tables. [file ijbsv21p3827s2.xlsx]

## Sheet: S1
Table S1: Clinical characteristics of 763 clear cell renal cell carcinoma (ccRCC) patients
Database	Number of patients	Age	Sex	Grade	Stage	T
CPTAC	93(12.19%)	<=65: 55(59.14%) >65: 38(40.86%)	Female: 21(22.58%) Male: 72(77.42%)	G1: 6(6.45%) G2: 45(48.39%) G3: 33(35.48%) G4: 9(9.68%)	I: 45(48.39%) II: 10(10.75%) III: 29(31.18%) IV: 9(9.68%)	T1: 47(50.54%) T2: 11(11.83%) T3: 34(36.56%) T4: 1(1.08%)
EMBL	53(6.95%)	<=65: 38(71.70%) >65: 15(28.30%)	Female: 16(30.19%) Male: 37(69.81%)	unknown	unknown	unknown
ICGC	91(11.93%)	<=65: 63(69.23%) >65: 28(30.77%)	Female: 39(42.86%) Male: 52(57.14%)	unknown	I: 53(58.24%) II: 13(14.29%) III: 16(17.58%) IV: 9(9.89%)	T1: 54(59.34%) T2: 13(14.29%) T3: 22(24.18%) T4: 2(2.20%)
TCGA	526(68.94%)	<=65: 347(65.97%) >65: 179(34.03%)	Female: 183(34.79%) Male: 343(65.21%)	G1: 13(2.47%) G2: 226(42.97%) G3: 205(38.97%) G4: 74(14.07%) unknown: 8(1.52%)	I: 261(49.62%) II: 57(10.84%) III: 123(23.38%) IV: 82(15.59%) unknown: 3(0.57%)	T1: 267(50.76%) T2: 69(13.12%) T3: 179(34.04%) T4: 11(2.09%)
Total	763(100%)	<=65: 503(65.92%) >65: 260(34.08%)	Female: 259(33.94%) Male: 504(66.06%)	G1: 19(2.49%) G2: 271(35.52%) G3: 238(31.19%) G4: 83(10.88%) unknown: 152(19.92%)	I: 359(47.05%) II: 80(10.48%) III: 168(22.02%) IV: 100(13.11%) unknown: 56(7.34%)	T1: 368(48.23%) T2: 93(12.19%) T3: 235(30.80%) T4: 14(1.83%) unknown: 53(6.95%)
ID	Futime	Fustat	Age	Gender	Grade	Stage	T	M	N	Database
C3L-00004	384	0	72	Male	G3	Stage III	T3	M0	unknown	CPTAC
C3L-00010	704	0	30	Male	G3	Stage I	T1	M0	N0	CPTAC
C3L-00011	241	1	63	Female	G4	Stage IV	T3	M1	unknown	CPTAC
C3L-00026	719	0	65	Female	G3	Stage I	T1	M0	unknown	CPTAC
C3L-00079	274	1	49	Male	G3	Stage III	T3	M0	N1	CPTAC
C3L-00088	694	1	72	Male	G2	Stage III	T3	M0	unknown	CPTAC
C3L-00096	71	1	52	Male	G4	Stage IV	T3	M1	N0	CPTAC
C3L-00097	716	0	59	Male	G2	Stage I	T1	M0	unknown	CPTAC
C3L-00103	737	0	56	Male	G3	Stage III	T3	M0	N0	CPTAC
C3L-00360	672	0	72	Male	G3	Stage II	T2	M0	unknown	CPTAC
C3L-00369	91	1	89	Male	G2	Stage III	T3	unknown	unknown	CPTAC
C3L-00416	608	0	62	Male	G4	Stage III	T3	unknown	unknown	CPTAC
C3L-00418	630	0	56	Female	G2	Stage III	T3	M0	unknown	CPTAC
C3L-00447	671	0	35	Male	G3	Stage I	T1	M0	unknown	CPTAC
C3L-00448	701	0	66	Male	G2	Stage I	T1	M0	unknown	CPTAC
C3L-00561	708	0	50	Male	G4	Stage III	T3	M0	N0	CPTAC
C3L-00581	704	0	52	Male	G2	Stage II	T2	M0	unknown	CPTAC
C3L-00583	301	0	55	Male	G3	Stage I	T1	M0	unknown	CPTAC
C3L-00606	672	0	75	Female	G3	Stage III	T3	M0	N0	CPTAC
C3L-00607	727	0	66	Male	G3	Stage III	T3	unknown	unknown	CPTAC
C3L-00610	723	0	57	Female	G3	Stage I	T1	unknown	unknown	CPTAC
C3L-00765	587	0	61	Female	G2	Stage I	T1	unknown	unknown	CPTAC
C3L-00766	266	0	57	Female	G2	Stage I	T1	unknown	unknown	CPTAC
C3L-00790	441	0	44	Male	G2	Stage I	T1	unknown	unknown	CPTAC
C3L-00791	707	0	76	Male	G3	Stage III	T1	unknown	N1	CPTAC
C3L-00792	700	0	90	Female	G3	Stage II	T2	unknown	unknown	CPTAC
C3L-00796	333	0	67	Male	G2	Stage I	T1	unknown	unknown	CPTAC
C3L-00799	495	0	41	Male	G2	Stage I	T1	unknown	unknown	CPTAC
C3L-00800	343	0	41	Male	G2	Stage I	T1	unknown	unknown	CPTAC
C3L-00812	2	0	74	Male	G2	Stage I	T1	unknown	unknown	CPTAC
C3L-00813	5	0	61	Male	G3	Stage III	T3	unknown	unknown	CPTAC
C3L-00814	15	0	83	Male	G2	Stage I	T1	unknown	unknown	CPTAC
C3L-00817	670	0	80	Male	G2	Stage I	T1	unknown	unknown	CPTAC
C3L-00902	609	0	69	Female	G1	Stage I	T1	M0	unknown	CPTAC
C3L-00907	693	0	55	Male	G2	Stage I	T1	unknown	unknown	CPTAC
C3L-00908	648	0	60	Female	G3	Stage II	T2	unknown	unknown	CPTAC
C3L-00910	681	0	75	Female	G3	Stage I	T1	M0	unknown	CPTAC
C3L-00917	684	0	37	Male	G3	Stage I	T1	M0	unknown	CPTAC
C3L-01281	685	0	66	Male	G4	Stage IV	T3	M1	unknown	CPTAC
C3L-01283	673	0	37	Male	G3	Stage I	T1	M0	unknown	CPTAC
C3L-01286	698	0	58	Male	G3	Stage III	T3	M0	unknown	CPTAC
C3L-01287	630	1	60	Male	G4	Stage IV	T3	M1	unknown	CPTAC
C3L-01288	703	0	70	Female	G1	Stage I	T1	M0	unknown	CPTAC
C3L-01302	55	1	71	Female	G4	Stage III	T3	M0	N0	CPTAC
C3L-01313	674	0	63	Male	G4	Stage III	T3	unknown	unknown	CPTAC
C3L-01352	232	0	76	Female	G2	Stage I	T1	unknown	unknown	CPTAC
C3L-01553	384	0	59	Male	G2	Stage I	T1	unknown	unknown	CPTAC
C3L-01603	690	0	63	Male	G2	Stage I	T1	unknown	unknown	CPTAC
C3L-01607	646	0	83	Male	G3	Stage III	T3	unknown	unknown	CPTAC
C3L-01836	426	0	47	Male	G3	Stage I	T1	unknown	unknown	CPTAC
C3L-01861	701	0	57	Male	G3	Stage I	T1	unknown	unknown	CPTAC
C3L-01882	350	0	48	Male	G2	Stage I	T1	M0	N0	CPTAC
C3L-01885	342	0	67	Male	G2	Stage I	T1	M0	unknown	CPTAC
C3N-00168	826	0	47	Male	G3	Stage I	T1	M0	N0	CPTAC
C3N-00177	841	0	52	Male	G2	Stage III	T3	M0	N0	CPTAC
C3N-00194	208	0	51	Female	G3	Stage IV	T2	unknown	unknown	CPTAC
C3N-00242	624	0	69	Male	G2	Stage I	T1	unknown	unknown	CPTAC
C3N-00244	728	0	46	Male	G2	Stage I	T1	unknown	unknown	CPTAC
C3N-00246	700	0	44	Male	G2	Stage I	T1	unknown	unknown	CPTAC
C3N-00305	765	0	60	Female	G1	Stage I	T1	unknown	unknown	CPTAC
C3N-00310	759	0	84	Male	G2	Stage III	T3	unknown	unknown	CPTAC
C3N-00312	759	0	68	Male	G3	Stage III	T3	unknown	unknown	CPTAC
C3N-00314	126	1	78	Male	G2	Stage I	T1	unknown	unknown	CPTAC
C3N-00315	740	0	68	Male	G3	Stage I	T1	unknown	unknown	CPTAC
C3N-00317	763	0	74	Female	G2	Stage I	T1	unknown	unknown	CPTAC
C3N-00320	765	0	67	Male	G2	Stage III	T3	unknown	unknown	CPTAC
C3N-00380	662	0	57	Female	G2	Stage I	T1	M0	unknown	CPTAC
C3N-00390	687	0	58	Male	G2	Stage IV	T3	M1	unknown	CPTAC
C3N-00437	725	0	69	Female	G3	Stage III	T3	unknown	unknown	CPTAC
C3N-00491	99	1	54	Male	G2	Stage IV	T1	M1	unknown	CPTAC
C3N-00494	702	0	66	Male	G2	Stage I	T1	unknown	unknown	CPTAC
C3N-00495	695	0	67	Male	G2	Stage I	T1	unknown	unknown	CPTAC
C3N-00733	629	0	56	Male	G2	Stage III	T3	unknown	unknown	CPTAC
C3N-00831	452	1	52	Male	G2	Stage II	T2	M1	unknown	CPTAC
C3N-00834	770	0	65	Male	G1	Stage I	T1	unknown	unknown	CPTAC
C3N-00852	619	0	62	Male	G3	Stage III	T3	M0	unknown	CPTAC
C3N-00953	684	0	41	Male	G3	Stage II	T2	unknown	unknown	CPTAC
C3N-01176	770	0	71	Male	G2	Stage III	T3	M1	unknown	CPTAC
C3N-01178	763	0	58	Female	G2	Stage III	T3	unknown	unknown	CPTAC
C3N-01179	754	0	72	Male	G2	Stage III	T3	unknown	unknown	CPTAC
C3N-01200	47	1	56	Female	G3	Stage IV	T4	M1	N0	CPTAC
C3N-01213	653	0	68	Male	G1	Stage III	T3	M0	unknown	CPTAC
C3N-01214	652	0	60	Male	G2	Stage II	T2	M0	N0	CPTAC
C3N-01220	632	1	51	Male	G4	Stage IV	T3	M1	unknown	CPTAC
C3N-01261	680	0	67	Male	G1	Stage I	T1	M0	unknown	CPTAC
C3N-01361	784	0	48	Male	G2	Stage I	T1	unknown	unknown	CPTAC
C3N-01522	692	0	80	Male	G2	Stage I	T1	M0	N0	CPTAC
C3N-01524	694	0	61	Male	G3	Stage II	T2	M0	unknown	CPTAC
C3N-01646	742	0	69	Male	G3	Stage III	T3	unknown	unknown	CPTAC
C3N-01648	668	0	69	Male	G2	Stage II	T2	unknown	unknown	CPTAC
C3N-01649	733	0	51	Male	G2	Stage III	T3	M1	unknown	CPTAC
C3N-01651	732	0	58	Male	G3	Stage II	T2	unknown	unknown	CPTAC
C3N-01808	778	0	47	Male	G2	Stage I	T1	unknown	unknown	CPTAC
Sample 1	420	1	58	Male	unknown	unknown	unknown	unknown	unknown	EMBL
Sample 10	450	1	51	Female	unknown	unknown	unknown	unknown	unknown	EMBL
Sample 11	540	1	62	Male	unknown	unknown	unknown	unknown	unknown	EMBL
Sample 12	1620	1	55	Male	unknown	unknown	unknown	unknown	unknown	EMBL
Sample 13	240	1	56	Male	unknown	unknown	unknown	unknown	unknown	EMBL
Sample 14	90	1	44	Male	unknown	unknown	unknown	unknown	unknown	EMBL
Sample 15	270	1	71	Male	unknown	unknown	unknown	unknown	unknown	EMBL
Sample 17	1380	0	69	Male	unknown	unknown	unknown	unknown	unknown	EMBL
Sample 18	90	0	60	Female	unknown	unknown	unknown	unknown	unknown	EMBL
Sample 19	60	1	61	Male	unknown	unknown	unknown	unknown	unknown	EMBL
Sample 2	480	1	58	Female	unknown	unknown	unknown	unknown	unknown	EMBL
Sample 20	300	1	54	Female	unknown	unknown	unknown	unknown	unknown	EMBL
Sample 21	210	1	61	Male	unknown	unknown	unknown	unknown	unknown	EMBL
Sample 22	750	1	55	Male	unknown	unknown	unknown	unknown	unknown	EMBL
Sample 24	120	1	56	Male	unknown	unknown	unknown	unknown	unknown	EMBL
Sample 25	690	1	46	Male	unknown	unknown	unknown	unknown	unknown	EMBL
Sample 26	30	1	54	Male	unknown	unknown	unknown	unknown	unknown	EMBL
Sample 27	330	1	80	Female	unknown	unknown	unknown	unknown	unknown	EMBL
Sample 28	360	1	56	Male	unknown	unknown	unknown	unknown	unknown	EMBL
Sample 29	150	1	60	Male	unknown	unknown	unknown	unknown	unknown	EMBL
Sample 3	360	0	57	Male	unknown	unknown	unknown	unknown	unknown	EMBL
Sample 30	330	1	51	Male	unknown	unknown	unknown	unknown	unknown	EMBL
Sample 32	270	0	68	Male	unknown	unknown	unknown	unknown	unknown	EMBL
Sample 33	240	1	58	Male	unknown	unknown	unknown	unknown	unknown	EMBL
Sample 34	570	1	68	Male	unknown	unknown	unknown	unknown	unknown	EMBL
Sample 35	360	1	61	Male	unknown	unknown	unknown	unknown	unknown	EMBL
Sample 36	270	1	67	Male	unknown	unknown	unknown	unknown	unknown	EMBL
Sample 37	330	1	74	Male	unknown	unknown	unknown	unknown	unknown	EMBL
Sample 38	180	0	64	Female	unknown	unknown	unknown	unknown	unknown	EMBL
Sample 4	360	1	63	Male	unknown	unknown	unknown	unknown	unknown	EMBL
Sample 40	1080	0	54	Male	unknown	unknown	unknown	unknown	unknown	EMBL
Sample 42	1050	1	71	Female	unknown	unknown	unknown	unknown	unknown	EMBL
Sample 43	1770	0	51	Male	unknown	unknown	unknown	unknown	unknown	EMBL
Sample 44	1710	0	61	Female	unknown	unknown	unknown	unknown	unknown	EMBL
Sample 45	450	1	58	Female	unknown	unknown	unknown	unknown	unknown	EMBL
Sample 46	240	1	67	Male	unknown	unknown	unknown	unknown	unknown	EMBL
Sample 47	60	1	48	Male	unknown	unknown	unknown	unknown	unknown	EMBL
Sample 48	180	1	56	Female	unknown	unknown	unknown	unknown	unknown	EMBL
Sample 49	420	1	69	Male	unknown	unknown	unknown	unknown	unknown	EMBL
Sample 5	1740	0	60	Male	unknown	unknown	unknown	unknown	unknown	EMBL
Sample 50	1140	1	54	Male	unknown	unknown	unknown	unknown	unknown	EMBL
Sample 51	90	1	49	Male	unknown	unknown	unknown	unknown	unknown	EMBL
Sample 52	210	1	68	Female	unknown	unknown	unknown	unknown	unknown	EMBL
Sample 53	570	0	66	Male	unknown	unknown	unknown	unknown	unknown	EMBL
Sample 54	270	0	72	Female	unknown	unknown	unknown	unknown	unknown	EMBL
Sample 55	720	1	78	Male	unknown	unknown	unknown	unknown	unknown	EMBL
Sample 56	240	1	54	Female	unknown	unknown	unknown	unknown	unknown	EMBL
Sample 58	150	1	71	Male	unknown	unknown	unknown	unknown	unknown	EMBL
Sample 59	840	0	56	Male	unknown	unknown	unknown	unknown	unknown	EMBL
Sample 6	450	0	49	Female	unknown	unknown	unknown	unknown	unknown	EMBL
Sample 7	1230	1	50	Male	unknown	unknown	unknown	unknown	unknown	EMBL
Sample 8	690	1	53	Female	unknown	unknown	unknown	unknown	unknown	EMBL
Sample 9	300	0	59	Female	unknown	unknown	unknown	unknown	unknown	EMBL
SP102719	782	1	67	Male	unknown	Stage IV	T3	M1	N0	ICGC
SP102727	564	1	54	Male	unknown	Stage IV	T3	M1	N0	ICGC
SP102735	2044	0	77	Female	unknown	Stage I	T1	M0	N0	ICGC
SP102743	2	1	55	Male	unknown	Stage IV	T3	M1	N0	ICGC
SP102749	978	1	52	Female	unknown	Stage I	T1	M0	N0	ICGC
SP102762	2189	0	61	Male	unknown	Stage III	T1	M0	N1	ICGC
SP102774	1254	1	60	Female	unknown	Stage III	T3	M0	N0	ICGC
SP102786	2097	0	65	Female	unknown	Stage I	T1	M0	N0	ICGC
SP102798	2062	0	57	Female	unknown	Stage III	T3	M0	unknown	ICGC
SP102807	114	1	65	Male	unknown	Stage III	T3	M0	N0	ICGC
SP102819	2112	0	62	Female	unknown	Stage I	T1	M0	N0	ICGC
SP102830	2042	0	73	Male	unknown	Stage I	T1	M0	N0	ICGC
SP102842	1586	1	59	Female	unknown	Stage II	T2	M0	N0	ICGC
SP102851	1636	0	54	Female	unknown	Stage I	T1	M0	N0	ICGC
SP102865	2058	0	67	Male	unknown	Stage I	T1	M0	N0	ICGC
SP102885	1539	1	69	Male	unknown	Stage I	T1	M0	N0	ICGC
SP102901	1576	0	61	Male	unknown	Stage III	T3	M0	N0	ICGC
SP102933	997	1	60	Male	unknown	Stage III	T3	M0	N0	ICGC
SP102949	146	1	62	Female	unknown	Stage IV	T3	M1	N0	ICGC
SP102977	232	0	56	Male	unknown	Stage III	T3	M0	N0	ICGC
SP102993	981	0	78	Male	unknown	Stage I	T1	M0	N0	ICGC
SP103009	1787	0	54	Female	unknown	Stage II	T2	M0	N0	ICGC
SP103025	2104	0	58	Male	unknown	Stage II	T2	M0	N0	ICGC
SP103049	2126	0	66	Female	unknown	Stage I	T1	M0	N0	ICGC
SP103069	1170	0	73	Male	unknown	Stage I	T1	M0	N0	ICGC
SP103092	654	0	72	Male	unknown	Stage III	T3	M0	N0	ICGC
SP103104	1922	0	60	Female	unknown	Stage I	T1	M0	N0	ICGC
SP103120	474	1	76	Female	unknown	Stage IV	T4	M1	N0	ICGC
SP103132	1852	0	50	Male	unknown	Stage I	T1	M0	N0	ICGC
SP103144	2156	0	75	Female	unknown	Stage I	T1	M0	N0	ICGC
SP103160	1824	0	59	Male	unknown	Stage I	T1	M0	N0	ICGC
SP103176	1658	0	39	Male	unknown	Stage I	T1	M0	N0	ICGC
SP103189	1813	0	59	Male	unknown	Stage I	T1	M0	N0	ICGC
SP103201	2160	0	78	Male	unknown	Stage IV	T4	M1	N0	ICGC
SP103225	1029	1	56	Female	unknown	Stage II	T2	M0	N0	ICGC
SP103237	1957	0	65	Male	unknown	Stage I	T1	M0	N0	ICGC
SP103249	1130	1	65	Female	unknown	Stage III	T3	M0	N0	ICGC
SP103265	1842	0	76	Female	unknown	Stage I	T1	M0	N0	ICGC
SP103277	1860	1	48	Male	unknown	Stage II	T2	M0	N0	ICGC
SP103292	2121	0	43	Female	unknown	Stage I	T1	M0	N0	ICGC
SP103304	221	1	46	Male	unknown	Stage I	T1	M0	N0	ICGC
SP103316	1638	0	53	Female	unknown	Stage I	T1	M0	N0	ICGC
SP103328	415	1	62	Male	unknown	Stage I	T1	M0	unknown	ICGC
SP103344	1976	0	51	Male	unknown	Stage I	T1	M0	N0	ICGC
SP103356	1923	1	60	Male	unknown	Stage II	T2	M0	N0	ICGC
SP103360	2271	0	44	Male	unknown	Stage I	T1	M0	unknown	ICGC
SP103368	2128	0	67	Male	unknown	Stage I	T1	M0	unknown	ICGC
SP103376	1882	1	75	Male	unknown	Stage I	T1	M0	unknown	ICGC
SP103380	1959	0	47	Male	unknown	Stage I	T1	M0	N0	ICGC
SP103384	2012	0	52	Male	unknown	Stage III	T3	unknown	N0	ICGC
SP103392	731	0	64	Male	unknown	Stage I	T1	M0	N0	ICGC
SP103400	1932	0	59	Female	unknown	Stage I	T1	M0	N0	ICGC
SP103420	2104	0	54	Male	unknown	Stage III	T3	M0	N0	ICGC
SP103448	1685	1	48	Male	unknown	Stage I	T1	M0	N0	ICGC
SP103459	789	1	64	Male	unknown	Stage II	T2	M0	N0	ICGC
SP103471	1866	0	38	Female	unknown	Stage I	T1	M0	N0	ICGC
SP103487	1864	0	50	Female	unknown	Stage I	T1	M0	N0	ICGC
SP103499	74	1	57	Female	unknown	Stage IV	T3	M1	N1	ICGC
SP103527	2060	0	55	Female	unknown	Stage I	T1	M0	N0	ICGC
SP103539	1774	0	67	Male	unknown	Stage I	T1	M0	N0	ICGC
SP103559	1028	1	65	Female	unknown	Stage I	T1	M0	N0	ICGC
SP103587	1999	0	60	Male	unknown	Stage II	T2	M0	N0	ICGC
SP103607	2264	0	66	Male	unknown	Stage III	T3	M0	unknown	ICGC
SP103623	2143	0	61	Female	unknown	Stage I	T1	M0	N0	ICGC
SP103643	1936	0	70	Male	unknown	Stage I	T1	M0	N0	ICGC
SP103658	2102	0	69	Female	unknown	Stage II	T2	M0	N0	ICGC
SP103688	1932	0	60	Female	unknown	Stage I	T1	M0	N0	ICGC
SP103697	1402	1	83	Female	unknown	Stage I	T1	M0	N0	ICGC
SP103709	1489	0	52	Male	unknown	Stage I	T1	M0	N0	ICGC
SP103724	1980	0	69	Male	unknown	Stage I	T1	M0	N0	ICGC
SP103733	474	1	65	Male	unknown	Stage IV	T3	M1	unknown	ICGC
SP103745	1508	1	70	Male	unknown	Stage IV	T3	M1	unknown	ICGC
SP103754	2021	0	56	Male	unknown	Stage I	T1	M0	unknown	ICGC
SP103760	51	0	35	Male	unknown	Stage II	T2	M0	unknown	ICGC
SP103763	174	1	72	Male	unknown	Stage I	T1	M0	N0	ICGC
SP103766	652	1	62	Female	unknown	Stage I	T1	M0	N0	ICGC
SP103772	1482	1	72	Male	unknown	Stage II	T2	M0	N0	ICGC
SP103778	1392	1	75	Female	unknown	Stage III	T3	M0	N0	ICGC
SP103781	1881	0	63	Female	unknown	Stage I	T1	M0	N0	ICGC
SP103784	1580	0	55	Female	unknown	Stage II	T2	M0	N0	ICGC
SP103787	1766	0	54	Male	unknown	Stage I	T1	M0	N0	ICGC
SP103790	1743	0	60	Female	unknown	Stage I	T1	M0	N0	ICGC
SP103793	1537	0	54	Female	unknown	Stage I	T1	M0	N0	ICGC
SP103799	1498	0	67	Male	unknown	Stage II	T2	M0	N0	ICGC
SP103802	1922	0	49	Female	unknown	Stage III	T3	M0	N0	ICGC
SP103805	1926	0	63	Female	unknown	Stage I	T1	M0	N0	ICGC
SP103808	1822	0	37	Male	unknown	Stage III	T3	M0	N0	ICGC
SP103811	1566	0	58	Female	unknown	Stage I	T1	M0	N0	ICGC
SP103814	1723	0	45	Male	unknown	Stage I	T1	M0	N0	ICGC
SP103817	1010	1	71	Female	unknown	Stage III	T3	M0	N0	ICGC
SP103823	1619	0	66	Male	unknown	Stage I	T1	M0	N0	ICGC
TCGA-3Z-A93Z	385	0	69	MALE	G2	Stage I	T1	M0	N0	TCGA
TCGA-6D-AA2E	362	0	68	FEMALE	G2	Stage I	T1	unknown	unknown	TCGA
TCGA-A3-3306	1120	0	67	MALE	G3	Stage I	T1	M0	N0	TCGA
TCGA-A3-3307	1436	0	66	MALE	G3	Stage III	T3	M0	N0	TCGA
TCGA-A3-3308	16	0	77	FEMALE	G2	Stage III	T3	M0	N0	TCGA
TCGA-A3-3311	1191	1	57	MALE	G2	Stage I	T1	M0	unknown	TCGA
TCGA-A3-3313	735	1	59	MALE	G3	Stage I	T1	M0	N0	TCGA
TCGA-A3-3316	1493	0	57	MALE	G3	Stage II	T2	M0	unknown	TCGA
TCGA-A3-3317	1491	0	67	MALE	G2	Stage II	T2	M0	N0	TCGA
TCGA-A3-3319	1130	0	70	MALE	G2	Stage I	T1	M0	unknown	TCGA
TCGA-A3-3320	1508	0	52	FEMALE	G1	Stage I	T1	M0	unknown	TCGA
TCGA-A3-3322	1478	0	51	MALE	G2	Stage I	T1	M0	unknown	TCGA
TCGA-A3-3323	1106	0	53	MALE	G1	Stage I	T1	M0	unknown	TCGA
TCGA-A3-3324	1186	0	51	MALE	G3	Stage I	T1	M0	unknown	TCGA
TCGA-A3-3325	1170	1	52	MALE	G2	Stage I	T1	M0	unknown	TCGA
TCGA-A3-3326	1137	0	47	MALE	G1	Stage I	T1	M0	unknown	TCGA
TCGA-A3-3328	1385	0	79	MALE	G2	Stage I	T1	M0	N0	TCGA
TCGA-A3-3329	1624	0	75	MALE	G2	Stage I	T1	M0	N0	TCGA
TCGA-A3-3331	1257	0	86	FEMALE	G2	Stage I	T1	M0	N0	TCGA
TCGA-A3-3335	1886	0	41	MALE	G4	Stage II	T2	M0	N0	TCGA
TCGA-A3-3343	945	0	79	MALE	G3	Stage II	T2	M0	N0	TCGA
TCGA-A3-3346	137	1	68	MALE	G3	Stage I	T1	M0	unknown	TCGA
TCGA-A3-3347	1610	1	76	FEMALE	G2	Stage III	T1	M0	N1	TCGA
TCGA-A3-3349	1385	0	34	FEMALE	G2	Stage I	T1	M0	N0	TCGA
TCGA-A3-3351	910	0	42	MALE	G2	Stage II	T2	M0	N0	TCGA
TCGA-A3-3352	561	1	74	MALE	G3	Stage III	T3	M0	N0	TCGA
TCGA-A3-3357	2688	0	62	MALE	G3	Stage II	T2	M0	N0	TCGA
TCGA-A3-3358	1307	0	57	FEMALE	G2	Stage I	T1	M0	N0	TCGA
TCGA-A3-3359	2504	0	82	FEMALE	G2	Stage I	T1	M0	N0	TCGA
TCGA-A3-3362	1559	0	60	FEMALE	G2	Stage I	T1	M0	N0	TCGA
TCGA-A3-3363	319	0	50	MALE	G2	Stage II	T2	M0	N0	TCGA
TCGA-A3-3365	873	0	46	MALE	G2	Stage I	T1	M0	unknown	TCGA
TCGA-A3-3367	2270	0	72	MALE	G3	Stage I	T1	M0	N0	TCGA
TCGA-A3-3370	2274	0	48	FEMALE	G2	Stage I	T1	M0	N0	TCGA
TCGA-A3-3372	735	0	64	MALE	G2	Stage III	T3	M0	unknown	TCGA
TCGA-A3-3373	1621	0	54	FEMALE	G3	Stage I	T1	M0	N0	TCGA
TCGA-A3-3374	1314	0	51	FEMALE	G2	Stage I	T1	M0	N0	TCGA
TCGA-A3-3376	1696	1	51	MALE	G2	Stage I	T1	M0	N0	TCGA
TCGA-A3-3378	630	0	60	MALE	G3	Stage I	T1	M0	N0	TCGA
TCGA-A3-3380	567	0	54	MALE	G2	Stage I	T1	M0	N0	TCGA
TCGA-A3-3382	574	0	69	MALE	G3	Stage I	T1	M0	unknown	TCGA
TCGA-A3-3383	861	0	52	MALE	G2	Stage I	T1	M0	unknown	TCGA
TCGA-A3-3385	1993	0	46	FEMALE	G2	Stage I	T1	M0	N0	TCGA
TCGA-A3-3387	617	0	49	MALE	G2	Stage I	T1	M0	N0	TCGA
TCGA-A3-A6NI	1018	0	47	MALE	G3	Stage I	T1	unknown	unknown	TCGA
TCGA-A3-A6NJ	468	0	57	FEMALE	G1	Stage I	T1	unknown	unknown	TCGA
TCGA-A3-A6NL	689	0	49	FEMALE	G2	Stage I	T1	unknown	unknown	TCGA
TCGA-A3-A6NN	3	0	78	MALE	G2	Stage I	T1	unknown	unknown	TCGA
TCGA-A3-A8CQ	3	0	59	FEMALE	G2	Stage I	T1	unknown	unknown	TCGA
TCGA-A3-A8OV	340	0	75	MALE	G2	Stage I	T1	unknown	unknown	TCGA
TCGA-A3-A8OW	323	0	37	MALE	G2	Stage III	T3	unknown	unknown	TCGA
TCGA-AK-3425	3343	0	68	MALE	G2	Stage I	T1	M0	N0	TCGA
TCGA-AK-3426	885	1	37	MALE	G3	Stage III	T3	M0	N1	TCGA
TCGA-AK-3427	3583	0	65	MALE	unknown	Stage I	T1	M0	N0	TCGA
TCGA-AK-3428	3728	0	62	MALE	G2	Stage III	T3	M0	N0	TCGA
TCGA-AK-3429	3328	0	54	FEMALE	G2	Stage II	T2	M0	N0	TCGA
TCGA-AK-3431	2241	1	62	FEMALE	G3	Stage II	T2	M0	unknown	TCGA
TCGA-AK-3433	3409	0	48	FEMALE	unknown	Stage II	T2	M0	N0	TCGA
TCGA-AK-3434	2087	0	72	MALE	G2	Stage I	T1	M0	unknown	TCGA
TCGA-AK-3436	3331	0	40	MALE	G2	Stage IV	T2	M1	N0	TCGA
TCGA-AK-3440	2865	0	58	MALE	G3	Stage I	T1	M0	unknown	TCGA
TCGA-AK-3443	1423	0	45	MALE	unknown	Stage II	T2	M0	N0	TCGA
TCGA-AK-3445	2392	0	69	MALE	G3	Stage III	T3	M0	unknown	TCGA
TCGA-AK-3447	1217	0	83	MALE	G2	Stage II	T2	M0	unknown	TCGA
TCGA-AK-3450	1508	0	85	FEMALE	G2	Stage I	T1	M0	N0	TCGA
TCGA-AK-3451	2868	0	48	MALE	G3	Stage II	T2	M0	N0	TCGA
TCGA-AK-3453	2531	0	58	FEMALE	G2	Stage II	T2	M0	unknown	TCGA
TCGA-AK-3454	874	0	84	MALE	G3	Stage I	T1	M0	unknown	TCGA
TCGA-AK-3455	683	1	71	FEMALE	G3	Stage III	T3	M0	unknown	TCGA
TCGA-AK-3456	1143	0	48	MALE	G3	Stage II	T2	M0	N0	TCGA
TCGA-AK-3458	1168	0	48	MALE	G3	Stage I	T1	M0	unknown	TCGA
TCGA-AK-3460	2508	0	58	MALE	G2	Stage I	T1	M0	unknown	TCGA
TCGA-AK-3461	2217	0	72	MALE	G2	Stage I	T1	M0	unknown	TCGA
TCGA-AK-3465	369	0	71	FEMALE	unknown	Stage I	T1	M0	unknown	TCGA
TCGA-AS-3777	1238	0	63	MALE	unknown	Stage I	T1	M0	unknown	TCGA
TCGA-AS-3778	43	0	35	MALE	G1	Stage I	T1	M0	unknown	TCGA
TCGA-B0-4688	101	1	46	MALE	G4	Stage IV	T4	M1	N0	TCGA
TCGA-B0-4690	43	1	65	MALE	G3	Stage IV	T4	M1	N0	TCGA
TCGA-B0-4691	139	1	55	MALE	G3	Stage IV	T2	M1	N0	TCGA
TCGA-B0-4693	77	1	72	FEMALE	G4	Stage III	T3	M0	N0	TCGA
TCGA-B0-4694	106	1	72	MALE	G4	Stage III	T3	M0	unknown	TCGA
TCGA-B0-4696	866	1	58	MALE	G3	Stage III	T3	M0	N0	TCGA
TCGA-B0-4697	578	1	46	FEMALE	G4	Stage IV	T3	M1	unknown	TCGA
TCGA-B0-4698	42	1	75	MALE	G4	Stage IV	T4	M0	unknown	TCGA
TCGA-B0-4699	110	1	74	MALE	G4	Stage IV	T4	M1	N0	TCGA
TCGA-B0-4700	1980	1	60	MALE	G4	Stage IV	T4	M1	unknown	TCGA
TCGA-B0-4701	238	1	66	FEMALE	G3	Stage IV	T3	M1	N0	TCGA
TCGA-B0-4703	182	1	51	MALE	G4	Stage IV	T3	M1	N0	TCGA
TCGA-B0-4706	65	1	61	MALE	G4	Stage III	T3	M0	unknown	TCGA
TCGA-B0-4707	600	1	63	MALE	G4	Stage III	T3	M0	unknown	TCGA
TCGA-B0-4710	1755	0	75	FEMALE	G3	Stage III	T3	M0	N0	TCGA
TCGA-B0-4712	1337	1	76	MALE	G3	Stage IV	T3	M1	unknown	TCGA
TCGA-B0-4713	202	1	76	FEMALE	G2	Stage III	T3	M0	unknown	TCGA
TCGA-B0-4714	99	1	81	MALE	G3	Stage IV	T3	M1	unknown	TCGA
TCGA-B0-4718	1778	0	57	MALE	G2	Stage III	T3	M0	unknown	TCGA
TCGA-B0-4810	478	1	47	MALE	G3	Stage III	T3	M0	N1	TCGA
TCGA-B0-4811	1417	1	48	MALE	G3	Stage III	T3	M0	N0	TCGA
TCGA-B0-4813	18	1	68	MALE	G3	Stage III	T3	M0	unknown	TCGA
TCGA-B0-4814	168	1	58	MALE	G3	Stage IV	T4	M1	N0	TCGA
TCGA-B0-4815	1588	1	65	MALE	G4	Stage III	T3	M0	unknown	TCGA
TCGA-B0-4816	1371	1	49	MALE	G3	Stage II	T2	M0	N0	TCGA
TCGA-B0-4817	1019	1	81	MALE	G3	Stage III	T3	M0	N0	TCGA
TCGA-B0-4818	510	1	68	FEMALE	G3	Stage II	T2	M0	unknown	TCGA
TCGA-B0-4819	183	1	60	FEMALE	G4	Stage IV	T3	M1	unknown	TCGA
TCGA-B0-4821	1230	1	68	FEMALE	G3	Stage III	T3	M0	N0	TCGA
TCGA-B0-4822	1111	1	78	MALE	G4	Stage II	T2	M0	unknown	TCGA
TCGA-B0-4823	454	1	88	MALE	G2	Stage I	T1	M0	N0	TCGA
TCGA-B0-4824	1657	1	49	FEMALE	G3	Stage I	T1	M0	N0	TCGA
TCGA-B0-4827	885	1	77	FEMALE	G4	Stage III	T3	M0	N0	TCGA
TCGA-B0-4828	307	1	79	MALE	G3	Stage IV	T2	M1	unknown	TCGA
TCGA-B0-4833	2386	1	82	FEMALE	G2	Stage I	T1	M0	N0	TCGA
TCGA-B0-4834	2090	1	49	MALE	G3	Stage I	T1	M0	N0	TCGA
TCGA-B0-4836	1238	1	61	MALE	G3	Stage IV	T3	M1	unknown	TCGA
TCGA-B0-4837	1378	1	63	MALE	G3	Stage I	T1	M0	N0	TCGA
TCGA-B0-4838	834	1	69	FEMALE	G3	Stage I	T1	M0	N0	TCGA
TCGA-B0-4839	1639	1	80	FEMALE	G2	Stage I	T1	M0	N0	TCGA
TCGA-B0-4841	204	1	63	MALE	G3	Stage IV	T2	M1	unknown	TCGA
TCGA-B0-4842	1724	1	73	FEMALE	G4	Stage III	T3	M0	N0	TCGA
TCGA-B0-4843	320	1	57	MALE	G3	Stage III	T3	M0	N0	TCGA
TCGA-B0-4844	313	1	60	MALE	G3	Stage IV	T3	M1	unknown	TCGA
TCGA-B0-4845	1986	1	70	MALE	G2	Stage IV	T3	M1	unknown	TCGA
TCGA-B0-4846	1200	1	52	MALE	G2	Stage IV	T3	M1	N0	TCGA
TCGA-B0-4847	793	1	60	MALE	G3	Stage IV	T3	M1	unknown	TCGA
TCGA-B0-4848	883	1	54	MALE	G3	Stage III	T3	M0	unknown	TCGA
TCGA-B0-4849	69	1	51	MALE	G3	Stage III	T3	M0	unknown	TCGA
TCGA-B0-4852	1121	1	78	FEMALE	G2	Stage II	T2	M0	N0	TCGA
TCGA-B0-4945	2145	1	75	FEMALE	G2	Stage I	T1	M0	N0	TCGA
TCGA-B0-5075	637	1	77	FEMALE	G2	Stage III	T3	M0	N0	TCGA
TCGA-B0-5077	1317	1	77	MALE	G3	Stage I	T1	M0	N0	TCGA
TCGA-B0-5080	342	1	63	MALE	G3	Stage IV	T3	M1	N0	TCGA
TCGA-B0-5081	362	1	79	FEMALE	G2	Stage III	T3	M0	N0	TCGA
TCGA-B0-5083	1045	1	63	MALE	G3	Stage I	T1	M0	N0	TCGA
TCGA-B0-5084	222	1	33	MALE	G3	Stage IV	T3	M1	N1	TCGA
TCGA-B0-5085	770	1	76	FEMALE	G3	Stage III	T3	M0	N0	TCGA
TCGA-B0-5088	563	1	53	MALE	G3	Stage I	T1	M0	N0	TCGA
TCGA-B0-5092	459	1	53	FEMALE	G3	Stage IV	T1	M1	N0	TCGA
TCGA-B0-5094	333	1	62	MALE	G2	Stage IV	T3	M1	N0	TCGA
TCGA-B0-5095	245	1	81	MALE	G3	Stage III	T3	M0	N0	TCGA
TCGA-B0-5096	68	1	72	FEMALE	unknown	Stage III	T3	M0	N1	TCGA
TCGA-B0-5097	665	0	59	FEMALE	G2	Stage III	T3	M0	N0	TCGA
TCGA-B0-5098	1584	1	53	FEMALE	G3	Stage I	T1	M0	unknown	TCGA
TCGA-B0-5099	485	1	88	FEMALE	G3	Stage III	T3	M0	unknown	TCGA
TCGA-B0-5100	1913	1	72	MALE	G3	Stage III	T3	M0	unknown	TCGA
TCGA-B0-5102	2764	1	74	FEMALE	G3	Stage I	T1	M0	unknown	TCGA
TCGA-B0-5106	1598	1	64	MALE	G2	Stage I	T1	M0	N0	TCGA
TCGA-B0-5107	927	1	65	FEMALE	G4	Stage IV	T2	M1	N0	TCGA
TCGA-B0-5108	1782	0	54	MALE	G2	Stage III	T3	M0	N0	TCGA
TCGA-B0-5109	587	1	69	MALE	G4	Stage III	T3	M0	N1	TCGA
TCGA-B0-5110	2009	0	71	FEMALE	G2	Stage I	T1	M0	N0	TCGA
TCGA-B0-5113	1175	0	69	FEMALE	G2	Stage III	T3	M0	N0	TCGA
TCGA-B0-5115	1604	0	43	MALE	G3	Stage IV	T2	M1	N0	TCGA
TCGA-B0-5116	1274	0	52	MALE	G3	Stage III	T3	M0	N0	TCGA
TCGA-B0-5117	1608	0	40	MALE	G2	Stage I	T1	M0	unknown	TCGA
TCGA-B0-5119	1552	0	61	FEMALE	G2	Stage I	T1	M0	N0	TCGA
TCGA-B0-5120	1169	0	72	FEMALE	G2	Stage I	T1	M0	N0	TCGA
TCGA-B0-5121	1485	0	56	MALE	G2	Stage I	T1	M0	N0	TCGA
TCGA-B0-5399	1411	0	46	MALE	G2	Stage I	T1	M0	N0	TCGA
TCGA-B0-5400	1733	0	59	FEMALE	G4	Stage III	T3	M0	N0	TCGA
TCGA-B0-5402	1290	0	64	MALE	G4	Stage IV	T4	M0	unknown	TCGA
TCGA-B0-5690	3392	0	53	FEMALE	G1	Stage I	T1	M0	unknown	TCGA
TCGA-B0-5691	3431	0	66	FEMALE	G3	Stage I	T1	M0	N0	TCGA
TCGA-B0-5692	3944	0	66	FEMALE	G3	Stage III	T3	M0	N0	TCGA
TCGA-B0-5693	4074	0	47	FEMALE	G2	Stage I	T1	M0	unknown	TCGA
TCGA-B0-5694	480	1	71	MALE	G3	Stage III	T3	M0	N0	TCGA
TCGA-B0-5695	2150	0	61	FEMALE	G2	Stage I	T1	M0	N0	TCGA
TCGA-B0-5696	2609	0	69	MALE	G4	Stage III	T3	M0	N0	TCGA
TCGA-B0-5697	2630	0	50	MALE	G2	Stage I	T1	M0	N0	TCGA
TCGA-B0-5698	3631	0	77	MALE	G3	Stage I	T1	M0	N0	TCGA
TCGA-B0-5699	3841	0	53	MALE	G2	Stage I	T1	M0	N0	TCGA
TCGA-B0-5700	1790	0	77	MALE	G2	Stage I	T1	M0	N0	TCGA
TCGA-B0-5701	2461	0	65	MALE	G4	Stage III	T3	M0	N0	TCGA
TCGA-B0-5702	2172	0	71	MALE	G2	Stage I	T1	M0	N0	TCGA
TCGA-B0-5703	2246	0	73	MALE	G3	Stage I	T1	M0	N0	TCGA
TCGA-B0-5705	4537	0	65	FEMALE	G2	Stage I	T1	M0	N0	TCGA
TCGA-B0-5706	3205	0	45	MALE	G2	Stage II	T2	M0	N0	TCGA
TCGA-B0-5707	3744	0	39	FEMALE	G3	Stage I	T1	M0	N0	TCGA
TCGA-B0-5709	3974	0	62	FEMALE	G3	Stage III	T3	M0	unknown	TCGA
TCGA-B0-5710	2430	0	57	MALE	G2	Stage I	T1	M0	N0	TCGA
TCGA-B0-5711	3989	0	50	MALE	G3	Stage III	T3	M0	unknown	TCGA
TCGA-B0-5712	2722	0	68	FEMALE	G3	Stage IV	T2	M1	N0	TCGA
TCGA-B0-5713	2782	0	75	FEMALE	G3	Stage III	T3	M0	N0	TCGA
TCGA-B0-5812	3834	0	53	MALE	G3	Stage I	T1	M0	unknown	TCGA
TCGA-B2-3923	992	0	59	MALE	G2	Stage II	T2	M0	unknown	TCGA
TCGA-B2-3924	1092	0	73	MALE	G2	Stage I	T1	M0	unknown	TCGA
TCGA-B2-4098	51	1	72	FEMALE	G2	Stage I	T1	M0	unknown	TCGA
TCGA-B2-4099	972	0	83	MALE	G3	Stage I	T1	M0	unknown	TCGA
TCGA-B2-4101	648	0	52	MALE	G3	Stage II	T2	M0	unknown	TCGA
TCGA-B2-4102	952	0	61	MALE	G2	Stage I	T1	M0	unknown	TCGA
TCGA-B2-5633	963	0	56	MALE	G2	Stage I	T1	M0	N0	TCGA
TCGA-B2-5635	755	0	74	MALE	G2	Stage I	T1	M0	unknown	TCGA
TCGA-B2-5636	919	0	79	MALE	G2	Stage I	T1	M0	unknown	TCGA
TCGA-B2-5639	1003	1	46	MALE	G3	Stage IV	T3	M1	unknown	TCGA
TCGA-B2-5641	656	0	79	MALE	G3	Stage I	T1	M0	N0	TCGA
TCGA-B2-A4SR	507	0	61	MALE	unknown	Stage II	T2	M0	unknown	TCGA
TCGA-B4-5377	365	0	68	FEMALE	G3	Stage IV	T3	M1	N0	TCGA
TCGA-B4-5378	175	0	62	MALE	G2	Stage I	T1	M0	N0	TCGA
TCGA-B4-5832	155	0	65	MALE	G2	Stage III	T3	M0	N0	TCGA
TCGA-B4-5834	38	0	59	MALE	G1	Stage I	T1	M0	N0	TCGA
TCGA-B4-5835	16	0	64	FEMALE	G2	Stage I	T1	M0	N0	TCGA
TCGA-B4-5836	141	0	61	FEMALE	G2	Stage I	T1	M0	N0	TCGA
TCGA-B4-5838	166	0	52	MALE	G2	unknown	T3	M0	N1	TCGA
TCGA-B4-5843	11	0	45	MALE	G2	Stage I	T1	M0	N0	TCGA
TCGA-B4-5844	7	0	61	FEMALE	G1	Stage II	T2	M0	N0	TCGA
TCGA-B8-4143	709	1	66	FEMALE	G3	Stage IV	T3	M1	N0	TCGA
TCGA-B8-4146	511	0	41	FEMALE	G2	Stage I	T1	M0	unknown	TCGA
TCGA-B8-4148	1520	0	63	FEMALE	G3	Stage I	T1	M0	N0	TCGA
TCGA-B8-4151	1299	0	51	FEMALE	G2	Stage III	T3	M0	N0	TCGA
TCGA-B8-4153	762	0	74	MALE	G3	Stage III	T3	M0	unknown	TCGA
TCGA-B8-4154	1380	0	73	FEMALE	G2	Stage I	T1	M0	N0	TCGA
TCGA-B8-4619	523	0	58	MALE	G2	Stage I	T1	M0	N0	TCGA
TCGA-B8-4620	777	0	70	FEMALE	G2	Stage III	T3	M0	N0	TCGA
TCGA-B8-4621	788	0	63	MALE	G3	Stage I	T1	M0	N0	TCGA
TCGA-B8-4622	1525	0	57	MALE	G3	Stage IV	T3	M1	N0	TCGA
TCGA-B8-5158	1218	0	56	MALE	G4	Stage III	T3	M0	N1	TCGA
TCGA-B8-5159	722	0	61	FEMALE	G3	Stage I	T1	M0	N0	TCGA
TCGA-B8-5162	36	0	62	MALE	G2	Stage II	T2	M0	unknown	TCGA
TCGA-B8-5163	822	0	63	FEMALE	G3	Stage III	T3	M0	N0	TCGA
TCGA-B8-5164	26	0	65	MALE	G3	Stage III	T3	M0	N0	TCGA
TCGA-B8-5165	737	0	43	MALE	G2	Stage I	T1	M0	N0	TCGA
TCGA-B8-5545	1525	0	42	MALE	G2	Stage I	T1	M0	N0	TCGA
TCGA-B8-5546	505	0	38	FEMALE	G2	Stage I	T1	M0	N0	TCGA
TCGA-B8-5549	194	0	53	MALE	G3	Stage I	T1	M0	N0	TCGA
TCGA-B8-5550	1476	0	71	MALE	G3	Stage III	T3	M0	N0	TCGA
TCGA-B8-5551	16	0	65	FEMALE	G3	Stage I	T1	M0	N0	TCGA
TCGA-B8-5552	1046	0	41	FEMALE	G2	Stage I	T1	M0	unknown	TCGA
TCGA-B8-5553	435	0	67	FEMALE	G2	Stage I	T1	M0	N0	TCGA
TCGA-B8-A54D	830	0	69	MALE	G2	Stage III	T3	unknown	unknown	TCGA
TCGA-B8-A54E	909	0	62	FEMALE	G3	Stage I	T1	unknown	unknown	TCGA
TCGA-B8-A54F	519	0	49	FEMALE	G2	Stage I	T1	unknown	unknown	TCGA
TCGA-B8-A54G	53	0	50	MALE	G3	Stage I	T1	unknown	unknown	TCGA
TCGA-B8-A54H	256	0	69	FEMALE	G3	Stage II	T2	unknown	N0	TCGA
TCGA-B8-A54I	150	0	48	MALE	G3	Stage I	T1	unknown	unknown	TCGA
TCGA-B8-A54J	528	0	60	MALE	G2	Stage II	T2	unknown	unknown	TCGA
TCGA-B8-A54K	469	0	61	MALE	G1	Stage I	T1	unknown	unknown	TCGA
TCGA-B8-A7U6	495	0	54	FEMALE	G3	Stage I	T1	unknown	unknown	TCGA
TCGA-B8-A8YJ	431	0	60	FEMALE	G2	Stage I	T1	unknown	unknown	TCGA
TCGA-BP-4158	3377	0	69	MALE	G2	Stage I	T1	M0	N0	TCGA
TCGA-BP-4159	2601	1	70	MALE	G2	Stage I	T1	M0	N0	TCGA
TCGA-BP-4160	2881	0	67	MALE	G2	Stage III	T3	M0	N0	TCGA
TCGA-BP-4161	2746	0	74	MALE	G3	Stage I	T1	M0	unknown	TCGA
TCGA-BP-4162	3074	0	65	FEMALE	G2	Stage I	T1	M0	N0	TCGA
TCGA-BP-4163	2839	0	60	FEMALE	G3	Stage III	T3	M0	N0	TCGA
TCGA-BP-4164	992	1	51	FEMALE	G2	Stage III	T3	M0	unknown	TCGA
TCGA-BP-4165	3037	0	64	FEMALE	G1	Stage I	T1	M0	N0	TCGA
TCGA-BP-4166	13	0	69	MALE	G3	Stage III	T3	M0	N0	TCGA
TCGA-BP-4167	2718	0	59	MALE	G2	Stage III	T3	M0	unknown	TCGA
TCGA-BP-4169	701	1	76	FEMALE	G2	Stage II	T2	M0	N0	TCGA
TCGA-BP-4170	2343	1	72	FEMALE	G2	Stage I	T1	M0	N0	TCGA
TCGA-BP-4173	1893	0	47	MALE	G3	Stage II	T2	M0	N0	TCGA
TCGA-BP-4174	1879	0	49	MALE	G3	Stage II	T2	M0	N0	TCGA
TCGA-BP-4176	1955	0	64	MALE	G2	Stage I	T1	M0	unknown	TCGA
TCGA-BP-4177	1670	0	65	MALE	G2	Stage I	T1	M0	unknown	TCGA
TCGA-BP-4325	2964	0	64	FEMALE	G2	Stage I	T1	M0	N0	TCGA
TCGA-BP-4326	1625	1	53	FEMALE	G2	Stage I	T1	M0	N0	TCGA
TCGA-BP-4327	109	1	75	FEMALE	G2	Stage II	T2	M0	N0	TCGA
TCGA-BP-4329	845	1	75	MALE	G2	Stage III	T3	M0	N0	TCGA
TCGA-BP-4330	1888	0	60	FEMALE	G2	Stage III	T3	M0	N0	TCGA
TCGA-BP-4331	2454	1	52	MALE	G2	Stage I	T1	M0	N0	TCGA
TCGA-BP-4332	1133	0	36	MALE	G2	Stage III	T3	M0	N0	TCGA
TCGA-BP-4334	645	1	56	MALE	G3	Stage III	T3	M0	N0	TCGA
TCGA-BP-4335	475	1	65	FEMALE	G3	Stage IV	T3	M1	N0	TCGA
TCGA-BP-4337	2	1	76	FEMALE	G4	Stage III	T3	M0	N0	TCGA
TCGA-BP-4338	2859	0	43	MALE	G3	Stage I	T1	M0	N0	TCGA
TCGA-BP-4340	562	1	70	FEMALE	G2	Stage I	T1	M0	N0	TCGA
TCGA-BP-4341	1589	1	67	MALE	G2	Stage III	T3	M0	unknown	TCGA
TCGA-BP-4342	2256	1	79	MALE	G3	Stage II	T2	M0	N0	TCGA
TCGA-BP-4343	1912	1	64	MALE	G3	Stage III	T3	M0	N0	TCGA
TCGA-BP-4344	1666	0	75	FEMALE	G2	Stage I	T1	M0	unknown	TCGA
TCGA-BP-4345	1516	0	62	MALE	G3	Stage III	T3	M0	N0	TCGA
TCGA-BP-4346	1493	1	57	MALE	G3	Stage III	T3	M0	N0	TCGA
TCGA-BP-4347	1367	0	74	MALE	G2	Stage III	T3	M0	unknown	TCGA
TCGA-BP-4349	372	0	68	FEMALE	G2	Stage I	T1	M0	unknown	TCGA
TCGA-BP-4351	970	0	51	FEMALE	G2	Stage III	T3	M0	N0	TCGA
TCGA-BP-4352	344	1	74	FEMALE	G4	Stage IV	T3	M1	N0	TCGA
TCGA-BP-4353	375	1	61	MALE	G2	Stage I	T1	M0	N0	TCGA
TCGA-BP-4354	1034	1	40	MALE	G4	Stage IV	T4	M1	N1	TCGA
TCGA-BP-4355	953	1	59	FEMALE	G4	Stage III	T3	M0	unknown	TCGA
TCGA-BP-4756	374	0	62	FEMALE	G2	Stage I	T1	M0	N0	TCGA
TCGA-BP-4758	2208	0	40	MALE	G2	Stage I	T1	M0	unknown	TCGA
TCGA-BP-4759	2372	0	50	MALE	G2	Stage I	T1	M0	unknown	TCGA
TCGA-BP-4760	2361	0	69	MALE	G2	Stage I	T1	M0	unknown	TCGA
TCGA-BP-4761	182	0	57	MALE	G4	Stage III	T3	M0	N1	TCGA
TCGA-BP-4762	1343	1	42	MALE	G3	Stage I	T1	M0	unknown	TCGA
TCGA-BP-4763	1270	1	79	FEMALE	G2	Stage I	T1	M0	unknown	TCGA
TCGA-BP-4765	2184	0	43	MALE	G2	Stage I	T1	M0	unknown	TCGA
TCGA-BP-4766	1462	0	43	FEMALE	G3	Stage I	T1	M0	unknown	TCGA
TCGA-BP-4768	400	0	72	FEMALE	G2	Stage I	T1	M0	N0	TCGA
TCGA-BP-4769	1876	0	63	MALE	G2	Stage I	T1	M0	unknown	TCGA
TCGA-BP-4770	329	1	73	FEMALE	G4	Stage IV	T4	M0	N0	TCGA
TCGA-BP-4771	162	1	62	MALE	G4	Stage IV	T3	M1	N0	TCGA
TCGA-BP-4774	1885	0	57	FEMALE	G2	Stage I	T1	M0	unknown	TCGA
TCGA-BP-4775	1843	0	55	FEMALE	G2	Stage I	T1	M0	unknown	TCGA
TCGA-BP-4776	411	0	52	MALE	G2	Stage I	T1	M0	unknown	TCGA
TCGA-BP-4777	1731	0	46	MALE	G3	Stage I	T1	M0	unknown	TCGA
TCGA-BP-4781	2080	0	78	MALE	G3	Stage I	T1	M0	unknown	TCGA
TCGA-BP-4782	354	0	55	FEMALE	G2	Stage I	T1	M0	unknown	TCGA
TCGA-BP-4784	1854	0	67	FEMALE	G2	Stage I	T1	M0	unknown	TCGA
TCGA-BP-4787	480	1	59	FEMALE	G4	Stage IV	T3	M1	N0	TCGA
TCGA-BP-4789	1489	0	48	MALE	G2	Stage I	T1	M0	unknown	TCGA
TCGA-BP-4790	1111	1	76	MALE	G2	Stage I	T1	M0	unknown	TCGA
TCGA-BP-4795	620	0	74	FEMALE	G2	Stage I	T1	M0	N0	TCGA
TCGA-BP-4797	1107	0	34	MALE	G3	Stage III	T3	M0	N0	TCGA
TCGA-BP-4798	334	1	74	MALE	G4	unknown	T3	M1	N0	TCGA
TCGA-BP-4799	1133	1	70	MALE	G3	Stage III	T3	M0	N0	TCGA
TCGA-BP-4801	1124	0	57	MALE	G2	Stage I	T1	M0	unknown	TCGA
TCGA-BP-4803	204	0	79	MALE	G3	Stage III	T3	M0	unknown	TCGA
TCGA-BP-4804	1459	0	59	MALE	G2	Stage I	T1	M0	unknown	TCGA
TCGA-BP-4807	211	0	42	MALE	G3	Stage I	T1	M0	unknown	TCGA
TCGA-BP-4959	2660	0	49	MALE	G3	Stage I	T1	M0	unknown	TCGA
TCGA-BP-4960	2172	0	46	MALE	G3	Stage II	T2	M0	N0	TCGA
TCGA-BP-4961	1935	0	47	MALE	G2	Stage I	T1	M0	unknown	TCGA
TCGA-BP-4962	1785	0	58	MALE	G2	Stage II	T2	M0	unknown	TCGA
TCGA-BP-4963	1834	0	63	MALE	G3	Stage I	T1	M0	unknown	TCGA
TCGA-BP-4964	1862	0	54	FEMALE	G2	Stage I	T1	M0	N0	TCGA
TCGA-BP-4965	1871	0	46	MALE	G2	Stage I	T1	M0	unknown	TCGA
TCGA-BP-4967	205	0	76	MALE	G2	Stage III	T3	M0	N0	TCGA
TCGA-BP-4968	1746	0	40	MALE	G3	Stage I	T1	M0	N0	TCGA
TCGA-BP-4969	1794	0	63	FEMALE	G2	Stage I	T1	M0	unknown	TCGA
TCGA-BP-4970	433	0	44	MALE	G3	Stage III	T1	M0	N1	TCGA
TCGA-BP-4971	1487	0	40	MALE	G3	Stage III	T3	M0	N0	TCGA
TCGA-BP-4972	1502	0	43	FEMALE	G3	Stage III	T3	M0	unknown	TCGA
TCGA-BP-4973	1384	0	47	MALE	G3	Stage III	T3	M0	unknown	TCGA
TCGA-BP-4974	211	1	58	MALE	G4	Stage IV	T3	M1	N0	TCGA
TCGA-BP-4975	1433	0	40	MALE	G3	Stage I	T1	M0	unknown	TCGA
TCGA-BP-4976	1632	0	77	MALE	G3	Stage I	T1	M0	unknown	TCGA
TCGA-BP-4977	454	0	57	MALE	G3	Stage I	T1	M0	unknown	TCGA
TCGA-BP-4981	1097	1	75	FEMALE	G3	Stage III	T3	M0	unknown	TCGA
TCGA-BP-4982	1014	0	42	MALE	G3	Stage I	T1	M0	unknown	TCGA
TCGA-BP-4983	1413	0	67	FEMALE	G4	Stage III	T3	M0	unknown	TCGA
TCGA-BP-4985	952	1	72	MALE	G4	Stage III	T3	M0	N0	TCGA
TCGA-BP-4986	785	0	75	MALE	G3	Stage I	T1	M0	N0	TCGA
TCGA-BP-4987	1124	0	41	FEMALE	G2	Stage I	T1	M0	unknown	TCGA
TCGA-BP-4989	118	0	58	MALE	G3	Stage III	T3	M0	N0	TCGA
TCGA-BP-4991	1413	0	54	MALE	G2	Stage I	T1	M0	unknown	TCGA
TCGA-BP-4992	501	0	66	MALE	G4	Stage I	T1	M0	unknown	TCGA
TCGA-BP-4993	177	0	58	MALE	G3	Stage I	T1	M0	unknown	TCGA
TCGA-BP-4994	1308	0	54	MALE	G3	Stage I	T1	M0	unknown	TCGA
TCGA-BP-4995	1371	0	68	MALE	G3	Stage I	T1	M0	N0	TCGA
TCGA-BP-4998	932	0	49	MALE	G3	Stage I	T1	M0	unknown	TCGA
TCGA-BP-4999	1266	0	56	MALE	G2	Stage I	T1	M0	unknown	TCGA
TCGA-BP-5000	563	0	40	MALE	G3	Stage I	T1	M0	unknown	TCGA
TCGA-BP-5001	1177	0	43	FEMALE	G2	Stage I	T1	M0	unknown	TCGA
TCGA-BP-5004	1126	0	53	MALE	G3	Stage I	T1	M0	unknown	TCGA
TCGA-BP-5006	840	0	61	MALE	G2	Stage I	T1	M0	N0	TCGA
TCGA-BP-5007	1140	0	45	MALE	G2	Stage II	T2	M0	N0	TCGA
TCGA-BP-5008	1071	0	46	MALE	G2	Stage I	T1	M0	unknown	TCGA
TCGA-BP-5009	1092	1	52	MALE	G3	Stage I	T1	M0	unknown	TCGA
TCGA-BP-5010	878	1	63	MALE	G4	Stage III	T3	M0	N0	TCGA
TCGA-BP-5168	1463	1	75	MALE	G2	Stage I	T1	M0	unknown	TCGA
TCGA-BP-5169	193	0	70	MALE	G4	Stage I	T1	M0	N0	TCGA
TCGA-BP-5170	2412	0	55	MALE	G2	Stage I	T1	M0	unknown	TCGA
TCGA-BP-5173	62	1	75	MALE	G2	Stage I	T1	M0	unknown	TCGA
TCGA-BP-5174	2257	0	45	FEMALE	G2	Stage I	T1	M0	unknown	TCGA
TCGA-BP-5175	932	0	60	MALE	G3	Stage I	T1	M0	unknown	TCGA
TCGA-BP-5176	1590	1	78	FEMALE	G2	Stage I	T1	M0	unknown	TCGA
TCGA-BP-5177	293	0	46	FEMALE	G3	Stage I	T1	M0	unknown	TCGA
TCGA-BP-5178	1912	1	71	MALE	G4	Stage IV	T3	M1	unknown	TCGA
TCGA-BP-5180	2263	0	53	MALE	G2	Stage I	T1	M0	unknown	TCGA
TCGA-BP-5181	1495	0	58	FEMALE	G2	Stage I	T1	M0	unknown	TCGA
TCGA-BP-5182	1165	0	56	MALE	G3	Stage I	T1	M0	N0	TCGA
TCGA-BP-5183	1291	0	57	MALE	G3	Stage III	T3	M0	unknown	TCGA
TCGA-BP-5184	1133	0	54	MALE	G3	Stage I	T1	M0	unknown	TCGA
TCGA-BP-5185	1132	0	56	MALE	G3	Stage I	T1	M0	unknown	TCGA
TCGA-BP-5186	693	0	50	FEMALE	G2	Stage I	T1	M0	N0	TCGA
TCGA-BP-5187	406	0	54	MALE	G2	Stage I	T1	M0	unknown	TCGA
TCGA-BP-5189	822	1	60	MALE	G4	Stage I	T1	M0	unknown	TCGA
TCGA-BP-5190	1011	0	61	MALE	G3	Stage I	T1	M0	unknown	TCGA
TCGA-BP-5191	967	0	79	MALE	G2	Stage III	T3	M0	N0	TCGA
TCGA-BP-5192	714	0	59	MALE	G2	Stage I	T1	M0	unknown	TCGA
TCGA-BP-5194	408	0	39	MALE	G2	Stage I	T1	M0	unknown	TCGA
TCGA-BP-5195	749	0	75	MALE	G2	Stage I	T1	M0	unknown	TCGA
TCGA-BP-5196	1018	0	53	MALE	G2	Stage I	T1	M0	unknown	TCGA
TCGA-BP-5198	603	0	72	MALE	G3	Stage III	T3	M0	N0	TCGA
TCGA-BP-5199	1355	0	58	MALE	G4	Stage II	T2	M0	N0	TCGA
TCGA-BP-5200	1063	0	44	MALE	G4	Stage II	T2	M0	unknown	TCGA
TCGA-BP-5201	951	0	63	MALE	G4	Stage IV	T3	M1	N0	TCGA
TCGA-BP-5202	29	0	75	MALE	G2	Stage III	T3	M0	unknown	TCGA
TCGA-CJ-4634	3498	0	60	FEMALE	G2	Stage I	T1	M0	unknown	TCGA
TCGA-CJ-4635	1416	0	48	MALE	G3	Stage I	T1	M0	unknown	TCGA
TCGA-CJ-4636	1924	0	51	MALE	G3	Stage III	T3	M0	N0	TCGA
TCGA-CJ-4637	2227	1	52	FEMALE	G4	Stage IV	T2	M1	unknown	TCGA
TCGA-CJ-4638	431	1	46	FEMALE	G4	Stage IV	T3	M1	N1	TCGA
TCGA-CJ-4639	3229	0	49	FEMALE	G2	Stage II	T2	M0	N0	TCGA
TCGA-CJ-4640	3480	0	49	MALE	G4	Stage III	T3	M0	N0	TCGA
TCGA-CJ-4641	1661	1	55	FEMALE	G4	Stage IV	T3	M1	unknown	TCGA
TCGA-CJ-4642	3205	0	47	MALE	G2	Stage II	T2	M0	unknown	TCGA
TCGA-CJ-4643	1793	0	67	FEMALE	G3	Stage II	T2	M0	N0	TCGA
TCGA-CJ-4644	336	1	48	FEMALE	G3	Stage IV	T3	M1	N0	TCGA
TCGA-CJ-4868	646	1	42	MALE	G3	Stage IV	T3	M1	N0	TCGA
TCGA-CJ-4869	2554	0	49	MALE	G2	Stage III	T2	M0	N1	TCGA
TCGA-CJ-4870	1498	0	58	FEMALE	G2	Stage III	T3	M0	unknown	TCGA
TCGA-CJ-4871	2423	0	63	MALE	G4	Stage IV	T3	M1	unknown	TCGA
TCGA-CJ-4872	1435	0	51	MALE	G4	Stage I	T1	M0	N0	TCGA
TCGA-CJ-4873	1776	0	85	FEMALE	G3	Stage III	T3	M0	N0	TCGA
TCGA-CJ-4874	2283	0	73	FEMALE	G3	Stage I	T1	M0	N0	TCGA
TCGA-CJ-4875	3554	1	67	MALE	G3	Stage IV	T3	M1	unknown	TCGA
TCGA-CJ-4876	1955	0	57	MALE	G3	Stage II	T2	M0	N0	TCGA
TCGA-CJ-4878	2186	0	71	FEMALE	G2	Stage III	T3	M0	unknown	TCGA
TCGA-CJ-4881	2014	0	41	MALE	G3	Stage III	T3	M0	unknown	TCGA
TCGA-CJ-4882	1883	0	57	MALE	G3	Stage III	T3	M0	unknown	TCGA
TCGA-CJ-4884	1759	0	72	FEMALE	G3	Stage III	T3	M0	unknown	TCGA
TCGA-CJ-4885	3451	0	64	MALE	G3	Stage IV	T3	M1	unknown	TCGA
TCGA-CJ-4886	1952	0	42	FEMALE	G3	Stage I	T1	M0	unknown	TCGA
TCGA-CJ-4887	932	1	48	MALE	G3	Stage IV	T3	M1	unknown	TCGA
TCGA-CJ-4888	1567	1	59	MALE	G4	Stage IV	T3	M1	unknown	TCGA
TCGA-CJ-4889	1946	0	63	FEMALE	G4	Stage I	T1	M0	unknown	TCGA
TCGA-CJ-4890	3519	0	72	MALE	G4	Stage IV	T3	M1	N0	TCGA
TCGA-CJ-4891	819	1	57	FEMALE	G4	Stage III	T3	M0	N0	TCGA
TCGA-CJ-4892	1521	0	65	FEMALE	G2	Stage I	T1	M0	N0	TCGA
TCGA-CJ-4893	750	0	76	FEMALE	G3	Stage I	T1	M0	unknown	TCGA
TCGA-CJ-4894	841	1	58	MALE	G3	Stage III	T3	M0	N0	TCGA
TCGA-CJ-4895	1200	1	62	MALE	G4	Stage IV	T3	M1	unknown	TCGA
TCGA-CJ-4897	3341	0	79	FEMALE	G3	Stage III	T3	M0	unknown	TCGA
TCGA-CJ-4899	1528	0	42	MALE	G2	Stage I	T1	M0	unknown	TCGA
TCGA-CJ-4900	1714	1	69	FEMALE	G4	Stage IV	T4	M1	N1	TCGA
TCGA-CJ-4901	1450	0	47	MALE	G3	Stage III	T3	M0	unknown	TCGA
TCGA-CJ-4902	1520	0	61	MALE	G3	Stage III	T3	M0	unknown	TCGA
TCGA-CJ-4903	1560	0	50	MALE	G3	Stage I	T1	M0	unknown	TCGA
TCGA-CJ-4904	3302	0	60	FEMALE	G3	Stage IV	T3	M1	N0	TCGA
TCGA-CJ-4905	1496	0	62	FEMALE	G2	Stage I	T1	M0	unknown	TCGA
TCGA-CJ-4907	1499	0	58	MALE	G3	Stage III	T3	M0	unknown	TCGA
TCGA-CJ-4908	1531	0	38	MALE	G2	Stage I	T1	M0	unknown	TCGA
TCGA-CJ-4912	1657	0	61	MALE	G3	Stage II	T2	M0	unknown	TCGA
TCGA-CJ-4916	1373	0	69	FEMALE	G3	Stage III	T3	M0	unknown	TCGA
TCGA-CJ-4918	93	1	64	MALE	G4	Stage IV	T3	M1	N0	TCGA
TCGA-CJ-4920	139	1	64	FEMALE	G2	Stage I	T1	M0	unknown	TCGA
TCGA-CJ-5671	3987	0	51	MALE	G3	Stage I	T1	M0	unknown	TCGA
TCGA-CJ-5672	1972	1	84	MALE	G3	Stage I	T1	M0	unknown	TCGA
TCGA-CJ-5675	3936	0	70	MALE	G3	Stage II	T2	M0	unknown	TCGA
TCGA-CJ-5676	4067	0	47	MALE	G3	Stage III	T3	M0	unknown	TCGA
TCGA-CJ-5677	782	1	54	FEMALE	G4	Stage IV	T3	M1	unknown	TCGA
TCGA-CJ-5678	574	1	62	MALE	G3	Stage IV	T2	M1	N0	TCGA
TCGA-CJ-5679	679	1	73	MALE	G4	Stage III	T3	M0	unknown	TCGA
TCGA-CJ-5680	768	1	65	FEMALE	G4	Stage IV	T3	M1	unknown	TCGA
TCGA-CJ-5681	552	1	44	FEMALE	G3	Stage IV	T3	M1	unknown	TCGA
TCGA-CJ-5682	3736	0	60	MALE	G4	Stage IV	T3	M1	unknown	TCGA
TCGA-CJ-5683	1889	0	78	MALE	G3	Stage I	T1	M0	unknown	TCGA
TCGA-CJ-5684	2231	0	61	MALE	G2	Stage III	T3	M0	unknown	TCGA
TCGA-CJ-5686	2038	0	59	FEMALE	G3	Stage I	T1	M0	unknown	TCGA
TCGA-CJ-6027	3615	1	77	MALE	G4	Stage I	T1	M0	unknown	TCGA
TCGA-CJ-6028	1625	1	58	MALE	G4	Stage IV	T3	M1	unknown	TCGA
TCGA-CJ-6030	2299	1	65	MALE	G3	Stage I	T1	M0	N0	TCGA
TCGA-CJ-6031	1906	0	54	MALE	G3	Stage I	T1	M0	unknown	TCGA
TCGA-CJ-6032	3639	0	63	FEMALE	G3	Stage II	T2	M0	unknown	TCGA
TCGA-CJ-6033	224	1	54	FEMALE	G4	Stage IV	T3	M1	N0	TCGA
TCGA-CW-5580	1964	1	73	FEMALE	G3	Stage IV	T3	M1	unknown	TCGA
TCGA-CW-5581	2799	0	44	MALE	G3	Stage I	T1	M0	unknown	TCGA
TCGA-CW-5583	2489	0	51	FEMALE	G2	Stage I	T1	M0	unknown	TCGA
TCGA-CW-5584	164	1	74	MALE	G3	Stage III	T3	M0	N1	TCGA
TCGA-CW-5585	2609	0	51	MALE	G2	Stage IV	T3	M1	N0	TCGA
TCGA-CW-5587	2226	0	62	FEMALE	G2	Stage III	T3	M0	N0	TCGA
TCGA-CW-5588	2017	0	78	FEMALE	G2	Stage I	T1	M0	unknown	TCGA
TCGA-CW-5589	2378	0	52	MALE	G2	Stage I	T1	M0	unknown	TCGA
TCGA-CW-5590	1075	1	51	MALE	G3	Stage IV	T3	M1	unknown	TCGA
TCGA-CW-5591	2271	0	56	MALE	G2	Stage IV	T3	M1	N0	TCGA
TCGA-CW-6087	41	1	61	MALE	G4	Stage IV	T3	M1	N1	TCGA
TCGA-CW-6088	3222	0	60	MALE	G2	Stage I	T1	M0	N0	TCGA
TCGA-CW-6090	2552	0	68	MALE	G3	Stage I	T1	M0	unknown	TCGA
TCGA-CW-6093	3146	0	73	MALE	G1	Stage I	T1	M0	unknown	TCGA
TCGA-CW-6097	571	1	32	MALE	G4	Stage III	T3	M0	unknown	TCGA
TCGA-CZ-4853	774	0	82	MALE	G2	Stage I	T1	M0	unknown	TCGA
TCGA-CZ-4854	1404	1	68	MALE	G2	Stage I	T1	M0	N0	TCGA
TCGA-CZ-4856	18	0	62	FEMALE	G2	Stage I	T1	M0	N0	TCGA
TCGA-CZ-4857	1432	1	56	MALE	G3	Stage IV	T3	M1	N0	TCGA
TCGA-CZ-4858	2105	1	39	MALE	G4	Stage II	T2	M0	unknown	TCGA
TCGA-CZ-4859	1787	0	59	FEMALE	G2	Stage I	T1	M0	N0	TCGA
TCGA-CZ-4860	206	1	60	MALE	G4	Stage IV	T4	M1	unknown	TCGA
TCGA-CZ-4861	446	1	63	MALE	G2	Stage II	T2	M0	unknown	TCGA
TCGA-CZ-4862	3271	0	46	MALE	G2	Stage I	T1	M0	unknown	TCGA
TCGA-CZ-4863	1928	0	51	FEMALE	G3	Stage III	T3	M0	N0	TCGA
TCGA-CZ-4864	1315	1	86	MALE	G3	Stage II	T2	M0	N0	TCGA
TCGA-CZ-4865	166	1	70	FEMALE	G2	Stage I	T1	M0	unknown	TCGA
TCGA-CZ-4866	3267	0	79	FEMALE	G3	Stage I	T1	M0	unknown	TCGA
TCGA-CZ-5451	1929	0	74	MALE	G3	Stage II	T2	M0	N0	TCGA
TCGA-CZ-5452	1789	0	69	MALE	G2	Stage II	T2	M0	N0	TCGA
TCGA-CZ-5453	2419	1	67	MALE	G2	Stage II	T2	M0	unknown	TCGA
TCGA-CZ-5454	722	1	63	MALE	G2	Stage IV	T2	M1	N0	TCGA
TCGA-CZ-5455	561	1	63	MALE	G4	Stage IV	T3	M1	unknown	TCGA
TCGA-CZ-5456	2422	0	57	MALE	G3	Stage II	T2	M0	N0	TCGA
TCGA-CZ-5457	2754	0	62	MALE	G4	Stage III	T3	M0	unknown	TCGA
TCGA-CZ-5458	2789	0	43	MALE	G3	Stage III	T3	M0	unknown	TCGA
TCGA-CZ-5459	1683	0	63	MALE	G3	Stage III	T3	M0	unknown	TCGA
TCGA-CZ-5460	2873	0	55	MALE	G2	Stage IV	T3	M1	unknown	TCGA
TCGA-CZ-5461	330	1	52	MALE	G4	Stage IV	T1	M1	unknown	TCGA
TCGA-CZ-5462	311	1	83	MALE	G3	Stage IV	T1	M1	unknown	TCGA
TCGA-CZ-5463	662	0	76	MALE	G2	Stage II	T2	M0	unknown	TCGA
TCGA-CZ-5464	2128	0	69	MALE	G2	Stage IV	T3	M1	unknown	TCGA
TCGA-CZ-5465	2564	1	76	FEMALE	G2	Stage III	T3	M0	unknown	TCGA
TCGA-CZ-5466	685	0	67	MALE	G2	Stage III	T3	M0	unknown	TCGA
TCGA-CZ-5467	73	1	86	FEMALE	G4	Stage III	T3	M0	N0	TCGA
TCGA-CZ-5468	59	1	84	MALE	G4	Stage IV	T3	M1	unknown	TCGA
TCGA-CZ-5469	946	1	41	MALE	G2	Stage II	T2	M0	N0	TCGA
TCGA-CZ-5470	386	0	72	FEMALE	G3	Stage II	T2	M0	N0	TCGA
TCGA-CZ-5982	2439	0	59	FEMALE	G2	Stage I	T1	M0	unknown	TCGA
TCGA-CZ-5984	2067	0	51	MALE	G3	Stage I	T1	M0	N0	TCGA
TCGA-CZ-5985	1997	0	58	MALE	G2	Stage II	T2	M0	N0	TCGA
TCGA-CZ-5986	373	0	61	MALE	G3	Stage I	T1	M0	N0	TCGA
TCGA-CZ-5987	445	1	60	MALE	G2	Stage IV	T3	M1	unknown	TCGA
TCGA-CZ-5988	693	0	38	MALE	G2	Stage I	T1	M0	N0	TCGA
TCGA-CZ-5989	1905	0	60	MALE	G2	Stage II	T2	M0	N0	TCGA
TCGA-DV-5565	1329	0	59	MALE	G2	Stage I	T1	M0	unknown	TCGA
TCGA-DV-5566	1398	0	67	FEMALE	G2	Stage I	T1	M0	unknown	TCGA
TCGA-DV-5567	2004	0	40	FEMALE	G2	Stage I	T1	M0	unknown	TCGA
TCGA-DV-5568	370	0	26	MALE	G2	Stage I	T1	M0	unknown	TCGA
TCGA-DV-5569	355	0	29	FEMALE	G2	Stage I	T1	M0	unknown	TCGA
TCGA-DV-5573	1130	0	41	MALE	G2	Stage I	T1	M0	unknown	TCGA
TCGA-DV-5574	2016	0	37	MALE	G2	Stage I	T1	M0	unknown	TCGA
TCGA-DV-5575	1729	0	52	FEMALE	G2	Stage I	T1	M0	unknown	TCGA
TCGA-DV-5576	727	1	55	FEMALE	G2	Stage I	T1	M0	unknown	TCGA
TCGA-DV-A4VX	1626	1	59	MALE	G4	Stage IV	T3	unknown	N0	TCGA
TCGA-DV-A4VZ	365	0	53	MALE	G2	Stage I	T1	unknown	unknown	TCGA
TCGA-DV-A4W0	2470	0	55	MALE	G3	Stage I	T1	unknown	unknown	TCGA
TCGA-EU-5904	551	0	47	FEMALE	G1	Stage I	T1	M0	unknown	TCGA
TCGA-EU-5905	119	0	67	FEMALE	G3	Stage I	T1	M0	unknown	TCGA
TCGA-EU-5906	206	0	55	MALE	G2	Stage I	T1	M0	unknown	TCGA
TCGA-EU-5907	127	0	81	MALE	G3	Stage III	T3	M0	unknown	TCGA
TCGA-G6-A5PC	242	1	54	FEMALE	G4	Stage IV	T1	M1	N0	TCGA
TCGA-G6-A8L6	313	1	55	MALE	G3	Stage IV	T2	unknown	unknown	TCGA
TCGA-G6-A8L7	2133	0	81	FEMALE	G3	Stage I	T1	unknown	N0	TCGA
TCGA-G6-A8L8	1091	1	62	FEMALE	G3	Stage I	T1	unknown	unknown	TCGA
TCGA-GK-A6C7	61	0	76	FEMALE	unknown	Stage I	T1	unknown	unknown	TCGA
TCGA-MM-A563	591	0	41	MALE	G2	unknown	T3	unknown	unknown	TCGA
TCGA-MM-A564	607	0	68	MALE	G2	Stage II	T2	unknown	unknown	TCGA
TCGA-MM-A84U	700	0	58	FEMALE	G2	Stage I	T1	unknown	unknown	TCGA
TCGA-MW-A4EC	498	0	72	FEMALE	G2	Stage I	T1	unknown	unknown	TCGA
TCGA-T7-A92I	356	0	47	FEMALE	G1	Stage I	T1	unknown	unknown	TCGA

## Sheet: S2
Table S2: Summary of 39 TLS genes analyzed in this study.
Gene
CCL2
CCL3
CCL4
CCL5
CCL8
CCL18
CCL19
CCL21
CXCL9
CXCL10
CXCL11
CXCL13
CD200
FBLN7
ICOS
SGPP2
SH2D1A
TIGIT
PDCD1
CD4
CCR5
CXCR3
CSF2
IGSF6
IL2RA
CD38
CD40
CD5
MS4A1
SDC1
GFI1
IL1R1
IL1R2
IL10
CCL20
IRF4
TRAF6
STAT5A
TNFRSF17

## Sheet: S3
Table S3: The prognostic value of 39 TLS genes in ccRCC patients.
Gene	HR	HR.95L	HR.95H	pvalue	km
CCL2	0.978264	0.902448	1.06045	0.593386	0.0528407
CCL3	1.01017	0.917261	1.11248	0.837191	0.289637
CCL4	1.00914	0.91288	1.11554	0.85888	0.0567048
CCL5	1.03748	0.945719	1.13814	0.436144	0.0279451
CCL8	1.15492	1.03407	1.28991	0.0106496	0.000877032
CCL18	0.987912	0.933306	1.04571	0.675068	0.0382273
CCL19	1.0427	0.977745	1.11198	0.202598	0.0151859
CCL21	1.02106	0.967251	1.07787	0.450513	0.00853141
CXCL9	0.955197	0.888856	1.02649	0.212005	0.00283055
CXCL10	0.945975	0.880071	1.01681	0.131711	0.00151915
CXCL11	0.954329	0.877696	1.03765	0.273719	0.0228987
CXCL13	1.09928	1.02244	1.18189	0.0104578	3.08672e-05
CD200	0.781929	0.700154	0.873256	1.27354e-05	2.06375e-07
FBLN7	1.02236	0.90539	1.15443	0.721342	0.137394
ICOS	0.980788	0.852811	1.12797	0.785669	0.158383
SGPP2	0.77377	0.704432	0.849932	8.57881e-08	2.64358e-08
SH2D1A	0.955848	0.848775	1.07643	0.456298	0.0255139
TIGIT	1.06371	0.934517	1.21076	0.34986	0.0634509
PDCD1	1.05335	0.957337	1.15898	0.286504	0.0813183
CD4	0.920994	0.817663	1.03738	0.175261	0.00422254
CCR5	0.925849	0.838849	1.02187	0.125962	0.00320985
CXCR3	0.981455	0.879336	1.09543	0.73843	0.0951089
CSF2	2.20196	1.71439	2.8282	6.36374e-10	1.28956e-07
IGSF6	0.894148	0.790766	1.01105	0.0743059	0.0101192
IL2RA	1.20242	1.07581	1.34394	0.00116534	2.35269e-06
CD38	1.05479	0.928557	1.19819	0.412096	0.0017162
CD40	0.900852	0.776191	1.04553	0.169433	0.00294238
CD5	0.925331	0.8111	1.05565	0.248342	0.0400795
MS4A1	0.907466	0.776427	1.06062	0.222344	3.12478e-05
SDC1	0.997202	0.900136	1.10474	0.957234	0.240606
GFI1	1.05268	0.898609	1.23316	0.524874	0.11112
IL1R1	1.01828	0.885367	1.17114	0.799629	0.0835587
IL1R2	1.13187	1.05628	1.21288	0.000443965	6.76265e-05
IL10	1.07097	0.906895	1.26472	0.419038	0.0578845
CCL20	0.984663	0.926885	1.04604	0.616401	0.0369243
IRF4	1.09862	0.953116	1.26635	0.194445	0.00277211
TRAF6	0.561383	0.466944	0.674922	8.07353e-10	1.44817e-09
STAT5A	0.974844	0.811567	1.17097	0.785306	0.241015
TNFRSF17	1.13862	1.00075	1.29549	0.0486804	0.000213244

## Sheet: S4
Table S4: Spearman correlation analysis of the 39 TLS genes.
from	to	cor	pvalue	weight
CCL2	CCL3	0.292572	1.59083e-16	1.75543
CCL2	CCL4	0.269524	3.63845e-14	1.61715
CCL2	CCL5	0.182671	3.7674e-07	1.09603
CCL2	CCL8	0.447266	8.4007e-39	2.6836
CCL2	CXCL9	0.235449	4.52364e-11	1.41269
CCL2	CXCL10	0.325902	2.44399e-20	1.95541
CCL2	CXCL11	0.25492	8.77904e-13	1.52952
CCL2	CD200	0.381667	7.24115e-28	2.29
CCL2	ICOS	0.154242	1.87578e-05	0.925451
CCL2	SH2D1A	0.192446	8.44832e-08	1.15468
CCL2	CD4	0.232767	7.58242e-11	1.3966
CCL2	CCR5	0.22215	5.50644e-10	1.3329
CCL2	IGSF6	0.225524	2.96386e-10	1.35314
CCL2	CD38	0.164609	4.8615e-06	0.987657
CCL2	CD40	0.243096	1.00175e-11	1.45857
CCL2	CD5	0.240307	1.74639e-11	1.44184
CCL2	MS4A1	0.146057	5.13103e-05	0.876343
CCL2	IL1R1	0.149129	3.53856e-05	0.894776
CCL2	IL10	0.235555	4.4317e-11	1.41333
CCL2	CCL20	0.374789	7.42772e-27	2.24873
CCL2	TRAF6	0.218014	1.16079e-09	1.30809
CCL2	STAT5A	0.174656	1.21076e-06	1.04793
CCL3	CCL4	0.853431	1.49108e-217	5.12059
CCL3	CCL5	0.53451	1.35901e-57	3.20706
CCL3	CCL8	0.592563	1.63328e-73	3.55538
CCL3	CCL18	0.368736	5.50476e-26	2.21242
CCL3	CCL19	0.207119	7.71949e-09	1.24271
CCL3	CXCL9	0.446068	1.40086e-38	2.67641
CCL3	CXCL10	0.439626	2.11611e-37	2.63776
CCL3	CXCL11	0.377286	3.21087e-27	2.26371
CCL3	TNFRSF17	0.239573	2.01914e-11	1.43744
CCL3	CXCL13	0.341785	2.48561e-22	2.05071
CCL3	FBLN7	0.147262	4.43923e-05	0.88357
CCL3	ICOS	0.513337	1.6032e-52	3.08002
CCL3	SH2D1A	0.491358	1.27564e-47	2.94815
CCL3	TIGIT	0.500945	1.02789e-49	3.00567
CCL3	PDCD1	0.495418	1.68692e-48	2.97251
CCL3	CD4	0.528843	3.35768e-56	3.17306
CCL3	CCR5	0.579527	1.17175e-69	3.47716
CCL3	CXCR3	0.54421	4.86082e-60	3.26526
CCL3	CSF2	0.207621	7.08913e-09	1.24573
CCL3	IGSF6	0.5633	4.28426e-65	3.3798
CCL3	IL2RA	0.288107	4.74184e-16	1.72864
CCL3	CD38	0.509514	1.21151e-51	3.05708
CCL3	CD40	0.2529	1.34275e-12	1.5174
CCL3	CD5	0.471566	1.674e-43	2.8294
CCL3	MS4A1	0.27961	3.59464e-15	1.67766
CCL3	GFI1	0.49141	1.24317e-47	2.94846
CCL3	IL10	0.585954	1.54813e-71	3.51572
CCL3	IRF4	0.455228	2.66495e-40	2.73137
CCL3	STAT5A	0.392631	1.57563e-29	2.35578
CCL4	CCL5	0.758558	1.05523e-143	4.55135
CCL4	CCL8	0.50686	4.85933e-51	3.04116
CCL4	CCL18	0.302554	1.28931e-17	1.81533
CCL4	CCL19	0.264653	1.0754e-13	1.58792
CCL4	CCL21	0.141862	8.42211e-05	0.851173
CCL4	CXCL9	0.697546	2.85021e-112	4.18528
CCL4	CXCL10	0.672544	1.39171e-101	4.03526
CCL4	CXCL11	0.624707	8.17309e-84	3.74824
CCL4	TNFRSF17	0.330123	7.41067e-21	1.98074
CCL4	CXCL13	0.57236	1.30474e-67	3.43416
CCL4	CD200	0.227338	2.11567e-10	1.36403
CCL4	FBLN7	0.175945	1.00707e-06	1.05567
CCL4	ICOS	0.743901	2.4399e-135	4.46341
CCL4	SGPP2	0.200374	2.37161e-08	1.20224
CCL4	SH2D1A	0.755756	4.65354e-142	4.53454
CCL4	TIGIT	0.752982	1.88001e-140	4.51789
CCL4	PDCD1	0.725371	1.50239e-125	4.35223
CCL4	CD4	0.67486	1.57718e-102	4.04916
CCL4	CCR5	0.80131	5.81515e-172	4.80786
CCL4	CXCR3	0.732694	2.5477e-129	4.39616
CCL4	CSF2	0.218718	1.02358e-09	1.31231
CCL4	IGSF6	0.651575	2.13502e-93	3.90945
CCL4	IL2RA	0.387706	8.95035e-29	2.32624
CCL4	CD38	0.709845	6.0273e-118	4.25907
CCL4	CD40	0.399964	1.12237e-30	2.39978
CCL4	CD5	0.681817	2.01506e-105	4.0909
CCL4	MS4A1	0.385535	1.90727e-28	2.31321
CCL4	GFI1	0.719999	7.34493e-123	4.31999
CCL4	IL1R1	0.157101	1.30357e-05	0.942607
CCL4	IL10	0.600592	5.61613e-76	3.60355
CCL4	IRF4	0.631252	4.62159e-86	3.78751
CCL4	STAT5A	0.519743	5.1052e-54	3.11846
CCL5	CCL8	0.31095	1.44289e-18	1.8657
CCL5	CCL18	0.227438	2.07664e-10	1.36463
CCL5	CCL19	0.409289	3.53977e-32	2.45574
CCL5	CCL21	0.239925	1.88369e-11	1.43955
CCL5	CXCL9	0.77506	7.21821e-154	4.65036
CCL5	CXCL10	0.706042	3.68346e-116	4.23625
CCL5	CXCL11	0.698101	1.60315e-112	4.18861
CCL5	TNFRSF17	0.443442	4.2679e-38	2.66065
CCL5	CXCL13	0.71343	1.17336e-119	4.28058
CCL5	CD200	0.175259	1.11101e-06	1.05155
CCL5	FBLN7	0.154068	1.91732e-05	0.924409
CCL5	ICOS	0.779317	1.24394e-156	4.6759
CCL5	SH2D1A	0.863489	2.06612e-228	5.18093
CCL5	TIGIT	0.867538	4.96968e-233	5.20523
CCL5	PDCD1	0.848884	6.58117e-213	5.09331
CCL5	CD4	0.637357	3.30712e-88	3.82414
CCL5	CCR5	0.826645	3.29947e-192	4.95987
CCL5	CXCR3	0.88756	2.33257e-258	5.32536
CCL5	CSF2	0.240623	1.64052e-11	1.44374
CCL5	IGSF6	0.589013	1.90742e-72	3.53408
CCL5	IL2RA	0.334643	2.0222e-21	2.00786
CCL5	CD38	0.740374	2.06509e-133	4.44225
CCL5	CD40	0.391701	2.19187e-29	2.35021
CCL5	CD5	0.79725	5.44564e-169	4.7835
CCL5	MS4A1	0.461077	1.99208e-41	2.76646
CCL5	GFI1	0.780253	3.01149e-157	4.68152
CCL5	IL10	0.384564	2.67038e-28	2.30739
CCL5	IRF4	0.677617	1.14957e-103	4.0657
CCL5	STAT5A	0.525057	2.76632e-55	3.15034
CCL8	CCL18	0.312699	9.05911e-19	1.8762
CCL8	CCL19	0.253821	1.10683e-12	1.52292
CCL8	CCL21	0.203361	1.44944e-08	1.22017
CCL8	CXCL9	0.337109	9.86723e-22	2.02265
CCL8	CXCL10	0.361123	6.4415e-25	2.16674
CCL8	CXCL11	0.311182	1.35679e-18	1.86709
CCL8	TNFRSF17	0.181522	4.4678e-07	1.08913
CCL8	CXCL13	0.211693	3.52762e-09	1.27016
CCL8	CD200	0.188869	1.47354e-07	1.13321
CCL8	FBLN7	0.152928	2.21254e-05	0.917565
CCL8	ICOS	0.343534	1.47521e-22	2.0612
CCL8	SH2D1A	0.355894	3.35819e-24	2.13536
CCL8	TIGIT	0.34905	2.78488e-23	2.0943
CCL8	PDCD1	0.20065	2.26672e-08	1.2039
CCL8	CD4	0.393895	1.00372e-29	2.36337
CCL8	CCR5	0.378071	2.46254e-27	2.26843
CCL8	CXCR3	0.304693	7.43034e-18	1.82816
CCL8	CSF2	0.253084	1.29194e-12	1.5185
CCL8	IGSF6	0.420192	5.40369e-34	2.52115
CCL8	IL2RA	0.391178	2.63852e-29	2.34707
CCL8	CD38	0.411493	1.53929e-32	2.46896
CCL8	CD40	0.201759	1.88906e-08	1.21056
CCL8	CD5	0.344924	9.72287e-23	2.06954
CCL8	MS4A1	0.318017	2.16022e-19	1.9081
CCL8	GFI1	0.227719	1.97051e-10	1.36631
CCL8	IL1R1	0.259415	3.36521e-13	1.55649
CCL8	IL1R2	0.140859	9.46301e-05	0.845152
CCL8	IL10	0.614798	1.64043e-80	3.68879
CCL8	CCL20	0.180879	4.91307e-07	1.08527
CCL8	IRF4	0.336878	1.05553e-21	2.02127
CCL8	TRAF6	0.172916	1.54935e-06	1.03749
CCL8	STAT5A	0.252486	1.46423e-12	1.51492
CCL18	CCL19	0.184247	2.976e-07	1.10548
CCL18	CXCL9	0.182922	3.62926e-07	1.09753
CCL18	TNFRSF17	0.192471	8.41612e-08	1.15482
CCL18	CXCL13	0.142774	7.57047e-05	0.856647
CCL18	FBLN7	0.213728	2.47592e-09	1.28237
CCL18	ICOS	0.249411	2.77261e-12	1.49647
CCL18	SH2D1A	0.240554	1.66307e-11	1.44332
CCL18	TIGIT	0.249129	2.93891e-12	1.49477
CCL18	PDCD1	0.173045	1.52136e-06	1.03827
CCL18	CD4	0.408879	4.1302e-32	2.45328
CCL18	CCR5	0.27162	2.267e-14	1.62972
CCL18	CXCR3	0.197496	3.78372e-08	1.18498
CCL18	CSF2	0.237336	3.13325e-11	1.42402
CCL18	IGSF6	0.526952	9.65601e-56	3.16171
CCL18	IL2RA	0.43905	2.69051e-37	2.6343
CCL18	CD38	0.29211	1.78254e-16	1.75266
CCL18	CD5	0.262993	1.54821e-13	1.57796
CCL18	MS4A1	0.24768	3.95701e-12	1.48608
CCL18	GFI1	0.206722	8.25418e-09	1.24033
CCL18	IL1R1	0.241743	1.31287e-11	1.45046
CCL18	IL1R2	0.183447	3.35555e-07	1.10068
CCL18	IL10	0.500726	1.14921e-49	3.00436
CCL18	IRF4	0.239508	2.04552e-11	1.43705
CCL18	STAT5A	0.247908	3.77646e-12	1.48745
CCL19	CCL21	0.829531	1.00812e-194	4.97719
CCL19	CXCL9	0.356219	3.03297e-24	2.13732
CCL19	CXCL10	0.256725	5.98775e-13	1.54035
CCL19	CXCL11	0.245829	5.77062e-12	1.47498
CCL19	TNFRSF17	0.419683	6.59221e-34	2.5181
CCL19	CXCL13	0.366244	1.24057e-25	2.19746
CCL19	FBLN7	0.156355	1.43435e-05	0.938129
CCL19	ICOS	0.377372	3.11857e-27	2.26423
CCL19	SH2D1A	0.394592	7.82221e-30	2.36755
CCL19	TIGIT	0.42061	4.58944e-34	2.52366
CCL19	PDCD1	0.355346	3.98612e-24	2.13207
CCL19	CD4	0.300548	2.15339e-17	1.80329
CCL19	CCR5	0.327252	1.67202e-20	1.96351
CCL19	CXCR3	0.441201	1.09567e-37	2.6472
CCL19	CSF2	0.152134	2.44296e-05	0.912803
CCL19	IGSF6	0.252268	1.53256e-12	1.51361
CCL19	IL2RA	0.283334	1.49208e-15	1.70001
CCL19	CD38	0.386092	1.57206e-28	2.31655
CCL19	CD5	0.461873	1.39405e-41	2.77124
CCL19	MS4A1	0.610649	3.65689e-79	3.66389
CCL19	GFI1	0.36831	6.32879e-26	2.20986
CCL19	IL1R1	0.251009	1.99188e-12	1.50605
CCL19	IL10	0.238585	2.45297e-11	1.43151
CCL19	IRF4	0.462977	8.48575e-42	2.77786
CCL19	STAT5A	0.324655	3.46439e-20	1.94793
CCL21	CXCL9	0.177817	7.6875e-07	1.0669
CCL21	TNFRSF17	0.260393	2.72504e-13	1.56236
CCL21	CXCL13	0.216766	1.44961e-09	1.3006
CCL21	ICOS	0.203627	1.38668e-08	1.22176
CCL21	SH2D1A	0.212656	2.98468e-09	1.27594
CCL21	TIGIT	0.22993	1.30037e-10	1.37958
CCL21	PDCD1	0.195175	5.48837e-08	1.17105
CCL21	CD4	0.165024	4.59758e-06	0.990147
CCL21	CCR5	0.153626	2.02701e-05	0.921756
CCL21	CXCR3	0.243977	8.3914e-12	1.46386
CCL21	IL2RA	0.252778	1.37759e-12	1.51667
CCL21	CD38	0.223417	4.36829e-10	1.3405
CCL21	CD5	0.257547	5.02415e-13	1.54528
CCL21	MS4A1	0.446572	1.13021e-38	2.67943
CCL21	GFI1	0.216185	1.60687e-09	1.29711
CCL21	IL1R1	0.248678	3.22464e-12	1.49207
CCL21	IL10	0.158705	1.05995e-05	0.952228
CCL21	IRF4	0.287356	5.68801e-16	1.72414
CCL21	STAT5A	0.206641	8.36835e-09	1.23985
CXCL9	CXCL10	0.892279	4.93583e-265	5.35368
CXCL9	CXCL11	0.901085	2.31102e-278	5.40651
CXCL9	TNFRSF17	0.391081	2.73062e-29	2.34649
CXCL9	CXCL13	0.679645	1.64442e-104	4.07787
CXCL9	CD200	0.325269	2.91813e-20	1.95161
CXCL9	ICOS	0.79731	4.9295e-169	4.78386
CXCL9	SGPP2	0.301747	1.58564e-17	1.81048
CXCL9	SH2D1A	0.848115	3.88287e-212	5.08869
CXCL9	TIGIT	0.831536	1.69025e-196	4.98922
CXCL9	PDCD1	0.701778	3.42847e-114	4.21067
CXCL9	CD4	0.665716	7.62395e-99	3.9943
CXCL9	CCR5	0.811026	2.30574e-179	4.86616
CXCL9	CXCR3	0.759263	4.0314e-144	4.55558
CXCL9	CSF2	0.194551	6.06038e-08	1.16731
CXCL9	IGSF6	0.627024	1.32695e-84	3.76215
CXCL9	IL2RA	0.403351	3.23857e-31	2.42011
CXCL9	CD38	0.788232	1.26305e-162	4.72939
CXCL9	CD40	0.449971	2.62783e-39	2.69983
CXCL9	CD5	0.789575	1.48942e-163	4.73745
CXCL9	MS4A1	0.459404	4.20456e-41	2.75642
CXCL9	GFI1	0.735576	7.72019e-131	4.41346
CXCL9	IL1R1	0.173318	1.46388e-06	1.03991
CXCL9	IL10	0.423633	1.39799e-34	2.5418
CXCL9	CCL20	0.185404	2.50009e-07	1.11242
CXCL9	IRF4	0.66779	1.14358e-99	4.00674
CXCL9	TRAF6	0.210604	4.25772e-09	1.26362
CXCL9	STAT5A	0.528908	3.23699e-56	3.17345
CXCL10	CXCL11	0.944407	0	5.66644
CXCL10	TNFRSF17	0.309409	2.16828e-18	1.85645
CXCL10	CXCL13	0.607969	2.65023e-78	3.64781
CXCL10	CD200	0.319472	1.45206e-19	1.91683
CXCL10	ICOS	0.76528	9.63064e-148	4.59168
CXCL10	SGPP2	0.294396	1.01246e-16	1.76638
CXCL10	SH2D1A	0.799483	1.28903e-170	4.7969
CXCL10	TIGIT	0.764343	3.58954e-147	4.58606
CXCL10	PDCD1	0.646541	1.58001e-91	3.87924
CXCL10	CD4	0.591016	4.7844e-73	3.5461
CXCL10	CCR5	0.780412	2.36502e-157	4.68247
CXCL10	CXCR3	0.675206	1.13733e-102	4.05123
CXCL10	CSF2	0.15588	1.52398e-05	0.93528
CXCL10	IGSF6	0.611095	2.62575e-79	3.66657
CXCL10	IL2RA	0.319821	1.31947e-19	1.91893
CXCL10	CD38	0.733268	1.27482e-129	4.39961
CXCL10	CD40	0.424278	1.08324e-34	2.54567
CXCL10	CD5	0.676648	2.89671e-103	4.05989
CXCL10	MS4A1	0.371802	2.00663e-26	2.23081
CXCL10	GFI1	0.694484	6.65503e-111	4.1669
CXCL10	IL10	0.420618	4.57596e-34	2.52371
CXCL10	CCL20	0.18316	3.50226e-07	1.09896
CXCL10	IRF4	0.581921	2.36509e-70	3.49152
CXCL10	TRAF6	0.241824	1.29197e-11	1.45094
CXCL10	STAT5A	0.492796	6.24907e-48	2.95678
CXCL11	TNFRSF17	0.32148	8.36076e-20	1.92888
CXCL11	CXCL13	0.60221	1.75598e-76	3.61326
CXCL11	CD200	0.320135	1.21081e-19	1.92081
CXCL11	ICOS	0.746805	5.97539e-137	4.48083
CXCL11	SGPP2	0.275964	8.39287e-15	1.65578
CXCL11	SH2D1A	0.789277	2.39612e-163	4.73566
CXCL11	TIGIT	0.753338	1.17307e-140	4.52003
CXCL11	PDCD1	0.63057	7.97145e-86	3.78342
CXCL11	CD4	0.550354	1.24557e-61	3.30213
CXCL11	CCR5	0.74384	2.63651e-135	4.46304
CXCL11	CXCR3	0.658584	4.63944e-96	3.9515
CXCL11	IGSF6	0.545327	2.51164e-60	3.27196
CXCL11	IL2RA	0.293091	1.39932e-16	1.75855
CXCL11	CD38	0.718877	2.6268e-122	4.31326
CXCL11	CD40	0.40768	6.4789e-32	2.44608
CXCL11	CD5	0.662337	1.62498e-97	3.97402
CXCL11	MS4A1	0.356263	2.99163e-24	2.13758
CXCL11	GFI1	0.674677	1.87446e-102	4.04806
CXCL11	IL10	0.364854	1.94567e-25	2.18912
CXCL11	CCL20	0.157543	1.23163e-05	0.945256
CXCL11	IRF4	0.567528	2.93257e-66	3.40517
CXCL11	TRAF6	0.252581	1.43547e-12	1.51549
CXCL11	STAT5A	0.452489	8.8235e-40	2.71494
TNFRSF17	CXCL13	0.482043	1.19495e-45	2.89226
TNFRSF17	ICOS	0.404849	1.86069e-31	2.42909
TNFRSF17	SH2D1A	0.480376	2.65462e-45	2.88225
TNFRSF17	TIGIT	0.506751	5.14146e-51	3.04051
TNFRSF17	PDCD1	0.422192	2.46733e-34	2.53315
TNFRSF17	CD4	0.328189	1.2833e-20	1.96913
TNFRSF17	CCR5	0.414608	4.69188e-33	2.48765
TNFRSF17	CXCR3	0.472946	8.81503e-44	2.83768
TNFRSF17	CSF2	0.164947	4.64605e-06	0.989679
TNFRSF17	IGSF6	0.306582	4.54896e-18	1.83949
TNFRSF17	IL2RA	0.270822	2.71576e-14	1.62493
TNFRSF17	CD38	0.582314	1.8162e-70	3.49388
TNFRSF17	CD5	0.47346	6.93752e-44	2.84076
TNFRSF17	MS4A1	0.594508	4.19263e-74	3.56705
TNFRSF17	GFI1	0.473894	5.6656e-44	2.84336
TNFRSF17	IL10	0.233099	7.11551e-11	1.39859
TNFRSF17	IRF4	0.691551	1.31016e-109	4.14931
TNFRSF17	TRAF6	-0.143553	6.90865e-05	0.861317
TNFRSF17	STAT5A	0.35612	3.12849e-24	2.13672
CXCL13	ICOS	0.701364	5.30428e-114	4.20818
CXCL13	SH2D1A	0.754537	2.38025e-141	4.52722
CXCL13	TIGIT	0.796261	2.82033e-168	4.77756
CXCL13	PDCD1	0.72214	6.33852e-124	4.33284
CXCL13	CD4	0.440508	1.46407e-37	2.64305
CXCL13	CCR5	0.650706	4.51534e-93	3.90423
CXCL13	CXCR3	0.681162	3.80323e-105	4.08697
CXCL13	CSF2	0.289826	3.12179e-16	1.73895
CXCL13	IGSF6	0.398688	1.7856e-30	2.39213
CXCL13	IL2RA	0.388812	6.0765e-29	2.33287
CXCL13	CD38	0.678408	5.39723e-104	4.07045
CXCL13	CD40	0.223556	4.25893e-10	1.34133
CXCL13	CD5	0.625972	3.03524e-84	3.75583
CXCL13	MS4A1	0.476812	1.43995e-44	2.86087
CXCL13	GFI1	0.683376	4.41166e-106	4.10026
CXCL13	IL10	0.298809	3.34792e-17	1.79286
CXCL13	CCL20	0.153086	2.16896e-05	0.918519
CXCL13	IRF4	0.680035	1.13002e-104	4.08021
CXCL13	TRAF6	-0.171072	2.00664e-06	1.02643
CXCL13	STAT5A	0.376353	4.3957e-27	2.25812
CD200	ICOS	0.217343	1.30848e-09	1.30406
CD200	SGPP2	0.314853	5.08642e-19	1.88912
CD200	SH2D1A	0.281092	2.53697e-15	1.68655
CD200	TIGIT	0.178691	6.77088e-07	1.07214
CD200	CD4	0.359058	1.24095e-24	2.15435
CD200	CCR5	0.293552	1.24855e-16	1.76131
CD200	CXCR3	0.193251	7.44353e-08	1.15951
CD200	IGSF6	0.332144	4.15818e-21	1.99286
CD200	CD38	0.161821	7.04925e-06	0.970924
CD200	CD40	0.468284	7.60107e-43	2.80971
CD200	CD5	0.318633	1.82653e-19	1.9118
CD200	MS4A1	0.188397	1.58431e-07	1.13038
CD200	GFI1	0.142721	7.61802e-05	0.856326
CD200	IL1R1	0.286699	6.66479e-16	1.7202
CD200	IL10	0.190732	1.10428e-07	1.14439
CD200	CCL20	0.24167	1.33211e-11	1.45002
CD200	TRAF6	0.499704	1.9354e-49	2.99822
CD200	STAT5A	0.243073	1.00627e-11	1.45844
FBLN7	SGPP2	0.141639	8.64382e-05	0.849834
FBLN7	CD4	0.324421	3.69788e-20	1.94653
FBLN7	CCR5	0.195986	4.82232e-08	1.17591
FBLN7	CXCR3	0.172818	1.57092e-06	1.03691
FBLN7	CSF2	0.146211	5.03755e-05	0.877263
FBLN7	IGSF6	0.23305	7.18255e-11	1.3983
FBLN7	IL2RA	0.253534	1.1757e-12	1.5212
FBLN7	CD38	0.182609	3.80202e-07	1.09566
FBLN7	CD40	0.148368	3.88261e-05	0.890207
FBLN7	CD5	0.205406	1.03016e-08	1.23244
FBLN7	SDC1	0.167607	3.23832e-06	1.00564
FBLN7	IL1R1	0.262278	1.80967e-13	1.57367
FBLN7	IL10	0.248319	3.47121e-12	1.48991
FBLN7	IRF4	0.184324	2.94192e-07	1.10594
FBLN7	STAT5A	0.287201	5.90557e-16	1.7232
ICOS	SGPP2	0.24763	3.99776e-12	1.48578
ICOS	SH2D1A	0.88002	2.73286e-248	5.28012
ICOS	TIGIT	0.903327	5.87559e-282	5.41996
ICOS	PDCD1	0.796537	1.78257e-168	4.77922
ICOS	CD4	0.641222	1.36713e-89	3.84733
ICOS	CCR5	0.869053	8.49583e-235	5.21432
ICOS	CXCR3	0.7986	5.69948e-170	4.7916
ICOS	CSF2	0.236326	3.81566e-11	1.41795
ICOS	IGSF6	0.643936	1.41973e-90	3.86361
ICOS	IL2RA	0.427865	2.59368e-35	2.56719
ICOS	CD38	0.805954	1.90262e-175	4.83572
ICOS	CD40	0.340639	3.49198e-22	2.04384
ICOS	CD5	0.797675	2.68089e-169	4.78605
ICOS	MS4A1	0.52827	4.62615e-56	3.16962
ICOS	GFI1	0.8266	3.60837e-192	4.9596
ICOS	IL10	0.546276	1.43024e-60	3.27765
ICOS	IRF4	0.778538	4.02473e-156	4.67123
ICOS	STAT5A	0.563082	4.91527e-65	3.37849
SGPP2	SH2D1A	0.231386	9.8683e-11	1.38832
SGPP2	TIGIT	0.199124	2.90749e-08	1.19474
SGPP2	CD4	0.338263	7.03595e-22	2.02958
SGPP2	CCR5	0.329532	8.76667e-21	1.97719
SGPP2	IGSF6	0.248811	3.13731e-12	1.49287
SGPP2	IL2RA	0.218921	9.86966e-10	1.31353
SGPP2	CD38	0.264441	1.127e-13	1.58664
SGPP2	CD40	0.293532	1.25478e-16	1.76119
SGPP2	CD5	0.254311	9.98244e-13	1.52587
SGPP2	SDC1	0.187529	1.80975e-07	1.12518
SGPP2	GFI1	0.177978	7.50989e-07	1.06787
SGPP2	IL1R1	0.358057	1.70251e-24	2.14834
SGPP2	IL1R2	0.153086	2.16903e-05	0.918517
SGPP2	IL10	0.24342	9.38653e-12	1.46052
SGPP2	CCL20	0.252311	1.51884e-12	1.51386
SGPP2	IRF4	0.18866	1.52168e-07	1.13196
SGPP2	TRAF6	0.432929	3.34787e-36	2.59757
SGPP2	STAT5A	0.440264	1.62167e-37	2.64158
SH2D1A	TIGIT	0.933037	0	5.59822
SH2D1A	PDCD1	0.800276	3.36875e-171	4.80166
SH2D1A	CD4	0.677749	1.01337e-103	4.0665
SH2D1A	CCR5	0.883864	2.45967e-253	5.30318
SH2D1A	CXCR3	0.831453	2.00714e-196	4.98872
SH2D1A	CSF2	0.218106	1.1419e-09	1.30864
SH2D1A	IGSF6	0.676752	2.62255e-103	4.06051
SH2D1A	IL2RA	0.429297	1.45874e-35	2.57578
SH2D1A	CD38	0.82967	7.60044e-195	4.97802
SH2D1A	CD40	0.397151	3.11551e-30	2.38291
SH2D1A	CD5	0.840275	1.61398e-204	5.04165
SH2D1A	MS4A1	0.589253	1.61745e-72	3.53552
SH2D1A	GFI1	0.837699	4.18357e-202	5.02619
SH2D1A	IL1R1	0.173201	1.48823e-06	1.03921
SH2D1A	IL10	0.512789	2.14601e-52	3.07673
SH2D1A	CCL20	0.169997	2.33017e-06	1.01998
SH2D1A	IRF4	0.766069	3.16868e-148	4.59641
SH2D1A	STAT5A	0.560707	2.17727e-64	3.36424
TIGIT	PDCD1	0.855501	1.0161e-219	5.133
TIGIT	CD4	0.651138	3.11156e-93	3.90683
TIGIT	CCR5	0.87338	5.70426e-240	5.24028
TIGIT	CXCR3	0.866935	2.47866e-232	5.20161
TIGIT	CSF2	0.271377	2.39519e-14	1.62826
TIGIT	IGSF6	0.623701	1.79071e-83	3.74221
TIGIT	IL2RA	0.426423	4.61701e-35	2.55854
TIGIT	CD38	0.855753	5.50112e-220	5.13452
TIGIT	CD40	0.349666	2.30675e-23	2.098
TIGIT	CD5	0.841417	1.32894e-205	5.0485
TIGIT	MS4A1	0.570933	3.28877e-67	3.4256
TIGIT	GFI1	0.853051	3.69839e-217	5.11831
TIGIT	IL10	0.488092	6.3688e-47	2.92855
TIGIT	CCL20	0.142163	8.1317e-05	0.852978
TIGIT	IRF4	0.818737	1.50137e-185	4.91242
TIGIT	STAT5A	0.57329	7.12596e-68	3.43974
PDCD1	CD4	0.552136	4.24216e-62	3.31282
PDCD1	CCR5	0.791761	4.44531e-165	4.75057
PDCD1	CXCR3	0.864136	3.86751e-229	5.18482
PDCD1	CSF2	0.254066	1.05112e-12	1.5244
PDCD1	IGSF6	0.475985	2.12622e-44	2.85591
PDCD1	IL2RA	0.296326	6.25542e-17	1.77795
PDCD1	CD38	0.746037	1.60093e-136	4.47622
PDCD1	CD40	0.30165	1.62555e-17	1.8099
PDCD1	CD5	0.738117	3.40531e-132	4.4287
PDCD1	MS4A1	0.417893	1.32236e-33	2.50736
PDCD1	GFI1	0.833413	3.50406e-198	5.00048
PDCD1	IL10	0.353323	7.47821e-24	2.11994
PDCD1	IRF4	0.733158	1.4565e-129	4.39895
PDCD1	STAT5A	0.526006	1.63461e-55	3.15603
CD4	CCR5	0.787368	4.95036e-162	4.72421
CD4	CXCR3	0.68358	3.6128e-106	4.10148
CD4	CSF2	0.21949	8.9112e-10	1.31694
CD4	IGSF6	0.77235	3.85941e-152	4.6341
CD4	IL2RA	0.606094	1.04813e-77	3.63656
CD4	CD38	0.68888	1.91732e-108	4.13328
CD4	CD40	0.494089	3.28179e-48	2.96453
CD4	CD5	0.777894	1.06001e-155	4.66736
CD4	MS4A1	0.431545	5.87911e-36	2.58927
CD4	GFI1	0.631063	5.37696e-86	3.78638
CD4	IL1R1	0.357455	2.05776e-24	2.14473
CD4	IL10	0.639786	4.48704e-89	3.83872
CD4	CCL20	0.157917	1.1736e-05	0.947503
CD4	IRF4	0.617116	2.83762e-81	3.7027
CD4	TRAF6	0.286485	7.01853e-16	1.71891
CD4	STAT5A	0.696348	9.82449e-112	4.17809
CCR5	CXCR3	0.855833	4.52542e-220	5.135
CCR5	CSF2	0.232313	8.27035e-11	1.39388
CCR5	IGSF6	0.750559	4.57685e-139	4.50335
CCR5	IL2RA	0.44841	5.14624e-39	2.69046
CCR5	CD38	0.81554	5.982e-183	4.89324
CCR5	CD40	0.415084	3.90892e-33	2.4905
CCR5	CD5	0.83442	4.29597e-199	5.00652
CCR5	MS4A1	0.468937	5.63393e-43	2.81362
CCR5	GFI1	0.814066	9.08944e-182	4.8844
CCR5	IL1R1	0.191175	1.03078e-07	1.14705
CCR5	IL10	0.565693	9.43716e-66	3.39416
CCR5	IRF4	0.750973	2.65989e-139	4.50584
CCR5	TRAF6	0.166184	3.93075e-06	0.997104
CCR5	STAT5A	0.67646	3.46189e-103	4.05876
CXCR3	CSF2	0.240493	1.68337e-11	1.44296
CXCR3	IGSF6	0.602831	1.12173e-76	3.61698
CXCR3	IL2RA	0.311318	1.30858e-18	1.86791
CXCR3	CD38	0.750729	3.66219e-139	4.50437
CXCR3	CD40	0.383966	3.28432e-28	2.30379
CXCR3	CD5	0.862484	2.74468e-227	5.17491
CXCR3	MS4A1	0.490344	2.10475e-47	2.94207
CXCR3	GFI1	0.802233	1.19989e-172	4.8134
CXCR3	IL10	0.391581	2.28764e-29	2.34948
CXCR3	IRF4	0.745209	4.61516e-136	4.47126
CXCR3	STAT5A	0.598491	2.51741e-75	3.59094
CSF2	IGSF6	0.227722	1.96935e-10	1.36633
CSF2	IL2RA	0.387523	9.54323e-29	2.32514
CSF2	CD38	0.277463	5.9308e-15	1.66478
CSF2	CD5	0.241965	1.25615e-11	1.45179
CSF2	GFI1	0.243438	9.35171e-12	1.46063
CSF2	IL10	0.240329	1.73883e-11	1.44198
CSF2	CCL20	0.189159	1.40913e-07	1.13495
CSF2	IRF4	0.261441	2.17126e-13	1.56865
CSF2	TRAF6	-0.142559	7.76375e-05	0.855355
CSF2	STAT5A	0.192021	9.03105e-08	1.15213
IGSF6	IL2RA	0.46877	6.08395e-43	2.81262
IGSF6	CD38	0.655217	9.00166e-95	3.9313
IGSF6	CD40	0.371212	2.43839e-26	2.22727
IGSF6	CD5	0.644993	5.83804e-91	3.86996
IGSF6	MS4A1	0.412233	1.16187e-32	2.4734
IGSF6	GFI1	0.577321	5.06197e-69	3.46392
IGSF6	IL1R1	0.23028	1.21724e-10	1.38168
IGSF6	IL10	0.608954	1.28305e-78	3.65372
IGSF6	IRF4	0.537829	2.0181e-58	3.22698
IGSF6	TRAF6	0.208219	6.40404e-09	1.24932
IGSF6	STAT5A	0.593325	9.5985e-74	3.55995
IL2RA	CD38	0.530342	1.44594e-56	3.18205
IL2RA	CD40	0.244801	7.10663e-12	1.46881
IL2RA	CD5	0.474978	3.41195e-44	2.84987
IL2RA	MS4A1	0.372624	1.52815e-26	2.23574
IL2RA	GFI1	0.429529	1.32873e-35	2.57717
IL2RA	IL1R1	0.462787	9.24472e-42	2.77672
IL2RA	IL1R2	0.331048	5.69031e-21	1.98629
IL2RA	IL10	0.645929	2.65165e-91	3.87557
IL2RA	CCL20	0.221591	6.09523e-10	1.32955
IL2RA	IRF4	0.468028	8.54986e-43	2.80817
IL2RA	STAT5A	0.419834	6.21559e-34	2.519
CD38	CD40	0.328053	1.33337e-20	1.96832
CD38	CD5	0.747676	1.94449e-137	4.48605
CD38	MS4A1	0.551614	5.82217e-62	3.30968
CD38	GFI1	0.805	1.00714e-174	4.83
CD38	IL1R1	0.199067	2.93445e-08	1.1944
CD38	IL10	0.548579	3.6192e-61	3.29147
CD38	IRF4	0.844559	1.24988e-208	5.06736
CD38	STAT5A	0.59885	1.9492e-75	3.5931
CD40	CD5	0.444536	2.68567e-38	2.66722
CD40	MS4A1	0.161711	7.1518e-06	0.970268
CD40	GFI1	0.330267	7.11321e-21	1.9816
CD40	IL1R1	0.215896	1.69108e-09	1.29538
CD40	IL1R2	0.183449	3.35424e-07	1.1007
CD40	IL10	0.236629	3.59709e-11	1.41977
CD40	CCL20	0.292958	1.44616e-16	1.75775
CD40	IRF4	0.253967	1.07324e-12	1.5238
CD40	TRAF6	0.252904	1.34163e-12	1.51742
CD40	STAT5A	0.353726	6.59947e-24	2.12236
CD5	MS4A1	0.608506	1.78527e-78	3.65103
CD5	GFI1	0.783262	3.00243e-159	4.69957
CD5	IL1R1	0.247808	3.85436e-12	1.48685
CD5	IL10	0.503355	2.98554e-50	3.02013
CD5	CCL20	0.265373	9.17657e-14	1.59224
CD5	IRF4	0.747276	3.25579e-137	4.48366
CD5	STAT5A	0.642483	4.78418e-90	3.8549
MS4A1	GFI1	0.524013	4.92406e-55	3.14408
MS4A1	IL1R1	0.277318	6.13439e-15	1.66391
MS4A1	IL10	0.395562	5.52319e-30	2.37337
MS4A1	CCL20	0.2136	2.53175e-09	1.2816
MS4A1	IRF4	0.667984	9.56231e-100	4.00791
MS4A1	STAT5A	0.38483	2.43583e-28	2.30898
SDC1	IL1R1	0.206545	8.50555e-09	1.23927
SDC1	IL1R2	0.232812	7.51769e-11	1.39687
SDC1	STAT5A	0.181792	4.29257e-07	1.09075
GFI1	IL1R1	0.143744	6.75443e-05	0.862466
GFI1	IL10	0.450016	2.57787e-39	2.70009
GFI1	IRF4	0.776192	1.34704e-154	4.65715
GFI1	STAT5A	0.568385	1.69536e-66	3.41031
IL1R1	IL1R2	0.397171	3.09345e-30	2.38303
IL1R1	IL10	0.369795	3.88908e-26	2.21877
IL1R1	CCL20	0.187928	1.70262e-07	1.12757
IL1R1	IRF4	0.143375	7.05479e-05	0.860251
IL1R1	TRAF6	0.416904	1.93853e-33	2.50143
IL1R1	STAT5A	0.304645	7.52252e-18	1.82787
IL1R2	IL10	0.197558	3.74613e-08	1.18535
IL1R2	CCL20	0.264537	1.1034e-13	1.58722
IL10	CCL20	0.14667	4.7673e-05	0.880019
IL10	IRF4	0.504384	1.75621e-50	3.0263
IL10	TRAF6	0.230502	1.16712e-10	1.38301
IL10	STAT5A	0.446539	1.14592e-38	2.67924
IRF4	STAT5A	0.580653	5.52773e-70	3.48392
TRAF6	STAT5A	0.221858	5.80721e-10	1.33115

## Sheet: S5
Table S5: The distributions of patients in TLSClusters, GeneClusters and TLSGroups.
ID	TLSCluster	GeneCluster	TLSScore	RiskGroup	Dataset
C3L-00004	A	A	0.471627	Low	CPTAC
C3L-00010	A	B	0.993904	High	CPTAC
C3L-00011	B	C	0.756814	Low	CPTAC
C3L-00026	A	B	0.328852	Low	CPTAC
C3L-00079	A	A	4.59407	High	CPTAC
C3L-00088	A	B	0.911844	Low	CPTAC
C3L-00096	A	A	1.50656	High	CPTAC
C3L-00097	A	B	0.634841	Low	CPTAC
C3L-00103	A	A	0.657988	Low	CPTAC
C3L-00360	A	A	0.861813	Low	CPTAC
C3L-00369	A	B	0.748171	Low	CPTAC
C3L-00416	C	A	0.870536	Low	CPTAC
C3L-00418	A	B	0.368008	Low	CPTAC
C3L-00447	C	A	1.10574	High	CPTAC
C3L-00448	B	B	0.635056	Low	CPTAC
C3L-00561	A	A	1.43835	High	CPTAC
C3L-00581	C	A	0.939857	Low	CPTAC
C3L-00583	B	B	0.542475	Low	CPTAC
C3L-00606	A	B	0.724302	Low	CPTAC
C3L-00607	C	A	0.629005	Low	CPTAC
C3L-00610	A	B	0.659904	Low	CPTAC
C3L-00765	C	A	0.848939	Low	CPTAC
C3L-00766	B	B	1.16128	High	CPTAC
C3L-00790	C	A	0.960818	High	CPTAC
C3L-00791	A	B	0.455063	Low	CPTAC
C3L-00792	A	A	0.569202	Low	CPTAC
C3L-00796	A	B	0.960817	High	CPTAC
C3L-00799	C	B	0.709217	Low	CPTAC
C3L-00800	C	A	0.378023	Low	CPTAC
C3L-00812	A	B	0.810747	Low	CPTAC
C3L-00813	B	B	0.46298	Low	CPTAC
C3L-00814	A	A	0.564492	Low	CPTAC
C3L-00817	C	B	0.854941	Low	CPTAC
C3L-00902	B	B	1.19789	High	CPTAC
C3L-00907	C	A	0.77876	Low	CPTAC
C3L-00908	C	A	0.99556	High	CPTAC
C3L-00910	B	A	1.20527	High	CPTAC
C3L-00917	C	A	0.368583	Low	CPTAC
C3L-01281	A	B	0.644323	Low	CPTAC
C3L-01283	C	A	0.655473	Low	CPTAC
C3L-01286	B	C	1.01263	High	CPTAC
C3L-01287	C	A	1.73119	High	CPTAC
C3L-01288	A	B	1.32937	High	CPTAC
C3L-01302	B	A	3.31455	High	CPTAC
C3L-01313	B	B	1.08816	High	CPTAC
C3L-01352	A	B	0.705031	Low	CPTAC
C3L-01553	B	B	0.826225	Low	CPTAC
C3L-01603	A	A	0.358198	Low	CPTAC
C3L-01607	C	A	0.593244	Low	CPTAC
C3L-01836	A	B	0.712772	Low	CPTAC
C3L-01861	A	A	1.12216	High	CPTAC
C3L-01882	C	A	0.655296	Low	CPTAC
C3L-01885	B	B	0.64492	Low	CPTAC
C3N-00168	C	A	1.27533	High	CPTAC
C3N-00177	C	A	2.81951	High	CPTAC
C3N-00194	B	A	0.930662	Low	CPTAC
C3N-00242	B	B	0.387969	Low	CPTAC
C3N-00244	A	B	0.465901	Low	CPTAC
C3N-00246	B	B	0.858718	Low	CPTAC
C3N-00305	C	B	0.856298	Low	CPTAC
C3N-00310	A	B	1.25361	High	CPTAC
C3N-00312	A	A	0.583522	Low	CPTAC
C3N-00314	A	B	0.494794	Low	CPTAC
C3N-00315	C	A	1.16952	High	CPTAC
C3N-00317	C	A	2.58199	High	CPTAC
C3N-00320	A	B	0.712953	Low	CPTAC
C3N-00380	C	A	0.757919	Low	CPTAC
C3N-00390	C	A	1.91675	High	CPTAC
C3N-00437	C	A	0.399599	Low	CPTAC
C3N-00491	C	A	0.835621	Low	CPTAC
C3N-00494	B	B	0.947871	High	CPTAC
C3N-00495	B	A	0.773427	Low	CPTAC
C3N-00733	A	B	0.470846	Low	CPTAC
C3N-00831	C	B	0.758188	Low	CPTAC
C3N-00834	A	B	1.01579	High	CPTAC
C3N-00852	A	B	1.42468	High	CPTAC
C3N-00953	C	A	1.75825	High	CPTAC
C3N-01176	A	B	0.737969	Low	CPTAC
C3N-01178	C	A	0.360141	Low	CPTAC
C3N-01179	A	B	0.856133	Low	CPTAC
C3N-01200	C	A	2.85336	High	CPTAC
C3N-01213	A	B	0.775501	Low	CPTAC
C3N-01214	C	A	0.675548	Low	CPTAC
C3N-01220	B	A	14.3204	High	CPTAC
C3N-01261	B	B	0.796235	Low	CPTAC
C3N-01361	A	B	1.10748	High	CPTAC
C3N-01522	A	B	0.643903	Low	CPTAC
C3N-01524	C	A	2.20103	High	CPTAC
C3N-01646	B	B	1.16564	High	CPTAC
C3N-01648	C	A	0.417216	Low	CPTAC
C3N-01649	A	B	0.829762	Low	CPTAC
C3N-01651	C	B	1.19713	High	CPTAC
C3N-01808	B	B	0.646798	Low	CPTAC
Sample 1	B	B	2.20114	High	E-MTAB
Sample 10	C	A	3.66495	High	E-MTAB
Sample 11	A	B	1.55525	High	E-MTAB
Sample 12	A	C	1.4754	High	E-MTAB
Sample 13	B	C	1.51018	High	E-MTAB
Sample 14	B	C	0.944054	High	E-MTAB
Sample 15	C	A	0.550233	Low	E-MTAB
Sample 17	A	B	0.493229	Low	E-MTAB
Sample 18	C	A	1.97824	High	E-MTAB
Sample 19	C	A	0.255842	Low	E-MTAB
Sample 2	B	C	0.888663	Low	E-MTAB
Sample 20	B	C	1.47671	High	E-MTAB
Sample 21	A	B	0.568497	Low	E-MTAB
Sample 22	B	C	0.816261	Low	E-MTAB
Sample 24	C	A	2.61394	High	E-MTAB
Sample 25	B	B	0.947224	High	E-MTAB
Sample 26	C	A	3.89235	High	E-MTAB
Sample 27	B	B	0.988075	High	E-MTAB
Sample 28	B	B	1.31539	High	E-MTAB
Sample 29	C	B	2.17205	High	E-MTAB
Sample 3	A	B	0.590801	Low	E-MTAB
Sample 30	B	B	1.04211	High	E-MTAB
Sample 32	B	C	1.47093	High	E-MTAB
Sample 33	C	A	0.655183	Low	E-MTAB
Sample 34	B	B	1.31733	High	E-MTAB
Sample 35	B	B	0.831351	Low	E-MTAB
Sample 36	C	B	2.38812	High	E-MTAB
Sample 37	A	B	0.530217	Low	E-MTAB
Sample 38	B	B	1.73501	High	E-MTAB
Sample 4	B	C	1.04232	High	E-MTAB
Sample 40	C	B	0.321187	Low	E-MTAB
Sample 42	B	B	0.796324	Low	E-MTAB
Sample 43	C	B	0.671671	Low	E-MTAB
Sample 44	B	C	1.41191	High	E-MTAB
Sample 45	B	B	1.0129	High	E-MTAB
Sample 46	B	B	0.969226	High	E-MTAB
Sample 47	B	C	2.07979	High	E-MTAB
Sample 48	B	B	0.36431	Low	E-MTAB
Sample 49	C	A	0.618889	Low	E-MTAB
Sample 5	A	B	0.449977	Low	E-MTAB
Sample 50	A	B	0.401653	Low	E-MTAB
Sample 51	C	A	1.4901	High	E-MTAB
Sample 52	C	A	0.653074	Low	E-MTAB
Sample 53	B	B	0.823527	Low	E-MTAB
Sample 54	B	B	0.666951	Low	E-MTAB
Sample 55	B	B	0.48271	Low	E-MTAB
Sample 56	B	B	1.53529	High	E-MTAB
Sample 58	B	B	1.76864	High	E-MTAB
Sample 59	B	B	2.72911	High	E-MTAB
Sample 6	C	A	0.493015	Low	E-MTAB
Sample 7	B	B	1.06561	High	E-MTAB
Sample 8	B	C	0.949915	High	E-MTAB
Sample 9	A	B	0.945574	High	E-MTAB
SP102719	A	B	1.02562	High	RECA-EU
SP102727	B	B	1.0086	High	RECA-EU
SP102735	C	A	1.31288	High	RECA-EU
SP102743	B	C	2.75144	High	RECA-EU
SP102749	B	C	0.760186	Low	RECA-EU
SP102762	C	A	1.10455	High	RECA-EU
SP102774	A	A	0.909276	Low	RECA-EU
SP102786	A	B	0.619414	Low	RECA-EU
SP102798	C	A	1.01563	High	RECA-EU
SP102807	B	B	0.930474	Low	RECA-EU
SP102819	B	C	1.68839	High	RECA-EU
SP102830	C	A	0.806483	Low	RECA-EU
SP102842	B	B	1.41345	High	RECA-EU
SP102851	A	A	0.510701	Low	RECA-EU
SP102865	B	C	0.918232	Low	RECA-EU
SP102885	A	B	0.943036	High	RECA-EU
SP102901	B	C	2.77412	High	RECA-EU
SP102933	C	A	0.289753	Low	RECA-EU
SP102949	A	B	1.00504	High	RECA-EU
SP102977	A	A	1.0918	High	RECA-EU
SP102993	A	B	0.715145	Low	RECA-EU
SP103009	A	A	3.71709	High	RECA-EU
SP103025	B	A	1.1179	High	RECA-EU
SP103049	A	B	1.46209	High	RECA-EU
SP103069	C	A	0.267858	Low	RECA-EU
SP103092	C	A	2.08005	High	RECA-EU
SP103104	A	B	0.868761	Low	RECA-EU
SP103120	B	C	1.7902	High	RECA-EU
SP103132	A	A	1.21643	High	RECA-EU
SP103144	A	B	1.18922	High	RECA-EU
SP103160	C	A	0.476794	Low	RECA-EU
SP103176	C	A	0.530051	Low	RECA-EU
SP103189	C	A	1.53632	High	RECA-EU
SP103201	C	A	0.460038	Low	RECA-EU
SP103225	B	C	0.910746	Low	RECA-EU
SP103237	A	B	0.679755	Low	RECA-EU
SP103249	B	B	1.55873	High	RECA-EU
SP103265	C	A	0.625503	Low	RECA-EU
SP103277	C	B	1.37672	High	RECA-EU
SP103292	C	A	0.742376	Low	RECA-EU
SP103304	B	A	1.49492	High	RECA-EU
SP103316	C	A	0.793119	Low	RECA-EU
SP103328	A	A	1.34608	High	RECA-EU
SP103344	A	A	0.852574	Low	RECA-EU
SP103356	A	A	0.652275	Low	RECA-EU
SP103360	C	A	0.54507	Low	RECA-EU
SP103368	A	A	0.884052	Low	RECA-EU
SP103376	C	A	1.0603	High	RECA-EU
SP103380	A	B	0.777408	Low	RECA-EU
SP103384	A	A	1.32573	High	RECA-EU
SP103392	B	B	0.696155	Low	RECA-EU
SP103400	C	A	0.86249	Low	RECA-EU
SP103420	A	B	1.14382	High	RECA-EU
SP103448	A	A	0.803148	Low	RECA-EU
SP103459	B	C	2.20767	High	RECA-EU
SP103471	A	B	0.862605	Low	RECA-EU
SP103487	A	B	1.04704	High	RECA-EU
SP103499	C	A	1.25967	High	RECA-EU
SP103527	B	C	1.43872	High	RECA-EU
SP103539	B	B	1.35383	High	RECA-EU
SP103559	B	B	0.916065	Low	RECA-EU
SP103587	A	B	0.84144	Low	RECA-EU
SP103607	A	A	0.457544	Low	RECA-EU
SP103623	B	C	1.07934	High	RECA-EU
SP103643	A	B	1.01782	High	RECA-EU
SP103658	A	B	1.02674	High	RECA-EU
SP103688	B	B	1.65698	High	RECA-EU
SP103697	A	A	0.865787	Low	RECA-EU
SP103709	A	A	2.54844	High	RECA-EU
SP103724	A	B	1.08436	High	RECA-EU
SP103733	C	A	1.90083	High	RECA-EU
SP103745	C	A	0.818399	Low	RECA-EU
SP103754	A	A	1.48646	High	RECA-EU
SP103760	B	B	0.979344	High	RECA-EU
SP103763	B	B	1.00697	High	RECA-EU
SP103766	A	A	0.552886	Low	RECA-EU
SP103772	B	C	1.38362	High	RECA-EU
SP103778	B	C	3.60882	High	RECA-EU
SP103781	C	A	1.19161	High	RECA-EU
SP103784	C	B	0.553582	Low	RECA-EU
SP103787	A	B	0.792367	Low	RECA-EU
SP103790	A	A	0.944421	High	RECA-EU
SP103793	B	C	1.49346	High	RECA-EU
SP103799	A	B	0.685106	Low	RECA-EU
SP103802	B	B	0.596599	Low	RECA-EU
SP103805	B	C	1.37163	High	RECA-EU
SP103808	A	B	1.09965	High	RECA-EU
SP103811	C	A	0.673974	Low	RECA-EU
SP103814	B	B	1.32129	High	RECA-EU
SP103817	A	B	1.06999	High	RECA-EU
SP103823	C	A	0.895077	Low	RECA-EU
TCGA-3Z-A93Z	A	B	0.978306	High	TCGA
TCGA-6D-AA2E	B	C	1.70711	High	TCGA
TCGA-A3-3306	A	B	0.437001	Low	TCGA
TCGA-A3-3307	A	B	0.701303	Low	TCGA
TCGA-A3-3308	B	B	0.777629	Low	TCGA
TCGA-A3-3311	A	B	1.04132	High	TCGA
TCGA-A3-3313	B	C	1.16472	High	TCGA
TCGA-A3-3316	B	B	0.940377	High	TCGA
TCGA-A3-3317	C	A	0.830415	Low	TCGA
TCGA-A3-3319	B	A	2.82515	High	TCGA
TCGA-A3-3320	A	B	0.724475	Low	TCGA
TCGA-A3-3322	B	B	0.827833	Low	TCGA
TCGA-A3-3323	A	A	0.543897	Low	TCGA
TCGA-A3-3324	B	B	0.729844	Low	TCGA
TCGA-A3-3325	B	B	0.779677	Low	TCGA
TCGA-A3-3326	A	B	0.237568	Low	TCGA
TCGA-A3-3328	B	C	1.33149	High	TCGA
TCGA-A3-3329	A	B	0.561776	Low	TCGA
TCGA-A3-3331	A	B	0.580744	Low	TCGA
TCGA-A3-3335	B	C	0.880954	Low	TCGA
TCGA-A3-3343	A	B	0.26693	Low	TCGA
TCGA-A3-3346	B	A	9.60935	High	TCGA
TCGA-A3-3347	C	A	2.05573	High	TCGA
TCGA-A3-3349	B	B	1.65838	High	TCGA
TCGA-A3-3351	A	A	0.45382	Low	TCGA
TCGA-A3-3352	A	B	0.489269	Low	TCGA
TCGA-A3-3357	B	B	0.992155	High	TCGA
TCGA-A3-3358	C	A	0.520646	Low	TCGA
TCGA-A3-3359	A	A	0.758189	Low	TCGA
TCGA-A3-3362	B	B	1.30469	High	TCGA
TCGA-A3-3363	B	B	0.701241	Low	TCGA
TCGA-A3-3365	B	B	0.704529	Low	TCGA
TCGA-A3-3367	A	B	0.392894	Low	TCGA
TCGA-A3-3370	C	A	0.486815	Low	TCGA
TCGA-A3-3372	A	B	0.510882	Low	TCGA
TCGA-A3-3373	B	B	0.488443	Low	TCGA
TCGA-A3-3374	B	C	0.140416	Low	TCGA
TCGA-A3-3376	B	B	0.994252	High	TCGA
TCGA-A3-3378	C	A	3.20935	High	TCGA
TCGA-A3-3380	B	B	0.529355	Low	TCGA
TCGA-A3-3382	B	A	1.42047	High	TCGA
TCGA-A3-3383	A	B	0.561448	Low	TCGA
TCGA-A3-3385	B	C	0.930963	Low	TCGA
TCGA-A3-3387	A	A	0.976314	High	TCGA
TCGA-A3-A6NI	B	B	1.40543	High	TCGA
TCGA-A3-A6NJ	C	A	1.05814	High	TCGA
TCGA-A3-A6NL	A	B	0.890692	Low	TCGA
TCGA-A3-A6NN	B	B	1.15733	High	TCGA
TCGA-A3-A8CQ	A	B	0.94171	High	TCGA
TCGA-A3-A8OV	B	B	1.38916	High	TCGA
TCGA-A3-A8OW	A	B	0.816387	Low	TCGA
TCGA-AK-3425	C	A	0.957747	High	TCGA
TCGA-AK-3426	C	A	2.99876	High	TCGA
TCGA-AK-3427	B	C	0.724129	Low	TCGA
TCGA-AK-3428	A	B	0.753334	Low	TCGA
TCGA-AK-3429	C	B	0.602557	Low	TCGA
TCGA-AK-3431	B	B	0.937621	Low	TCGA
TCGA-AK-3433	B	C	1.09804	High	TCGA
TCGA-AK-3434	A	B	0.691886	Low	TCGA
TCGA-AK-3436	B	C	1.03844	High	TCGA
TCGA-AK-3440	B	C	0.764654	Low	TCGA
TCGA-AK-3443	B	C	1.00918	High	TCGA
TCGA-AK-3445	A	A	1.60584	High	TCGA
TCGA-AK-3447	B	C	0.91926	Low	TCGA
TCGA-AK-3450	B	B	0.63731	Low	TCGA
TCGA-AK-3451	B	C	1.20359	High	TCGA
TCGA-AK-3453	A	B	1.18987	High	TCGA
TCGA-AK-3454	B	C	1.98167	High	TCGA
TCGA-AK-3455	C	B	1.4016	High	TCGA
TCGA-AK-3456	B	C	0.803078	Low	TCGA
TCGA-AK-3458	A	B	0.983521	High	TCGA
TCGA-AK-3460	B	B	0.794504	Low	TCGA
TCGA-AK-3461	A	B	0.876237	Low	TCGA
TCGA-AK-3465	B	C	1.60666	High	TCGA
TCGA-AS-3777	B	C	1.34015	High	TCGA
TCGA-AS-3778	B	B	1.01513	High	TCGA
TCGA-B0-4688	B	C	6.37453	High	TCGA
TCGA-B0-4690	C	A	4.87163	High	TCGA
TCGA-B0-4691	C	C	2.8517	High	TCGA
TCGA-B0-4693	A	B	1.13599	High	TCGA
TCGA-B0-4694	C	A	1.35214	High	TCGA
TCGA-B0-4696	B	C	4.41016	High	TCGA
TCGA-B0-4697	C	A	1.85094	High	TCGA
TCGA-B0-4698	C	A	2.02428	High	TCGA
TCGA-B0-4699	C	A	4.2181	High	TCGA
TCGA-B0-4700	C	A	1.61759	High	TCGA
TCGA-B0-4701	C	B	0.614484	Low	TCGA
TCGA-B0-4703	C	A	6.28397	High	TCGA
TCGA-B0-4706	A	C	2.61031	High	TCGA
TCGA-B0-4707	B	C	3.68971	High	TCGA
TCGA-B0-4710	A	B	1.91107	High	TCGA
TCGA-B0-4712	C	A	4.91145	High	TCGA
TCGA-B0-4713	B	C	4.0058	High	TCGA
TCGA-B0-4714	C	B	1.32874	High	TCGA
TCGA-B0-4718	A	C	1.11382	High	TCGA
TCGA-B0-4810	C	A	1.94502	High	TCGA
TCGA-B0-4811	B	C	1.65788	High	TCGA
TCGA-B0-4813	B	C	4.15839	High	TCGA
TCGA-B0-4814	B	B	1.13689	High	TCGA
TCGA-B0-4815	C	A	2.66671	High	TCGA
TCGA-B0-4816	A	B	1.45655	High	TCGA
TCGA-B0-4817	B	C	9.69015	High	TCGA
TCGA-B0-4818	A	B	1.20373	High	TCGA
TCGA-B0-4819	C	A	2.08486	High	TCGA
TCGA-B0-4821	B	C	12.8875	High	TCGA
TCGA-B0-4822	B	C	1.84239	High	TCGA
TCGA-B0-4823	B	B	0.625959	Low	TCGA
TCGA-B0-4824	C	A	1.04602	High	TCGA
TCGA-B0-4827	C	A	1.13734	High	TCGA
TCGA-B0-4828	A	C	1.24183	High	TCGA
TCGA-B0-4833	A	B	1.14131	High	TCGA
TCGA-B0-4834	B	C	0.879882	Low	TCGA
TCGA-B0-4836	C	A	0.946979	High	TCGA
TCGA-B0-4837	B	C	1.67385	High	TCGA
TCGA-B0-4838	A	A	0.608707	Low	TCGA
TCGA-B0-4839	B	C	0.946359	High	TCGA
TCGA-B0-4841	B	C	1.10173	High	TCGA
TCGA-B0-4842	A	C	2.24311	High	TCGA
TCGA-B0-4843	B	C	2.25779	High	TCGA
TCGA-B0-4844	A	C	2.1839	High	TCGA
TCGA-B0-4845	B	C	1.02113	High	TCGA
TCGA-B0-4846	A	A	0.461016	Low	TCGA
TCGA-B0-4847	A	B	0.906362	Low	TCGA
TCGA-B0-4848	C	A	1.90662	High	TCGA
TCGA-B0-4849	A	B	1.09011	High	TCGA
TCGA-B0-4852	A	B	1.12666	High	TCGA
TCGA-B0-4945	B	B	1.20634	High	TCGA
TCGA-B0-5075	B	A	0.714507	Low	TCGA
TCGA-B0-5077	B	B	0.775233	Low	TCGA
TCGA-B0-5080	C	B	1.92225	High	TCGA
TCGA-B0-5081	C	A	0.894269	Low	TCGA
TCGA-B0-5083	B	C	0.683677	Low	TCGA
TCGA-B0-5084	B	C	3.37287	High	TCGA
TCGA-B0-5085	B	C	1.80066	High	TCGA
TCGA-B0-5088	B	B	0.802533	Low	TCGA
TCGA-B0-5092	C	A	1.70292	High	TCGA
TCGA-B0-5094	B	C	2.15779	High	TCGA
TCGA-B0-5095	C	A	2.57225	High	TCGA
TCGA-B0-5096	A	A	5.70816	High	TCGA
TCGA-B0-5097	B	A	1.02545	High	TCGA
TCGA-B0-5098	B	C	4.15464	High	TCGA
TCGA-B0-5099	B	C	1.54882	High	TCGA
TCGA-B0-5100	B	C	3.83438	High	TCGA
TCGA-B0-5102	B	B	0.852168	Low	TCGA
TCGA-B0-5106	B	B	1.43364	High	TCGA
TCGA-B0-5107	A	B	3.23169	High	TCGA
TCGA-B0-5108	C	A	2.35787	High	TCGA
TCGA-B0-5109	C	A	2.681	High	TCGA
TCGA-B0-5110	A	B	0.694656	Low	TCGA
TCGA-B0-5113	C	A	0.613644	Low	TCGA
TCGA-B0-5115	A	B	0.475598	Low	TCGA
TCGA-B0-5116	B	C	1.25576	High	TCGA
TCGA-B0-5117	B	C	1.47768	High	TCGA
TCGA-B0-5119	A	B	0.9619	High	TCGA
TCGA-B0-5120	B	B	0.796441	Low	TCGA
TCGA-B0-5121	B	C	0.962609	High	TCGA
TCGA-B0-5399	C	B	0.551482	Low	TCGA
TCGA-B0-5400	B	C	5.04267	High	TCGA
TCGA-B0-5402	A	B	1.37936	High	TCGA
TCGA-B0-5690	A	B	0.962156	High	TCGA
TCGA-B0-5691	C	B	0.790112	Low	TCGA
TCGA-B0-5692	C	A	0.714111	Low	TCGA
TCGA-B0-5693	B	B	0.717411	Low	TCGA
TCGA-B0-5694	B	C	1.09793	High	TCGA
TCGA-B0-5695	B	B	0.987231	High	TCGA
TCGA-B0-5696	B	B	0.878874	Low	TCGA
TCGA-B0-5697	C	A	0.790487	Low	TCGA
TCGA-B0-5698	A	B	0.282025	Low	TCGA
TCGA-B0-5699	A	B	0.473612	Low	TCGA
TCGA-B0-5700	B	B	0.486287	Low	TCGA
TCGA-B0-5701	B	B	0.703977	Low	TCGA
TCGA-B0-5702	B	C	1.12363	High	TCGA
TCGA-B0-5703	A	C	1.22849	High	TCGA
TCGA-B0-5705	A	B	0.64893	Low	TCGA
TCGA-B0-5706	A	B	0.6669	Low	TCGA
TCGA-B0-5707	B	C	0.872341	Low	TCGA
TCGA-B0-5709	C	A	0.800399	Low	TCGA
TCGA-B0-5710	A	B	0.65893	Low	TCGA
TCGA-B0-5711	A	B	0.563588	Low	TCGA
TCGA-B0-5712	A	C	1.12905	High	TCGA
TCGA-B0-5713	A	B	0.640975	Low	TCGA
TCGA-B0-5812	A	B	0.56524	Low	TCGA
TCGA-B2-3923	B	C	0.840822	Low	TCGA
TCGA-B2-3924	C	B	0.488985	Low	TCGA
TCGA-B2-4098	B	C	1.72422	High	TCGA
TCGA-B2-4099	A	B	0.478096	Low	TCGA
TCGA-B2-4101	A	A	1.44393	High	TCGA
TCGA-B2-4102	A	A	0.458405	Low	TCGA
TCGA-B2-5633	B	B	0.866429	Low	TCGA
TCGA-B2-5635	A	B	0.797037	Low	TCGA
TCGA-B2-5636	B	B	1.0961	High	TCGA
TCGA-B2-5639	A	B	0.509725	Low	TCGA
TCGA-B2-5641	C	A	0.504609	Low	TCGA
TCGA-B2-A4SR	A	B	0.46831	Low	TCGA
TCGA-B4-5377	A	B	0.649297	Low	TCGA
TCGA-B4-5378	B	C	1.52317	High	TCGA
TCGA-B4-5832	A	B	0.69881	Low	TCGA
TCGA-B4-5834	A	B	0.729571	Low	TCGA
TCGA-B4-5835	B	C	0.628487	Low	TCGA
TCGA-B4-5836	A	B	1.26989	High	TCGA
TCGA-B4-5838	B	B	0.768975	Low	TCGA
TCGA-B4-5843	B	B	0.614601	Low	TCGA
TCGA-B4-5844	B	B	0.936703	Low	TCGA
TCGA-B8-4143	C	A	1.57788	High	TCGA
TCGA-B8-4146	C	B	0.171485	Low	TCGA
TCGA-B8-4148	C	A	0.562102	Low	TCGA
TCGA-B8-4151	B	B	0.487809	Low	TCGA
TCGA-B8-4153	B	C	1.32171	High	TCGA
TCGA-B8-4154	A	B	0.747173	Low	TCGA
TCGA-B8-4619	B	C	1.14711	High	TCGA
TCGA-B8-4620	B	B	1.05177	High	TCGA
TCGA-B8-4621	B	C	1.1105	High	TCGA
TCGA-B8-4622	B	B	0.889632	Low	TCGA
TCGA-B8-5158	A	A	2.53204	High	TCGA
TCGA-B8-5159	A	B	0.679933	Low	TCGA
TCGA-B8-5162	C	A	0.625765	Low	TCGA
TCGA-B8-5163	C	A	0.86743	Low	TCGA
TCGA-B8-5164	C	A	0.397808	Low	TCGA
TCGA-B8-5165	B	B	0.51646	Low	TCGA
TCGA-B8-5545	B	A	0.75677	Low	TCGA
TCGA-B8-5546	B	C	1.37022	High	TCGA
TCGA-B8-5549	B	B	0.587398	Low	TCGA
TCGA-B8-5550	B	B	1.47249	High	TCGA
TCGA-B8-5551	C	A	2.45887	High	TCGA
TCGA-B8-5552	C	A	0.568077	Low	TCGA
TCGA-B8-5553	C	A	0.424415	Low	TCGA
TCGA-B8-A54D	C	A	2.12113	High	TCGA
TCGA-B8-A54E	B	C	0.574965	Low	TCGA
TCGA-B8-A54F	B	A	2.40139	High	TCGA
TCGA-B8-A54G	C	A	0.560638	Low	TCGA
TCGA-B8-A54H	A	B	1.73407	High	TCGA
TCGA-B8-A54I	B	C	1.9599	High	TCGA
TCGA-B8-A54J	A	B	1.01802	High	TCGA
TCGA-B8-A54K	B	C	2.4167	High	TCGA
TCGA-B8-A7U6	A	B	0.96661	High	TCGA
TCGA-B8-A8YJ	C	A	0.82766	Low	TCGA
TCGA-BP-4158	B	B	0.919302	Low	TCGA
TCGA-BP-4159	B	C	0.968828	High	TCGA
TCGA-BP-4160	C	A	0.486219	Low	TCGA
TCGA-BP-4161	C	A	0.757283	Low	TCGA
TCGA-BP-4162	C	A	0.521888	Low	TCGA
TCGA-BP-4163	B	B	1.45235	High	TCGA
TCGA-BP-4164	A	B	0.839659	Low	TCGA
TCGA-BP-4165	A	C	1.88064	High	TCGA
TCGA-BP-4166	B	B	0.774738	Low	TCGA
TCGA-BP-4167	C	A	1.41729	High	TCGA
TCGA-BP-4169	C	A	1.28257	High	TCGA
TCGA-BP-4170	A	B	0.566122	Low	TCGA
TCGA-BP-4173	C	A	0.963679	High	TCGA
TCGA-BP-4174	A	B	0.49145	Low	TCGA
TCGA-BP-4176	B	A	0.389176	Low	TCGA
TCGA-BP-4177	B	C	1.44945	High	TCGA
TCGA-BP-4325	A	B	0.762085	Low	TCGA
TCGA-BP-4326	B	C	1.18036	High	TCGA
TCGA-BP-4327	B	C	1.69679	High	TCGA
TCGA-BP-4329	A	B	0.517173	Low	TCGA
TCGA-BP-4330	C	A	0.427771	Low	TCGA
TCGA-BP-4331	A	A	1.00296	High	TCGA
TCGA-BP-4332	B	B	0.883687	Low	TCGA
TCGA-BP-4334	B	C	1.86667	High	TCGA
TCGA-BP-4335	A	B	1.0705	High	TCGA
TCGA-BP-4337	B	C	2.35021	High	TCGA
TCGA-BP-4338	B	C	1.94634	High	TCGA
TCGA-BP-4340	A	B	0.734576	Low	TCGA
TCGA-BP-4341	B	C	1.3411	High	TCGA
TCGA-BP-4342	B	B	1.46464	High	TCGA
TCGA-BP-4343	C	A	0.945743	High	TCGA
TCGA-BP-4344	B	B	0.953757	High	TCGA
TCGA-BP-4345	C	A	1.35593	High	TCGA
TCGA-BP-4346	C	A	0.686346	Low	TCGA
TCGA-BP-4347	A	B	0.668216	Low	TCGA
TCGA-BP-4349	A	C	1.0547	High	TCGA
TCGA-BP-4351	B	B	1.86409	High	TCGA
TCGA-BP-4352	B	C	5.59118	High	TCGA
TCGA-BP-4353	B	A	0.924219	Low	TCGA
TCGA-BP-4354	C	A	4.86428	High	TCGA
TCGA-BP-4355	B	C	1.4515	High	TCGA
TCGA-BP-4756	B	C	1.28381	High	TCGA
TCGA-BP-4758	C	B	0.495588	Low	TCGA
TCGA-BP-4759	B	C	0.792624	Low	TCGA
TCGA-BP-4760	B	C	0.677946	Low	TCGA
TCGA-BP-4761	B	C	3.62673	High	TCGA
TCGA-BP-4762	C	A	0.797736	Low	TCGA
TCGA-BP-4763	B	B	0.710193	Low	TCGA
TCGA-BP-4765	B	B	1.03031	High	TCGA
TCGA-BP-4766	B	B	0.78574	Low	TCGA
TCGA-BP-4768	B	C	0.60129	Low	TCGA
TCGA-BP-4769	B	C	1.79271	High	TCGA
TCGA-BP-4770	A	C	3.51436	High	TCGA
TCGA-BP-4771	C	A	1.65369	High	TCGA
TCGA-BP-4774	A	B	1.08947	High	TCGA
TCGA-BP-4775	A	B	0.516903	Low	TCGA
TCGA-BP-4776	A	C	1.07769	High	TCGA
TCGA-BP-4777	C	A	0.469668	Low	TCGA
TCGA-BP-4781	B	B	0.854165	Low	TCGA
TCGA-BP-4782	C	A	1.02163	High	TCGA
TCGA-BP-4784	B	C	0.939912	High	TCGA
TCGA-BP-4787	B	A	2.18679	High	TCGA
TCGA-BP-4789	B	B	0.719938	Low	TCGA
TCGA-BP-4790	C	A	0.274423	Low	TCGA
TCGA-BP-4795	B	A	1.0592	High	TCGA
TCGA-BP-4797	A	A	0.543608	Low	TCGA
TCGA-BP-4798	C	A	2.17451	High	TCGA
TCGA-BP-4799	A	C	1.10435	High	TCGA
TCGA-BP-4801	C	A	0.67353	Low	TCGA
TCGA-BP-4803	B	B	0.605693	Low	TCGA
TCGA-BP-4804	C	A	0.748894	Low	TCGA
TCGA-BP-4807	B	B	1.18376	High	TCGA
TCGA-BP-4959	B	B	0.346062	Low	TCGA
TCGA-BP-4960	B	C	1.60271	High	TCGA
TCGA-BP-4961	B	B	0.601366	Low	TCGA
TCGA-BP-4962	C	A	1.25561	High	TCGA
TCGA-BP-4963	A	B	0.618518	Low	TCGA
TCGA-BP-4964	A	B	0.486029	Low	TCGA
TCGA-BP-4965	B	B	0.520045	Low	TCGA
TCGA-BP-4967	B	B	1.18316	High	TCGA
TCGA-BP-4968	A	B	0.863603	Low	TCGA
TCGA-BP-4969	B	C	1.21213	High	TCGA
TCGA-BP-4970	C	A	0.771243	Low	TCGA
TCGA-BP-4971	C	A	1.02442	High	TCGA
TCGA-BP-4972	B	A	0.566142	Low	TCGA
TCGA-BP-4973	A	B	0.421683	Low	TCGA
TCGA-BP-4974	A	B	1.55556	High	TCGA
TCGA-BP-4975	B	B	0.6606	Low	TCGA
TCGA-BP-4976	B	B	0.584738	Low	TCGA
TCGA-BP-4977	B	B	0.772897	Low	TCGA
TCGA-BP-4981	B	C	2.1127	High	TCGA
TCGA-BP-4982	A	B	0.917037	Low	TCGA
TCGA-BP-4983	C	A	2.41359	High	TCGA
TCGA-BP-4985	B	C	5.38491	High	TCGA
TCGA-BP-4986	A	A	1.41142	High	TCGA
TCGA-BP-4987	A	B	0.835879	Low	TCGA
TCGA-BP-4989	C	A	0.915622	Low	TCGA
TCGA-BP-4991	A	B	0.524696	Low	TCGA
TCGA-BP-4992	A	C	2.24916	High	TCGA
TCGA-BP-4993	A	B	1.07781	High	TCGA
TCGA-BP-4994	B	C	0.667064	Low	TCGA
TCGA-BP-4995	B	B	0.688854	Low	TCGA
TCGA-BP-4998	C	A	0.735651	Low	TCGA
TCGA-BP-4999	B	B	0.739819	Low	TCGA
TCGA-BP-5000	A	C	0.963263	High	TCGA
TCGA-BP-5001	A	C	1.62579	High	TCGA
TCGA-BP-5004	B	B	0.479067	Low	TCGA
TCGA-BP-5006	B	B	0.634106	Low	TCGA
TCGA-BP-5007	A	B	0.705806	Low	TCGA
TCGA-BP-5008	C	A	0.623006	Low	TCGA
TCGA-BP-5009	B	B	1.59432	High	TCGA
TCGA-BP-5010	B	C	3.39106	High	TCGA
TCGA-BP-5168	B	B	0.355952	Low	TCGA
TCGA-BP-5169	B	C	2.67343	High	TCGA
TCGA-BP-5170	B	B	0.716086	Low	TCGA
TCGA-BP-5173	C	B	0.31901	Low	TCGA
TCGA-BP-5174	B	C	1.53013	High	TCGA
TCGA-BP-5175	B	C	2.97374	High	TCGA
TCGA-BP-5176	B	B	0.64062	Low	TCGA
TCGA-BP-5177	B	C	1.19507	High	TCGA
TCGA-BP-5178	B	C	1.35193	High	TCGA
TCGA-BP-5180	A	B	0.369796	Low	TCGA
TCGA-BP-5181	A	B	0.571756	Low	TCGA
TCGA-BP-5182	C	A	0.667653	Low	TCGA
TCGA-BP-5183	A	B	0.492914	Low	TCGA
TCGA-BP-5184	B	B	0.433787	Low	TCGA
TCGA-BP-5185	B	C	1.06661	High	TCGA
TCGA-BP-5186	A	B	0.517578	Low	TCGA
TCGA-BP-5187	A	B	0.747104	Low	TCGA
TCGA-BP-5189	A	A	0.803633	Low	TCGA
TCGA-BP-5190	B	C	0.936521	Low	TCGA
TCGA-BP-5191	A	C	0.836656	Low	TCGA
TCGA-BP-5192	B	C	0.651222	Low	TCGA
TCGA-BP-5194	B	B	0.561481	Low	TCGA
TCGA-BP-5195	A	B	0.666252	Low	TCGA
TCGA-BP-5196	A	A	1.28632	High	TCGA
TCGA-BP-5198	B	A	1.32695	High	TCGA
TCGA-BP-5199	C	A	1.17539	High	TCGA
TCGA-BP-5200	C	B	0.888442	Low	TCGA
TCGA-BP-5201	A	B	0.792739	Low	TCGA
TCGA-BP-5202	B	B	0.760745	Low	TCGA
TCGA-CJ-4634	B	B	0.959811	High	TCGA
TCGA-CJ-4635	A	A	0.363588	Low	TCGA
TCGA-CJ-4636	C	A	1.5237	High	TCGA
TCGA-CJ-4637	C	A	1.38246	High	TCGA
TCGA-CJ-4638	B	C	3.16819	High	TCGA
TCGA-CJ-4639	A	B	0.688323	Low	TCGA
TCGA-CJ-4640	C	A	0.915781	Low	TCGA
TCGA-CJ-4641	C	A	1.23947	High	TCGA
TCGA-CJ-4642	B	C	1.1409	High	TCGA
TCGA-CJ-4643	A	B	0.709405	Low	TCGA
TCGA-CJ-4644	A	B	1.07462	High	TCGA
TCGA-CJ-4868	C	A	2.46721	High	TCGA
TCGA-CJ-4869	C	A	0.965601	High	TCGA
TCGA-CJ-4870	B	B	0.519701	Low	TCGA
TCGA-CJ-4871	B	B	1.30742	High	TCGA
TCGA-CJ-4872	A	B	1.02825	High	TCGA
TCGA-CJ-4873	B	A	1.46605	High	TCGA
TCGA-CJ-4874	A	B	0.657554	Low	TCGA
TCGA-CJ-4875	B	C	1.62153	High	TCGA
TCGA-CJ-4876	A	C	1.19708	High	TCGA
TCGA-CJ-4878	B	C	1.16247	High	TCGA
TCGA-CJ-4881	A	A	3.35433	High	TCGA
TCGA-CJ-4882	C	A	1.68901	High	TCGA
TCGA-CJ-4884	A	B	0.745351	Low	TCGA
TCGA-CJ-4885	B	C	0.915888	Low	TCGA
TCGA-CJ-4886	C	B	0.623233	Low	TCGA
TCGA-CJ-4887	A	A	0.869202	Low	TCGA
TCGA-CJ-4888	C	A	2.20025	High	TCGA
TCGA-CJ-4889	C	A	1.01609	High	TCGA
TCGA-CJ-4890	C	A	1.41379	High	TCGA
TCGA-CJ-4891	B	C	3.25928	High	TCGA
TCGA-CJ-4892	C	B	1.41557	High	TCGA
TCGA-CJ-4893	A	B	0.74509	Low	TCGA
TCGA-CJ-4894	A	A	0.671361	Low	TCGA
TCGA-CJ-4895	A	A	3.8798	High	TCGA
TCGA-CJ-4897	B	B	0.83823	Low	TCGA
TCGA-CJ-4899	B	B	0.698379	Low	TCGA
TCGA-CJ-4900	C	A	3.5877	High	TCGA
TCGA-CJ-4901	C	A	1.05224	High	TCGA
TCGA-CJ-4902	C	A	1.38354	High	TCGA
TCGA-CJ-4903	A	B	0.665438	Low	TCGA
TCGA-CJ-4904	A	B	0.415519	Low	TCGA
TCGA-CJ-4905	B	B	0.894286	Low	TCGA
TCGA-CJ-4907	B	B	0.82395	Low	TCGA
TCGA-CJ-4908	B	B	0.959393	High	TCGA
TCGA-CJ-4912	B	C	2.45898	High	TCGA
TCGA-CJ-4916	C	A	0.992845	High	TCGA
TCGA-CJ-4918	C	B	1.80042	High	TCGA
TCGA-CJ-4920	A	B	1.69024	High	TCGA
TCGA-CJ-5671	C	A	0.992516	High	TCGA
TCGA-CJ-5672	C	A	0.502683	Low	TCGA
TCGA-CJ-5675	C	A	0.517643	Low	TCGA
TCGA-CJ-5676	B	B	0.981638	High	TCGA
TCGA-CJ-5677	B	B	2.83468	High	TCGA
TCGA-CJ-5678	C	A	0.429501	Low	TCGA
TCGA-CJ-5679	B	C	2.19151	High	TCGA
TCGA-CJ-5680	B	B	1.90646	High	TCGA
TCGA-CJ-5681	B	C	0.440453	Low	TCGA
TCGA-CJ-5682	B	B	1.537	High	TCGA
TCGA-CJ-5683	B	B	0.867998	Low	TCGA
TCGA-CJ-5684	A	B	0.753553	Low	TCGA
TCGA-CJ-5686	A	A	1.2077	High	TCGA
TCGA-CJ-6027	C	A	1.60783	High	TCGA
TCGA-CJ-6028	C	A	0.834891	Low	TCGA
TCGA-CJ-6030	C	A	1.18255	High	TCGA
TCGA-CJ-6031	C	A	0.977972	High	TCGA
TCGA-CJ-6032	A	B	0.624395	Low	TCGA
TCGA-CJ-6033	B	C	2.42229	High	TCGA
TCGA-CW-5580	B	B	0.460335	Low	TCGA
TCGA-CW-5581	A	B	0.433178	Low	TCGA
TCGA-CW-5583	B	B	0.677503	Low	TCGA
TCGA-CW-5584	A	B	0.975522	High	TCGA
TCGA-CW-5585	B	C	0.921353	Low	TCGA
TCGA-CW-5587	C	A	0.358372	Low	TCGA
TCGA-CW-5588	B	A	0.51523	Low	TCGA
TCGA-CW-5589	B	B	0.499488	Low	TCGA
TCGA-CW-5590	A	B	0.643901	Low	TCGA
TCGA-CW-5591	B	C	1.31045	High	TCGA
TCGA-CW-6087	C	A	2.06166	High	TCGA
TCGA-CW-6088	B	B	0.801719	Low	TCGA
TCGA-CW-6090	B	A	0.588843	Low	TCGA
TCGA-CW-6093	B	B	0.784882	Low	TCGA
TCGA-CW-6097	C	A	0.643533	Low	TCGA
TCGA-CZ-4853	A	B	0.501568	Low	TCGA
TCGA-CZ-4854	B	B	1.85125	High	TCGA
TCGA-CZ-4856	A	B	0.650126	Low	TCGA
TCGA-CZ-4857	B	A	1.21356	High	TCGA
TCGA-CZ-4858	C	A	2.4001	High	TCGA
TCGA-CZ-4859	B	B	0.782775	Low	TCGA
TCGA-CZ-4860	B	B	4.93976	High	TCGA
TCGA-CZ-4861	A	A	3.03674	High	TCGA
TCGA-CZ-4862	C	A	1.02254	High	TCGA
TCGA-CZ-4863	A	A	0.638449	Low	TCGA
TCGA-CZ-4864	C	A	0.72112	Low	TCGA
TCGA-CZ-4865	A	A	1.28874	High	TCGA
TCGA-CZ-4866	B	B	1.29929	High	TCGA
TCGA-CZ-5451	B	B	0.617348	Low	TCGA
TCGA-CZ-5452	C	A	0.687473	Low	TCGA
TCGA-CZ-5453	B	C	0.9037	Low	TCGA
TCGA-CZ-5454	B	A	1.03245	High	TCGA
TCGA-CZ-5455	C	A	0.743893	Low	TCGA
TCGA-CZ-5456	B	A	1.86292	High	TCGA
TCGA-CZ-5457	B	B	0.553055	Low	TCGA
TCGA-CZ-5458	A	B	0.878117	Low	TCGA
TCGA-CZ-5459	B	B	0.653092	Low	TCGA
TCGA-CZ-5460	A	B	0.59118	Low	TCGA
TCGA-CZ-5461	A	B	0.586138	Low	TCGA
TCGA-CZ-5462	A	A	1.72879	High	TCGA
TCGA-CZ-5463	A	B	0.376973	Low	TCGA
TCGA-CZ-5464	C	A	0.753532	Low	TCGA
TCGA-CZ-5465	B	B	0.655675	Low	TCGA
TCGA-CZ-5466	C	A	0.576966	Low	TCGA
TCGA-CZ-5467	B	B	0.646301	Low	TCGA
TCGA-CZ-5468	B	C	4.59509	High	TCGA
TCGA-CZ-5469	B	C	1.93065	High	TCGA
TCGA-CZ-5470	A	B	0.950271	High	TCGA
TCGA-CZ-5982	A	B	0.645245	Low	TCGA
TCGA-CZ-5984	A	A	0.836749	Low	TCGA
TCGA-CZ-5985	C	A	0.807926	Low	TCGA
TCGA-CZ-5986	A	B	0.292423	Low	TCGA
TCGA-CZ-5987	A	B	1.09685	High	TCGA
TCGA-CZ-5988	A	B	0.557694	Low	TCGA
TCGA-CZ-5989	A	B	0.235074	Low	TCGA
TCGA-DV-5565	B	C	0.42044	Low	TCGA
TCGA-DV-5566	A	B	0.825384	Low	TCGA
TCGA-DV-5567	B	C	0.850121	Low	TCGA
TCGA-DV-5568	A	B	1.69684	High	TCGA
TCGA-DV-5569	A	B	0.79124	Low	TCGA
TCGA-DV-5573	C	A	0.59528	Low	TCGA
TCGA-DV-5574	C	A	1.33482	High	TCGA
TCGA-DV-5575	C	B	0.337554	Low	TCGA
TCGA-DV-5576	B	C	1.24389	High	TCGA
TCGA-DV-A4VX	B	C	2.92752	High	TCGA
TCGA-DV-A4VZ	B	C	3.45677	High	TCGA
TCGA-DV-A4W0	B	B	1.19298	High	TCGA
TCGA-EU-5904	A	B	0.56183	Low	TCGA
TCGA-EU-5905	B	B	0.826575	Low	TCGA
TCGA-EU-5906	A	B	0.434708	Low	TCGA
TCGA-EU-5907	B	B	0.915652	Low	TCGA
TCGA-G6-A5PC	B	C	2.15076	High	TCGA
TCGA-G6-A8L6	A	B	1.23201	High	TCGA
TCGA-G6-A8L7	B	C	3.256	High	TCGA
TCGA-G6-A8L8	B	C	1.31693	High	TCGA
TCGA-GK-A6C7	A	B	1.02794	High	TCGA
TCGA-MM-A563	C	A	0.868182	Low	TCGA
TCGA-MM-A564	B	C	1.6235	High	TCGA
TCGA-MM-A84U	B	C	2.65612	High	TCGA
TCGA-MW-A4EC	A	B	0.739913	Low	TCGA
TCGA-T7-A92I	B	C	1.22959	High	TCGA

## Sheet: S6
Table S6: The immune score, stromal score, ESTIMETE score, and tumor purity of each sample by the ESTIMATE algorithm.
ID	StromalScore	ImmuneScore	ESTIMATEScore	TumorPurity
C3L-00004	667.48	2614.32	3281.8	0.465394
C3L-00010	783.647	2232.06	3015.71	0.499601
C3L-00011	631.357	1072.05	1703.41	0.656198
C3L-00026	296.695	1801.47	2098.16	0.611396
C3L-00079	671.49	2487.63	3159.12	0.481256
C3L-00088	705.961	2112.27	2818.23	0.524499
C3L-00096	512.165	2143.66	2655.83	0.544644
C3L-00097	772.329	1414.63	2186.96	0.601029
C3L-00103	1302.93	2206.24	3509.17	0.4356
C3L-00360	838.738	2605.1	3443.84	0.444211
C3L-00369	515.495	1627.03	2142.52	0.60623
C3L-00416	948.303	2971.21	3919.52	0.380623
C3L-00418	799.771	1766.02	2565.79	0.55568
C3L-00447	944.058	2473.01	3417.07	0.447728
C3L-00448	910.205	1305.46	2215.66	0.597657
C3L-00561	732.204	2664.18	3396.38	0.450442
C3L-00581	995.315	2205.42	3200.73	0.475893
C3L-00583	526.306	1478.08	2004.38	0.622231
C3L-00606	434.033	1816.51	2250.55	0.593544
C3L-00607	275.341	3043.82	3319.16	0.460532
C3L-00610	983.631	1772.14	2755.77	0.532282
C3L-00765	1711.6	2245.31	3956.91	0.375541
C3L-00766	1171.25	1481.33	2652.58	0.545044
C3L-00790	1486.67	2553.94	4040.61	0.364126
C3L-00791	477.347	2175.12	2652.46	0.545058
C3L-00792	188.475	2481.36	2669.83	0.542919
C3L-00796	462.209	1803.01	2265.21	0.59181
C3L-00799	1081.08	1946.12	3027.2	0.498139
C3L-00800	1151.14	2698.14	3849.28	0.390137
C3L-00812	769.576	1813.16	2582.73	0.553611
C3L-00813	984.544	1972.15	2956.7	0.507086
C3L-00814	524.704	2348.58	2873.28	0.517601
C3L-00817	1284.49	2167.06	3451.55	0.443197
C3L-00902	850.704	1507.72	2358.43	0.580725
C3L-00907	667.389	2704.05	3371.44	0.453707
C3L-00908	858.84	2712.48	3571.32	0.427369
C3L-00910	1278.08	2322.44	3600.53	0.423489
C3L-00917	1062.47	3002.98	4065.45	0.360727
C3L-01281	694	1720.22	2414.22	0.574038
C3L-01283	1240.35	3512.36	4752.71	0.264964
C3L-01286	403.632	1395.53	1799.16	0.645527
C3L-01287	989.931	2330.54	3320.47	0.460362
C3L-01288	1073.31	1746.64	2819.95	0.524284
C3L-01302	1188	2252.38	3440.38	0.444666
C3L-01313	493.422	1556.92	2050.34	0.616936
C3L-01352	695.165	1652.96	2348.13	0.581956
C3L-01553	1070.36	1781	2851.36	0.520351
C3L-01603	873.21	2664.88	3538.09	0.431774
C3L-01607	815.962	3063.27	3879.23	0.386085
C3L-01836	987.983	2119.81	3107.79	0.487847
C3L-01861	1521.06	2422.16	3943.22	0.377403
C3L-01882	1720.25	2911.53	4631.78	0.282038
C3L-01885	1440.12	1932.84	3372.96	0.453509
C3N-00168	1560.77	2659.22	4219.99	0.339479
C3N-00177	1281.78	3025.82	4307.6	0.327355
C3N-00194	710.721	2328.74	3039.46	0.496578
C3N-00242	-349.542	883.821	534.279	0.775422
C3N-00244	779.113	1793.05	2572.17	0.554902
C3N-00246	275.105	1299.91	1575.02	0.670301
C3N-00305	1674.92	1422.31	3097.23	0.4892
C3N-00310	469.447	1787.17	2256.62	0.592827
C3N-00312	427.49	1914.94	2342.43	0.582636
C3N-00314	1158.07	1789.74	2947.81	0.508209
C3N-00315	-471.831	3230.31	2758.48	0.531946
C3N-00317	927.575	2656.24	3583.82	0.42571
C3N-00320	902.941	1889.98	2792.92	0.527658
C3N-00380	1601.36	2520.87	4122.23	0.352943
C3N-00390	976.522	2881.07	3857.59	0.389012
C3N-00437	508.995	2633.9	3142.9	0.483342
C3N-00491	1479.89	2377.17	3857.07	0.389083
C3N-00494	59.8257	869.234	929.059	0.737549
C3N-00495	1732.39	2797.97	4530.36	0.296289
C3N-00733	964.548	2210.98	3175.52	0.479144
C3N-00831	1258.59	2182.88	3441.48	0.444522
C3N-00834	455.051	1624.47	2079.52	0.613559
C3N-00852	24.3943	1982.03	2006.42	0.621996
C3N-00953	1109.43	2637.91	3747.34	0.40387
C3N-01176	697.819	2088.02	2785.84	0.52854
C3N-01178	752.653	3155.28	3907.94	0.382194
C3N-01179	923.549	1547.32	2470.87	0.56721
C3N-01200	1539.72	2439.08	3978.8	0.372561
C3N-01213	1120.44	1821.41	2941.85	0.508963
C3N-01214	1734.66	3067.63	4802.29	0.257939
C3N-01220	-54.7281	2250.54	2195.81	0.599991
C3N-01261	619.795	959.706	1579.5	0.669813
C3N-01361	1306.97	2110.57	3417.53	0.447667
C3N-01522	341.302	1590.29	1931.59	0.63056
C3N-01524	1505.76	2072.66	3578.42	0.426427
C3N-01646	884.156	1833.18	2717.33	0.53705
C3N-01648	2166.65	3759.72	5926.37	0.0957404
C3N-01649	1521.08	1855.37	3376.44	0.453053
C3N-01651	682.583	1855.06	2537.64	0.559111
C3N-01808	869.104	1491.62	2360.72	0.580451
Sample 1	615.619	1281.05	1896.67	0.63453
Sample 10	1641.59	2457.4	4098.99	0.356131
Sample 11	1274.42	1496.66	2771.09	0.530377
Sample 12	-468.889	604.043	135.154	0.811065
Sample 13	-576.101	657.522	81.421	0.815653
Sample 14	-609.881	-709.232	-1319.11	0.916579
Sample 15	500.941	2440.92	2941.86	0.508962
Sample 17	655.13	1596.22	2251.35	0.593449
Sample 18	1242.87	2730.41	3973.28	0.373312
Sample 19	1135.55	3470.76	4606.31	0.285623
Sample 2	817.312	458.017	1275.33	0.702288
Sample 20	738.221	1008.15	1746.37	0.651425
Sample 21	445.356	2077.29	2522.64	0.560935
Sample 22	140.943	508.804	649.747	0.764609
Sample 24	1582.48	2678.66	4261.14	0.333792
Sample 25	854.571	747.595	1602.17	0.667339
Sample 26	834.81	2423.17	3257.98	0.468485
Sample 27	150.519	478.936	629.455	0.766525
Sample 28	1528.62	1112.04	2640.66	0.54651
Sample 29	585.342	1692.82	2278.16	0.590277
Sample 3	1062.66	2072.91	3135.57	0.484283
Sample 30	161.409	1219.03	1380.44	0.691221
Sample 32	98.7563	425.123	523.879	0.776385
Sample 33	617.049	2278.07	2895.12	0.514855
Sample 34	329.803	608.049	937.852	0.736677
Sample 35	562.041	901.798	1463.84	0.682322
Sample 36	474.455	1774.12	2248.58	0.593776
Sample 37	104.406	1448.19	1552.6	0.67274
Sample 38	807.189	1235.74	2042.93	0.617791
Sample 4	1251.37	683.31	1934.68	0.630207
Sample 40	808.046	1454.11	2262.16	0.592171
Sample 42	453.453	785.742	1239.2	0.706053
Sample 43	983.704	1836	2819.71	0.524314
Sample 44	-11.0706	694.576	683.506	0.761406
Sample 45	457.81	827.055	1284.87	0.70129
Sample 46	929.597	1878.27	2807.87	0.525793
Sample 47	848.93	774.601	1623.53	0.665
Sample 48	-24.3452	1051.26	1026.91	0.727774
Sample 49	810.559	2224.23	3034.78	0.497173
Sample 5	764.042	1504.27	2268.32	0.591443
Sample 50	-187.306	1142.35	955.043	0.734968
Sample 51	578.79	3081.61	3660.4	0.415511
Sample 52	1699.36	2733.34	4432.7	0.30995
Sample 53	29.4768	1012.76	1042.24	0.726229
Sample 54	-72.514	551.131	478.616	0.780555
Sample 55	154.323	1379.74	1534.06	0.67475
Sample 56	821.89	1223.4	2045.29	0.617518
Sample 58	318.946	999.214	1318.16	0.697798
Sample 59	-39.8006	1517.06	1477.26	0.680881
Sample 6	947.825	2233.97	3181.79	0.478336
Sample 7	1072.57	1684.92	2757.5	0.532068
Sample 8	47.3742	699.741	747.115	0.755319
Sample 9	358.505	1268.08	1626.58	0.664665
SP102719	613.319	914.227	1527.55	0.675456
SP102727	-119.112	645.683	526.571	0.776136
SP102735	1411.69	2379.73	3791.42	0.397942
SP102743	987.926	1652.64	2640.57	0.546521
SP102749	-144.162	527.209	383.047	0.789247
SP102762	808.737	2507.47	3316.21	0.460917
SP102774	593.084	1966.3	2559.38	0.556462
SP102786	581.315	1783.22	2364.53	0.579996
SP102798	786.467	2196.43	2982.9	0.503767
SP102807	1102.54	1510.45	2612.99	0.549907
SP102819	512.311	1095.55	1607.86	0.666716
SP102830	895.699	1907.79	2803.49	0.526339
SP102842	524.968	1234.82	1759.79	0.649931
SP102851	885.295	2329.62	3214.91	0.474061
SP102865	463.599	1571.05	2034.65	0.618747
SP102885	199.097	783.095	982.192	0.73226
SP102901	-621.719	1675.37	1053.65	0.725077
SP102933	422.909	2140.53	2563.43	0.555968
SP102949	173.751	1660.47	1834.22	0.641588
SP102977	142.301	2298.6	2440.9	0.570828
SP102993	656.29	1948.45	2604.74	0.550917
SP103009	859.755	2219.56	3079.32	0.491491
SP103025	674.002	1718.16	2392.16	0.576687
SP103049	766.002	1962.1	2728.11	0.535715
SP103069	722.221	2462.44	3184.66	0.477966
SP103092	583.462	2489.36	3072.82	0.492321
SP103104	555.555	1512.76	2068.31	0.614857
SP103120	49.7876	2241.79	2291.58	0.588685
SP103132	348.63	1612.53	1961.16	0.627185
SP103144	906.453	1508.27	2414.72	0.573978
SP103160	256.37	2079.8	2336.17	0.583382
SP103176	972.179	1655.73	2627.9	0.548077
SP103189	1342.41	2239.91	3582.33	0.425908
SP103201	1373.47	2531.41	3904.89	0.382608
SP103225	637.695	1384.12	2021.81	0.620226
SP103237	971.074	1727.18	2698.25	0.539411
SP103249	464.906	870.05	1334.96	0.69603
SP103265	657.034	2080.92	2737.95	0.534494
SP103277	1184.52	1931.13	3115.65	0.48684
SP103292	1616.26	2245.76	3862.01	0.388415
SP103304	1020.4	1926.65	2947.05	0.508306
SP103316	958.232	2003.37	2961.6	0.506465
SP103328	835.81	2352.14	3187.95	0.477542
SP103344	1199.58	1848.01	3047.6	0.495541
SP103356	524.146	2215.27	2739.41	0.534314
SP103360	841.927	2826.99	3668.91	0.414374
SP103368	1522.49	1750.15	3272.64	0.466583
SP103376	825.267	2104.21	2929.47	0.510526
SP103380	1001.22	1249.2	2250.41	0.59356
SP103384	1258.77	2039.62	3298.39	0.463237
SP103392	767.122	1561.38	2328.5	0.584295
SP103400	1229.2	1538.43	2767.63	0.530808
SP103420	287.496	2505.52	2793.02	0.527645
SP103448	512.161	1965.89	2478.05	0.566341
SP103459	401.298	1121.23	1522.53	0.675999
SP103471	1122.02	1548.93	2670.95	0.542781
SP103487	808.386	1426.62	2235.01	0.595378
SP103499	992.206	2079.55	3071.76	0.492457
SP103527	38.5489	413.305	451.854	0.783005
SP103539	675.915	1681.71	2357.63	0.580821
SP103559	686.275	1493.08	2179.36	0.601921
SP103587	1025.57	1310.7	2336.27	0.583371
SP103607	1140.28	2049.77	3190.06	0.47727
SP103623	330.102	1673.5	2003.6	0.62232
SP103643	668.647	1664.79	2333.44	0.583707
SP103658	601.652	1419.79	2021.45	0.620268
SP103688	454.524	863.354	1317.88	0.697827
SP103697	818.285	1897.27	2715.55	0.53727
SP103709	1151.55	2026.47	3178.02	0.478822
SP103724	357.916	1017.34	1375.25	0.69177
SP103733	312.959	2308.62	2621.58	0.548853
SP103745	864.461	2152.51	3016.97	0.49944
SP103754	686.818	1686.44	2373.26	0.578952
SP103760	1116.3	1389.58	2505.88	0.56297
SP103763	277.669	1545.79	1823.46	0.642799
SP103766	783.639	1763.32	2546.96	0.557976
SP103772	8.77787	1369.93	1378.7	0.691404
SP103778	-726.901	1198.81	471.906	0.781171
SP103781	1211.81	2192.48	3404.28	0.449405
SP103784	888.219	1700.88	2589.1	0.552832
SP103787	829.579	1952.83	2782.41	0.528967
SP103790	1131.39	1475.51	2606.9	0.550654
SP103793	782.716	1398.39	2181.11	0.601716
SP103799	497.648	1902.43	2400.08	0.575737
SP103802	333.675	650.902	984.578	0.732022
SP103805	835.429	1573.36	2408.79	0.574691
SP103808	630.241	2186.72	2816.96	0.524657
SP103811	1216.45	1745.95	2962.4	0.506365
SP103814	408.025	730.562	1138.59	0.716434
SP103817	1064.03	1016.1	2080.13	0.613488
SP103823	1002.79	2232.44	3235.22	0.471434
TCGA-3Z-A93Z	539.051	1090.31	1629.36	0.664361
TCGA-6D-AA2E	-86.795	523.573	436.778	0.78438
TCGA-A3-3306	-88.2347	1114.85	1026.61	0.727804
TCGA-A3-3307	442.636	1577.22	2019.86	0.620451
TCGA-A3-3308	1138.31	1155.91	2294.22	0.588373
TCGA-A3-3311	835.918	1635.4	2471.31	0.567156
TCGA-A3-3313	-231.055	-70.6796	-301.735	0.846885
TCGA-A3-3316	1408.07	1370.02	2778.1	0.529505
TCGA-A3-3317	955.084	1413.35	2368.43	0.579529
TCGA-A3-3319	-76.0585	1458.82	1382.76	0.690974
TCGA-A3-3320	414.183	1042.58	1456.76	0.683081
TCGA-A3-3322	601.595	758.783	1360.38	0.693346
TCGA-A3-3323	968.609	1879.75	2848.36	0.520727
TCGA-A3-3324	531.689	1550.52	2082.21	0.613247
TCGA-A3-3325	853.118	1363.32	2216.44	0.597566
TCGA-A3-3326	425.392	2263.15	2688.54	0.54061
TCGA-A3-3328	-1518.09	-587.339	-2105.43	0.95653
TCGA-A3-3329	489.39	1591.87	2081.26	0.613357
TCGA-A3-3331	705.294	1549.96	2255.25	0.592987
TCGA-A3-3335	-85.2049	856.837	771.632	0.752956
TCGA-A3-3343	250.649	1960.93	2211.58	0.598138
TCGA-A3-3346	-44.0203	1934.02	1890	0.635286
TCGA-A3-3347	1537.35	2349.61	3886.96	0.385038
TCGA-A3-3349	1281.42	1320.89	2602.31	0.551215
TCGA-A3-3351	727.657	2455.05	3182.7	0.478218
TCGA-A3-3352	357.206	1460.57	1817.78	0.643438
TCGA-A3-3357	129.105	1717.2	1846.3	0.640227
TCGA-A3-3358	854.251	2262.29	3116.54	0.486726
TCGA-A3-3359	572.24	1863.63	2435.87	0.571434
TCGA-A3-3362	733.845	858.642	1592.49	0.668396
TCGA-A3-3363	-239.986	853.199	613.212	0.768054
TCGA-A3-3365	999.621	1321.42	2321.05	0.585184
TCGA-A3-3367	414.157	1260.33	1674.49	0.659395
TCGA-A3-3370	980.026	2004.07	2984.09	0.503616
TCGA-A3-3372	676.126	1440.71	2116.84	0.609224
TCGA-A3-3373	741.948	1039.06	1781	0.64756
TCGA-A3-3374	55.2774	1787.7	1842.98	0.640602
TCGA-A3-3376	1333.79	1665.18	2998.98	0.501727
TCGA-A3-3378	808.552	2628.62	3437.17	0.445088
TCGA-A3-3380	685.95	1155.73	1841.68	0.640747
TCGA-A3-3382	447.897	1398.12	1846.02	0.640258
TCGA-A3-3383	325.023	2018.21	2343.23	0.58254
TCGA-A3-3385	-223.89	186.652	-37.2379	0.825606
TCGA-A3-3387	1143.98	1781.68	2925.66	0.511008
TCGA-A3-A6NI	296.552	1263.75	1560.3	0.671903
TCGA-A3-A6NJ	540.282	2203.87	2744.16	0.533725
TCGA-A3-A6NL	835.817	1778.45	2614.27	0.54975
TCGA-A3-A6NN	769.755	1555.78	2325.53	0.584649
TCGA-A3-A8CQ	624.684	814.561	1439.24	0.684957
TCGA-A3-A8OV	22.839	1117.65	1140.49	0.716239
TCGA-A3-A8OW	378.982	1103.62	1482.6	0.680306
TCGA-AK-3425	1137.97	2288.68	3426.65	0.446471
TCGA-AK-3426	1094.99	3303.55	4398.54	0.314713
TCGA-AK-3427	-1208.04	-343.103	-1551.15	0.929664
TCGA-AK-3428	400.933	1268.76	1669.69	0.659924
TCGA-AK-3429	388.104	2169.59	2557.69	0.556668
TCGA-AK-3431	1332.87	1365.82	2698.69	0.539357
TCGA-AK-3433	-918.426	-347.027	-1265.45	0.913401
TCGA-AK-3434	579.997	1476.24	2056.24	0.616254
TCGA-AK-3436	134.647	780.035	914.682	0.738973
TCGA-AK-3440	-1249.58	-371.489	-1621.07	0.933396
TCGA-AK-3443	-1545.98	-878.071	-2424.05	0.969119
TCGA-AK-3445	721.546	1889.53	2611.07	0.550141
TCGA-AK-3447	-1114.41	-36.4394	-1150.85	0.906425
TCGA-AK-3450	119.287	790.526	909.813	0.739454
TCGA-AK-3451	431.438	1588.2	2019.64	0.620476
TCGA-AK-3453	56.0758	2483.86	2539.94	0.558832
TCGA-AK-3454	920.796	1534.83	2455.63	0.569051
TCGA-AK-3455	-99.1282	1889.32	1790.19	0.646532
TCGA-AK-3456	-370.819	751.071	380.252	0.789499
TCGA-AK-3458	-70.3182	1245.22	1174.9	0.712706
TCGA-AK-3460	636.718	1268.58	1905.3	0.63355
TCGA-AK-3461	650.254	1332.61	1982.87	0.6247
TCGA-AK-3465	-486.658	-653.656	-1140.31	0.90577
TCGA-AS-3777	-494.422	77.6256	-416.796	0.855745
TCGA-AS-3778	710.567	1091.67	1802.24	0.645182
TCGA-B0-4688	149.848	979.002	1128.85	0.717431
TCGA-B0-4690	1124.87	2496.35	3621.22	0.420736
TCGA-B0-4691	582.921	1852.66	2435.58	0.571468
TCGA-B0-4693	257.795	1884.13	2141.92	0.6063
TCGA-B0-4694	1146.29	2536.49	3682.78	0.412521
TCGA-B0-4696	3.1511	-34.7484	-31.5973	0.825138
TCGA-B0-4697	978.575	3059.63	4038.2	0.364455
TCGA-B0-4698	-432.59	2303.52	1870.93	0.637446
TCGA-B0-4699	393.945	1733.8	2127.75	0.607954
TCGA-B0-4700	1441.26	2664.91	4106.17	0.355147
TCGA-B0-4701	402.054	1795.5	2197.55	0.599786
TCGA-B0-4703	1501.3	1912.35	3413.65	0.448177
TCGA-B0-4706	99.052	1004.94	1103.99	0.719968
TCGA-B0-4707	-122.984	594.632	471.648	0.781194
TCGA-B0-4710	548.392	1241.91	1790.3	0.646519
TCGA-B0-4712	957.658	1966.16	2923.82	0.51124
TCGA-B0-4713	-79.9703	1219.9	1139.93	0.716297
TCGA-B0-4714	588.303	2561.78	3150.08	0.482418
TCGA-B0-4718	388.099	1380.81	1768.9	0.648913
TCGA-B0-4810	1035.01	2146.73	3181.74	0.478343
TCGA-B0-4811	209.367	872.824	1082.19	0.722185
TCGA-B0-4813	219.069	773.72	992.789	0.7312
TCGA-B0-4814	376.844	740.156	1117	0.718641
TCGA-B0-4815	751.673	2857.24	3608.91	0.422374
TCGA-B0-4816	914.473	2148.35	3062.82	0.493598
TCGA-B0-4817	-378.165	1832.63	1454.47	0.683327
TCGA-B0-4818	411.267	1721.13	2132.39	0.607412
TCGA-B0-4819	1173.72	3219.41	4393.13	0.315467
TCGA-B0-4821	-382.712	1019.21	636.5	0.76586
TCGA-B0-4822	916.583	1691.23	2607.81	0.550542
TCGA-B0-4823	1068.28	1643.42	2711.7	0.537747
TCGA-B0-4824	681.419	2168.82	2850.24	0.520491
TCGA-B0-4827	1242.01	1887.37	3129.38	0.485078
TCGA-B0-4828	-575.131	983.07	407.939	0.786998
TCGA-B0-4833	443.768	1783.46	2227.23	0.596295
TCGA-B0-4834	-720.952	-649.374	-1370.33	0.919559
TCGA-B0-4836	750.541	1832.61	2583.15	0.55356
TCGA-B0-4837	810.18	1006.76	1816.94	0.643532
TCGA-B0-4838	412.134	2195.74	2607.87	0.550534
TCGA-B0-4839	775.94	1789.1	2565.04	0.555772
TCGA-B0-4841	796.132	1075.35	1871.49	0.637383
TCGA-B0-4842	549.58	2179.23	2728.81	0.535628
TCGA-B0-4843	923.507	1096.17	2019.68	0.620471
TCGA-B0-4844	31.0763	1203.42	1234.49	0.706542
TCGA-B0-4845	145.209	662.154	807.363	0.749494
TCGA-B0-4846	759.26	1787.57	2546.83	0.557992
TCGA-B0-4847	-55.0935	2549.61	2494.51	0.564348
TCGA-B0-4848	914.506	1807.52	2722.03	0.536469
TCGA-B0-4849	454.844	1441.91	1896.75	0.63452
TCGA-B0-4852	433.799	1069.73	1503.53	0.678052
TCGA-B0-4945	439.264	844.774	1284.04	0.701377
TCGA-B0-5075	194.69	2087.25	2281.94	0.589829
TCGA-B0-5077	217.036	1204.74	1421.77	0.686823
TCGA-B0-5080	1406.32	1797.87	3204.2	0.475445
TCGA-B0-5081	1247.3	2961.34	4208.64	0.341046
TCGA-B0-5083	1179.99	1611.38	2791.37	0.527852
TCGA-B0-5084	-537.521	588.332	50.8114	0.818244
TCGA-B0-5085	-27.2999	948.757	921.457	0.738302
TCGA-B0-5088	1023.53	1943.37	2966.9	0.505795
TCGA-B0-5092	594.937	2661.91	3256.85	0.468632
TCGA-B0-5094	-323.503	713.542	390.038	0.788617
TCGA-B0-5095	1407.42	1430.5	2837.92	0.522035
TCGA-B0-5096	815.637	1742.74	2558.38	0.556585
TCGA-B0-5097	1596.09	1805.29	3401.38	0.449786
TCGA-B0-5098	-1579.38	-891.809	-2471.19	0.970802
TCGA-B0-5099	-237.909	-233.904	-471.813	0.859896
TCGA-B0-5100	758.159	495.156	1253.31	0.704584
TCGA-B0-5102	-76.0079	940.925	864.917	0.743875
TCGA-B0-5106	757.223	2011.54	2768.77	0.530666
TCGA-B0-5107	-789.888	1681.67	891.778	0.741234
TCGA-B0-5108	1584.03	2509.78	4093.82	0.356841
TCGA-B0-5109	203.807	1996.55	2200.36	0.599456
TCGA-B0-5110	920.671	1125.33	2046	0.617437
TCGA-B0-5113	749.007	1577.05	2326.06	0.584587
TCGA-B0-5115	751.032	1324.78	2075.81	0.613989
TCGA-B0-5116	397.54	256.508	654.048	0.764202
TCGA-B0-5117	-575.115	-537.694	-1112.81	0.904052
TCGA-B0-5119	504.599	1068.81	1573.41	0.670476
TCGA-B0-5120	1206.32	1361.09	2567.4	0.555483
TCGA-B0-5121	669.426	1655.54	2324.97	0.584717
TCGA-B0-5399	740.961	1645.91	2386.87	0.577321
TCGA-B0-5400	741.065	1793.57	2534.63	0.559477
TCGA-B0-5402	777.435	1118.61	1896.05	0.6346
TCGA-B0-5690	806.199	1460.76	2266.96	0.591603
TCGA-B0-5691	1121.43	1212.29	2333.72	0.583674
TCGA-B0-5692	46.7969	2273.29	2320.09	0.585297
TCGA-B0-5693	532.666	382.495	915.161	0.738925
TCGA-B0-5694	666.706	1258.39	1925.1	0.631299
TCGA-B0-5695	366.499	684.772	1051.27	0.725317
TCGA-B0-5696	393.36	794.848	1188.21	0.711334
TCGA-B0-5697	444.353	2171.38	2615.73	0.549571
TCGA-B0-5698	388.156	2028.19	2416.35	0.573783
TCGA-B0-5699	-8.0251	1284.15	1276.12	0.702205
TCGA-B0-5700	273.72	1065.68	1339.4	0.695561
TCGA-B0-5701	101.059	1445.54	1546.6	0.673391
TCGA-B0-5702	684.89	1637.42	2322.31	0.585033
TCGA-B0-5703	-48.6498	1173.3	1124.65	0.71786
TCGA-B0-5705	290.536	1319.39	1609.93	0.66649
TCGA-B0-5706	625.08	2212.37	2837.45	0.522094
TCGA-B0-5707	-382.892	537.925	155.033	0.809354
TCGA-B0-5709	1547.63	2556.84	4104.47	0.35538
TCGA-B0-5710	714.145	1263.28	1977.43	0.625323
TCGA-B0-5711	710.101	1440.27	2150.37	0.605314
TCGA-B0-5712	-220.58	508.535	287.956	0.797742
TCGA-B0-5713	403.298	1176.84	1580.14	0.669743
TCGA-B0-5812	1079.36	1424.94	2504.31	0.563161
TCGA-B2-3923	-781.004	-256.376	-1037.38	0.899264
TCGA-B2-3924	612.435	2476.48	3088.92	0.490263
TCGA-B2-4098	-15.7245	1517.22	1501.49	0.678271
TCGA-B2-4099	445.4	2001.38	2446.78	0.570118
TCGA-B2-4101	765.372	2101.57	2866.94	0.518397
TCGA-B2-4102	615.292	1935.49	2550.78	0.557511
TCGA-B2-5633	893.818	1664.25	2558.06	0.556623
TCGA-B2-5635	570.891	1957.24	2528.13	0.560267
TCGA-B2-5636	729.993	765.174	1495.17	0.678953
TCGA-B2-5639	326.133	1612.39	1938.52	0.62977
TCGA-B2-5641	684.197	2364.45	3048.65	0.495407
TCGA-B2-A4SR	549.87	1345.45	1895.32	0.634683
TCGA-B4-5377	421.57	1374.87	1796.44	0.645832
TCGA-B4-5378	267.95	359.304	627.254	0.766732
TCGA-B4-5832	1108.87	1269.47	2378.34	0.578343
TCGA-B4-5834	779.168	952.541	1731.71	0.653057
TCGA-B4-5835	-299.969	981.244	681.275	0.761618
TCGA-B4-5836	910.133	1445.07	2355.2	0.581111
TCGA-B4-5838	700.334	593.315	1293.65	0.700371
TCGA-B4-5843	655.318	501.107	1156.42	0.714605
TCGA-B4-5844	585.149	826.407	1411.56	0.687913
TCGA-B8-4143	677.713	2369.87	3047.58	0.495543
TCGA-B8-4146	526.41	1453.56	1979.97	0.625032
TCGA-B8-4148	430.623	2348.63	2779.26	0.529361
TCGA-B8-4151	62.3804	654.694	717.075	0.758202
TCGA-B8-4153	175.894	927.657	1103.55	0.720013
TCGA-B8-4154	534.628	1744.81	2279.44	0.590126
TCGA-B8-4619	-359.862	-153.489	-513.35	0.862992
TCGA-B8-4620	1112.15	1669.28	2781.44	0.529089
TCGA-B8-4621	-301.229	1164.73	863.505	0.744013
TCGA-B8-4622	704.887	1866.45	2571.33	0.555004
TCGA-B8-5158	556.331	1837.28	2393.61	0.576513
TCGA-B8-5159	364.642	1194.55	1559.19	0.672024
TCGA-B8-5162	1720.61	3069.28	4789.89	0.259697
TCGA-B8-5163	1748.49	2533.59	4282.08	0.330893
TCGA-B8-5164	629.121	2783.96	3413.08	0.448252
TCGA-B8-5165	1038.89	978.389	2017.28	0.620748
TCGA-B8-5545	1421.39	1641.73	3063.12	0.493561
TCGA-B8-5546	-807.523	-396.851	-1204.37	0.909715
TCGA-B8-5549	537.044	1468.34	2005.39	0.622115
TCGA-B8-5550	1381.41	1302.15	2683.56	0.541225
TCGA-B8-5551	878.434	3124.92	4003.36	0.369214
TCGA-B8-5552	1415.64	1832.08	3247.71	0.469816
TCGA-B8-5553	763.223	1800.48	2563.71	0.555934
TCGA-B8-A54D	286.288	2386.23	2672.51	0.542588
TCGA-B8-A54E	-697.088	279.511	-417.577	0.855805
TCGA-B8-A54F	788.247	1361.17	2149.42	0.605425
TCGA-B8-A54G	161.406	2998.5	3159.9	0.481155
TCGA-B8-A54H	354.815	1321.73	1676.54	0.659168
TCGA-B8-A54I	488.207	2201.03	2689.24	0.540524
TCGA-B8-A54J	555.962	1496.63	2052.59	0.616675
TCGA-B8-A54K	-542.866	-365.342	-908.208	0.890809
TCGA-B8-A7U6	721.437	1259.9	1981.33	0.624876
TCGA-B8-A8YJ	1675.41	2138.81	3814.22	0.39487
TCGA-BP-4158	423.826	882.706	1306.53	0.699019
TCGA-BP-4159	1021.69	1464.85	2486.54	0.565314
TCGA-BP-4160	1002.43	2312.4	3314.83	0.461097
TCGA-BP-4161	526.903	2396.33	2923.24	0.511313
TCGA-BP-4162	516.41	2157.39	2673.8	0.54243
TCGA-BP-4163	704.522	1577.45	2281.97	0.589825
TCGA-BP-4164	-132.807	631.142	498.335	0.778743
TCGA-BP-4165	467.143	1533.24	2000.38	0.62269
TCGA-BP-4166	1051.9	1416.24	2468.14	0.56754
TCGA-BP-4167	1710.27	2751.76	4462.03	0.305853
TCGA-BP-4169	1501.95	2265.18	3767.13	0.401211
TCGA-BP-4170	985.694	1850	2835.7	0.522313
TCGA-BP-4173	1349.81	3351	4700.82	0.272301
TCGA-BP-4174	342.674	1610.84	1953.52	0.628058
TCGA-BP-4176	1066.75	2245	3311.75	0.461498
TCGA-BP-4177	236.178	34.4531	270.631	0.799272
TCGA-BP-4325	317.026	1683.07	2000.1	0.622723
TCGA-BP-4326	747.099	1013.55	1760.65	0.649834
TCGA-BP-4327	318.868	919.023	1237.89	0.706189
TCGA-BP-4329	1015.53	1559.04	2574.56	0.554609
TCGA-BP-4330	860.069	2468.3	3328.37	0.459332
TCGA-BP-4331	650.711	1783.05	2433.76	0.571688
TCGA-BP-4332	582.426	914.508	1496.93	0.678763
TCGA-BP-4334	-985.095	-90.4407	-1075.54	0.9017
TCGA-BP-4335	675.155	1774.9	2450.06	0.569723
TCGA-BP-4337	961.164	995.1	1956.26	0.627745
TCGA-BP-4338	-158.649	1249.4	1090.75	0.721316
TCGA-BP-4340	-219.162	497.316	278.154	0.798608
TCGA-BP-4341	61.4319	695.464	756.896	0.754378
TCGA-BP-4342	791.365	1203.4	1994.77	0.623335
TCGA-BP-4343	1609.73	2179.45	3789.18	0.398244
TCGA-BP-4344	1211.76	1342.13	2553.89	0.557132
TCGA-BP-4345	1822.91	2071.04	3893.96	0.38409
TCGA-BP-4346	704.226	2846.13	3550.36	0.430149
TCGA-BP-4347	507.685	958.451	1466.14	0.682076
TCGA-BP-4349	512.303	932.986	1445.29	0.68431
TCGA-BP-4351	411.887	987.086	1398.97	0.689252
TCGA-BP-4352	-650.324	45.3256	-604.998	0.869711
TCGA-BP-4353	1185.29	2076.65	3261.94	0.467971
TCGA-BP-4354	1461.87	2860.1	4321.97	0.325361
TCGA-BP-4355	864.065	670.064	1534.13	0.674743
TCGA-BP-4756	-744.748	645.682	-99.0653	0.830693
TCGA-BP-4758	579.157	2142.27	2721.42	0.536543
TCGA-BP-4759	547.314	1110.22	1657.53	0.661264
TCGA-BP-4760	342.889	356.662	699.551	0.759877
TCGA-BP-4761	-348.079	1303.2	955.117	0.734961
TCGA-BP-4762	1514.21	1768.35	3282.56	0.465295
TCGA-BP-4763	850.023	953.591	1803.61	0.645028
TCGA-BP-4765	686.556	908.306	1594.86	0.668137
TCGA-BP-4766	414.869	985.34	1400.21	0.689121
TCGA-BP-4768	-119.455	513.776	394.321	0.78823
TCGA-BP-4769	612.096	-57.2565	554.84	0.773513
TCGA-BP-4770	1707.41	1134.61	2842.01	0.521523
TCGA-BP-4771	1049.17	3147.89	4197.06	0.342644
TCGA-BP-4774	464.052	957.956	1422.01	0.686798
TCGA-BP-4775	283.898	1234.06	1517.96	0.676493
TCGA-BP-4776	488.658	1305.76	1794.42	0.646058
TCGA-BP-4777	890.391	2665.13	3555.53	0.429464
TCGA-BP-4781	767.45	1140.66	1908.11	0.633231
TCGA-BP-4782	731.929	1753.86	2485.79	0.565405
TCGA-BP-4784	584.567	505.862	1090.43	0.721348
TCGA-BP-4787	1440.74	1982.84	3423.58	0.446874
TCGA-BP-4789	892.168	619.253	1511.42	0.6772
TCGA-BP-4790	1274.93	2037.01	3311.94	0.461473
TCGA-BP-4795	1318.59	1468.26	2786.86	0.528414
TCGA-BP-4797	920.096	1814.69	2734.79	0.534887
TCGA-BP-4798	1276.53	3078.96	4355.49	0.320705
TCGA-BP-4799	904.187	1782.2	2686.39	0.540876
TCGA-BP-4801	1406	1843.26	3249.26	0.469616
TCGA-BP-4803	770.857	1080.21	1851.07	0.639689
TCGA-BP-4804	1300.59	2490.16	3790.75	0.398032
TCGA-BP-4807	1158.11	1290.47	2448.59	0.569901
TCGA-BP-4959	683.039	1738.39	2421.43	0.573172
TCGA-BP-4960	941.91	1887.09	2829	0.523151
TCGA-BP-4961	833.209	836.985	1670.19	0.659869
TCGA-BP-4962	1338.72	2075.44	3414.16	0.44811
TCGA-BP-4963	680.811	1870.6	2551.41	0.557434
TCGA-BP-4964	583.139	1390.59	1973.73	0.625747
TCGA-BP-4965	749.707	1048.18	1797.89	0.645669
TCGA-BP-4967	211.534	770.29	981.825	0.732297
TCGA-BP-4968	559.258	1856	2415.26	0.573914
TCGA-BP-4969	-34.3442	91.4375	57.0933	0.817714
TCGA-BP-4970	1406.78	2069.66	3476.44	0.439918
TCGA-BP-4971	1297.82	2275.55	3573.37	0.427097
TCGA-BP-4972	1514.07	1761.93	3275.99	0.466148
TCGA-BP-4973	384.91	1605.89	1990.8	0.62379
TCGA-BP-4974	800.718	872.046	1672.76	0.659585
TCGA-BP-4975	922.969	893.051	1816.02	0.643635
TCGA-BP-4976	368.718	633.902	1002.62	0.730215
TCGA-BP-4977	362.247	1319.8	1682.05	0.65856
TCGA-BP-4981	70.4869	1405.63	1476.12	0.681004
TCGA-BP-4982	1174	1532.7	2706.7	0.538366
TCGA-BP-4983	525.122	2691.16	3216.29	0.473883
TCGA-BP-4985	642.643	1238.13	1880.77	0.636332
TCGA-BP-4986	1193.9	1554.89	2748.79	0.53315
TCGA-BP-4987	632.954	1263.79	1896.74	0.634521
TCGA-BP-4989	996.736	3038	4034.74	0.364929
TCGA-BP-4991	739.467	1198.89	1938.36	0.629788
TCGA-BP-4992	-76.7274	2546.51	2469.79	0.567341
TCGA-BP-4993	958.227	1373.28	2331.51	0.583938
TCGA-BP-4994	-177.346	488.337	310.99	0.795698
TCGA-BP-4995	86.7857	904.43	991.216	0.731357
TCGA-BP-4998	1296.32	2083.79	3380.1	0.452573
TCGA-BP-4999	873.295	825.144	1698.44	0.656748
TCGA-BP-5000	912.303	1803.72	2716.02	0.537212
TCGA-BP-5001	73.1015	1237.81	1310.91	0.69856
TCGA-BP-5004	598.628	861.233	1459.86	0.682749
TCGA-BP-5006	488.777	1152.74	1641.52	0.663026
TCGA-BP-5007	345.209	1318.23	1663.44	0.660613
TCGA-BP-5008	1099.13	1904.38	3003.51	0.501151
TCGA-BP-5009	753.061	1908.97	2662.03	0.54388
TCGA-BP-5010	1227.25	1276.55	2503.8	0.563222
TCGA-BP-5168	306.993	868.666	1175.66	0.712627
TCGA-BP-5169	658.594	2293.13	2951.72	0.507715
TCGA-BP-5170	1137.72	1361.35	2499.07	0.563796
TCGA-BP-5173	561.198	1604.46	2165.66	0.603526
TCGA-BP-5174	157.404	860.542	1017.95	0.728676
TCGA-BP-5175	351.603	1438.24	1789.84	0.646571
TCGA-BP-5176	473.997	1044.34	1518.33	0.676453
TCGA-BP-5177	1067.25	847.759	1915.01	0.632447
TCGA-BP-5178	709.906	2020.46	2730.37	0.535435
TCGA-BP-5180	-136.489	1763.77	1627.28	0.664589
TCGA-BP-5181	615.862	1074.57	1690.44	0.657633
TCGA-BP-5182	1618.73	2331.39	3950.11	0.376466
TCGA-BP-5183	2.18513	1804.27	1806.45	0.644709
TCGA-BP-5184	983.662	1412.36	2396.02	0.576224
TCGA-BP-5185	190.085	874.67	1064.75	0.723953
TCGA-BP-5186	593.02	854.589	1447.61	0.684062
TCGA-BP-5187	783.196	1054.86	1838.05	0.641157
TCGA-BP-5189	1051.33	1695.53	2746.86	0.533389
TCGA-BP-5190	-10.6695	866.709	856.039	0.744745
TCGA-BP-5191	229.29	2764.24	2993.53	0.502418
TCGA-BP-5192	-15.4488	196.747	181.299	0.807084
TCGA-BP-5194	831.204	1249.05	2080.26	0.613473
TCGA-BP-5195	1173.63	1393.22	2566.85	0.555551
TCGA-BP-5196	858.287	1643.34	2501.63	0.563485
TCGA-BP-5198	1260.06	1768.56	3028.61	0.497959
TCGA-BP-5199	1245.44	2484.98	3730.42	0.406141
TCGA-BP-5200	1123.83	1730.85	2854.68	0.519935
TCGA-BP-5201	110.386	1882.91	1993.3	0.623504
TCGA-BP-5202	476.184	970.444	1446.63	0.684167
TCGA-CJ-4634	882.271	846.596	1728.87	0.653373
TCGA-CJ-4635	704.932	1947.73	2652.67	0.545033
TCGA-CJ-4636	1206.37	2304.38	3510.75	0.435391
TCGA-CJ-4637	987.401	3125.38	4112.78	0.354239
TCGA-CJ-4638	-398.768	438.485	39.7166	0.81918
TCGA-CJ-4639	485.565	1766.59	2252.16	0.593353
TCGA-CJ-4640	811.047	2222.76	3033.81	0.497298
TCGA-CJ-4641	937.843	2667.2	3605.04	0.422889
TCGA-CJ-4642	615.111	575.189	1190.3	0.711118
TCGA-CJ-4643	1070.08	1610.37	2680.45	0.54161
TCGA-CJ-4644	843.635	1806.72	2650.36	0.545317
TCGA-CJ-4868	1461.2	2330.88	3792.08	0.397853
TCGA-CJ-4869	645.419	2671.22	3316.64	0.460861
TCGA-CJ-4870	459.607	983.878	1443.48	0.684503
TCGA-CJ-4871	885.246	1158.25	2043.5	0.617726
TCGA-CJ-4872	1330.15	1928.83	3258.98	0.468356
TCGA-CJ-4873	808.419	2608	3416.42	0.447813
TCGA-CJ-4874	679.931	1853.78	2533.71	0.559588
TCGA-CJ-4875	195.592	1792.72	1988.31	0.624076
TCGA-CJ-4876	-375.894	878.382	502.488	0.77836
TCGA-CJ-4878	92.7993	574.879	667.678	0.76291
TCGA-CJ-4881	975.202	2019.29	2994.49	0.502297
TCGA-CJ-4882	1112.84	2476.74	3589.57	0.424945
TCGA-CJ-4884	563.463	2073.55	2637.02	0.546958
TCGA-CJ-4885	191.319	691.425	882.744	0.742123
TCGA-CJ-4886	1012.69	1713.77	2726.46	0.53592
TCGA-CJ-4887	659.767	2478.57	3138.34	0.483928
TCGA-CJ-4888	1127.32	3018.78	4146.1	0.349661
TCGA-CJ-4889	1623.15	2285	3908.15	0.382165
TCGA-CJ-4890	1909.09	3107.77	5016.85	0.227387
TCGA-CJ-4891	686.081	1992.61	2678.7	0.541826
TCGA-CJ-4892	563.434	1831.71	2395.14	0.57633
TCGA-CJ-4893	781.531	1916.12	2697.65	0.539485
TCGA-CJ-4894	594.498	2104.94	2699.44	0.539264
TCGA-CJ-4895	1333.87	1822.47	3156.34	0.481613
TCGA-CJ-4897	607.073	821.982	1429.06	0.686046
TCGA-CJ-4899	1199.54	1285.37	2484.92	0.56551
TCGA-CJ-4900	728.825	2539.42	3268.25	0.467153
TCGA-CJ-4901	944.397	2949.59	3893.99	0.384085
TCGA-CJ-4902	1276.83	1975.03	3251.86	0.469278
TCGA-CJ-4903	749.94	1677.29	2427.23	0.572473
TCGA-CJ-4904	755.842	1372.5	2128.34	0.607884
TCGA-CJ-4905	1184.02	1059.4	2243.42	0.594386
TCGA-CJ-4907	1087.68	1085.54	2173.22	0.602641
TCGA-CJ-4908	1095.7	1319.23	2414.93	0.573953
TCGA-CJ-4912	17.0593	923.767	940.826	0.736382
TCGA-CJ-4916	729.851	2728.45	3458.3	0.442309
TCGA-CJ-4918	1562.9	1767.75	3330.64	0.459036
TCGA-CJ-4920	897.004	1182.35	2079.35	0.613578
TCGA-CJ-5671	1710.95	2478.65	4189.6	0.343671
TCGA-CJ-5672	703.122	2464.64	3167.77	0.480143
TCGA-CJ-5675	243.129	2482.04	2725.17	0.536079
TCGA-CJ-5676	1115.43	1911.7	3027.13	0.498149
TCGA-CJ-5677	1299.74	1711.24	3010.98	0.500202
TCGA-CJ-5678	361.351	2444.93	2806.28	0.52599
TCGA-CJ-5679	229.138	248.117	477.255	0.78068
TCGA-CJ-5680	332.292	803.225	1135.52	0.716748
TCGA-CJ-5681	-455.018	97.1299	-357.888	0.85124
TCGA-CJ-5682	1040.34	1131.3	2171.63	0.602826
TCGA-CJ-5683	353.131	809.747	1162.88	0.713942
TCGA-CJ-5684	567.454	1503.06	2070.51	0.614603
TCGA-CJ-5686	720.362	1877.57	2597.94	0.551751
TCGA-CJ-6027	308.016	2466.97	2774.99	0.529892
TCGA-CJ-6028	923.693	2418.51	3342.21	0.457527
TCGA-CJ-6030	941.156	2621.23	3562.38	0.428555
TCGA-CJ-6031	1530	2272.23	3802.24	0.396485
TCGA-CJ-6032	206.067	981.536	1187.6	0.711396
TCGA-CJ-6033	817.267	1250.47	2067.74	0.614923
TCGA-CW-5580	761.181	1171.32	1932.5	0.630456
TCGA-CW-5581	126.963	837.681	964.643	0.734012
TCGA-CW-5583	588.251	581.996	1170.25	0.713184
TCGA-CW-5584	764.011	1194.08	1958.09	0.627536
TCGA-CW-5585	97.0064	249.189	346.195	0.792557
TCGA-CW-5587	990.769	2427.23	3418	0.447606
TCGA-CW-5588	1272.4	1661.96	2934.36	0.509909
TCGA-CW-5589	794.771	1382.02	2176.79	0.602222
TCGA-CW-5590	901.456	1423.61	2325.07	0.584705
TCGA-CW-5591	419.363	-24.2004	395.162	0.788154
TCGA-CW-6087	793.406	3223.04	4016.44	0.367428
TCGA-CW-6088	664.011	686.76	1350.77	0.694361
TCGA-CW-6090	1195.86	2038.56	3234.42	0.471538
TCGA-CW-6093	627.957	880.019	1507.98	0.677572
TCGA-CW-6097	1307.24	2459.89	3767.13	0.401211
TCGA-CZ-4853	-111.107	966.455	855.348	0.744813
TCGA-CZ-4854	356.483	1132.81	1489.29	0.679586
TCGA-CZ-4856	725.504	1605.23	2330.73	0.58403
TCGA-CZ-4857	711.402	1577.8	2289.2	0.588968
TCGA-CZ-4858	398.542	2072.9	2471.44	0.567141
TCGA-CZ-4859	-157.8	427.558	269.757	0.79935
TCGA-CZ-4860	390.768	1209.39	1600.15	0.667559
TCGA-CZ-4861	501.856	2445.97	2947.83	0.508207
TCGA-CZ-4862	719.185	2581.29	3300.48	0.462965
TCGA-CZ-4863	679.805	2250.48	2930.28	0.510424
TCGA-CZ-4864	584.768	2425.11	3009.88	0.500342
TCGA-CZ-4865	1019.47	1741.82	2761.29	0.531596
TCGA-CZ-4866	29.4035	1097.17	1126.57	0.717664
TCGA-CZ-5451	233.564	1278.45	1512.02	0.677135
TCGA-CZ-5452	260.154	2655.88	2916.03	0.512222
TCGA-CZ-5453	88.9186	178.487	267.406	0.799557
TCGA-CZ-5454	686.147	2141.67	2827.82	0.523299
TCGA-CZ-5455	768.937	2230.41	2999.35	0.50168
TCGA-CZ-5456	647.465	1805.34	2452.81	0.569392
TCGA-CZ-5457	611.61	1352.14	1963.75	0.626889
TCGA-CZ-5458	583.771	1586.08	2169.85	0.603035
TCGA-CZ-5459	334.286	1257.9	1592.18	0.668429
TCGA-CZ-5460	276.636	1859.87	2136.51	0.606932
TCGA-CZ-5461	975.15	1591.1	2566.25	0.555624
TCGA-CZ-5462	160.647	1710.24	1870.89	0.63745
TCGA-CZ-5463	191.929	1124.94	1316.86	0.697934
TCGA-CZ-5464	1010.51	2206.25	3216.76	0.473823
TCGA-CZ-5465	189.305	615.971	805.276	0.749697
TCGA-CZ-5466	712.696	2259.74	2972.44	0.505093
TCGA-CZ-5467	546.083	844.523	1390.61	0.690141
TCGA-CZ-5468	489.675	1319.64	1809.31	0.644388
TCGA-CZ-5469	-53.6083	749.836	696.228	0.760194
TCGA-CZ-5470	495.928	2041.27	2537.2	0.559164
TCGA-CZ-5982	313.498	580.054	893.552	0.741059
TCGA-CZ-5984	321.149	1612.8	1933.95	0.630291
TCGA-CZ-5985	372.694	2025.84	2398.53	0.575923
TCGA-CZ-5986	316.052	901.405	1217.46	0.70831
TCGA-CZ-5987	90.1859	1667.47	1757.65	0.650168
TCGA-CZ-5988	798.186	1126.58	1924.77	0.631337
TCGA-CZ-5989	926.298	1603.13	2529.43	0.56011
TCGA-DV-5565	745.398	1081.51	1826.91	0.642411
TCGA-DV-5566	264.522	769.133	1033.65	0.727095
TCGA-DV-5567	-179.626	-168.173	-347.799	0.850462
TCGA-DV-5568	863.895	1619.73	2483.63	0.565667
TCGA-DV-5569	731.211	1518.5	2249.71	0.593642
TCGA-DV-5573	584.036	2251.5	2835.53	0.522334
TCGA-DV-5574	1545.28	2241.68	3786.96	0.398543
TCGA-DV-5575	844.016	1488.1	2332.12	0.583865
TCGA-DV-5576	-190.312	-416.124	-606.435	0.869815
TCGA-DV-A4VX	-578.119	926.812	348.693	0.792334
TCGA-DV-A4VZ	-538.251	-177.312	-715.562	0.877606
TCGA-DV-A4W0	139.371	580.053	719.424	0.757977
TCGA-EU-5904	826.545	1198.68	2025.23	0.619832
TCGA-EU-5905	820.676	1068.85	1889.52	0.63534
TCGA-EU-5906	856.399	1299.56	2155.96	0.60466
TCGA-EU-5907	155.701	370.961	526.663	0.776127
TCGA-G6-A5PC	-219.096	1414.18	1195.08	0.710624
TCGA-G6-A8L6	355.64	1803.02	2158.66	0.604344
TCGA-G6-A8L7	-292.794	863.038	570.244	0.772078
TCGA-G6-A8L8	-409.635	483.011	73.3759	0.816336
TCGA-GK-A6C7	502.096	1112.42	1614.52	0.665987
TCGA-MM-A563	1290.31	2434.37	3724.68	0.406911
TCGA-MM-A564	407.309	1001.61	1408.92	0.688194
TCGA-MM-A84U	810.164	1469.72	2279.88	0.590073
TCGA-MW-A4EC	228.382	901.743	1130.12	0.7173
TCGA-T7-A92I	-683.269	400.738	-282.532	0.845383

## Sheet: S7
Table S7: The activation states of biological pathways in different TLSClusters by GSVA enrichment analysis.
TLSCluster A vs TLSCluster B
Pathways	logFC	AveExpr	t	P.Value	adj.P.Val	B
KEGG_T_CELL_RECEPTOR_SIGNALING_PATHWAY	-0.253294	-0.0869935	-17.8096	9.30625e-57	1.71235e-54	118.364
KEGG_NATURAL_KILLER_CELL_MEDIATED_CYTOTOXICITY	-0.217553	-0.0763775	-13.6738	5.05881e-37	4.6541e-35	73.2743
KEGG_RIG_I_LIKE_RECEPTOR_SIGNALING_PATHWAY	-0.171123	-0.0249331	-13.3765	1.08041e-35	6.62653e-34	70.2393
KEGG_TOLL_LIKE_RECEPTOR_SIGNALING_PATHWAY	-0.194976	-0.0589548	-12.782	4.43542e-33	2.04029e-31	64.2756
KEGG_CYTOSOLIC_DNA_SENSING_PATHWAY	-0.184088	-0.0525529	-12.495	7.67727e-32	2.82524e-30	61.4507
KEGG_ALLOGRAFT_REJECTION	-0.365654	-0.155392	-12.3742	2.52285e-31	7.73673e-30	60.2722
KEGG_PRIMARY_IMMUNODEFICIENCY	-0.296584	-0.146588	-12.1339	2.6361e-30	6.92918e-29	57.9481
KEGG_B_CELL_RECEPTOR_SIGNALING_PATHWAY	-0.195417	-0.0741079	-11.9539	1.50266e-29	3.45611e-28	56.2246
KEGG_CHEMOKINE_SIGNALING_PATHWAY	-0.16946	-0.0757137	-11.9171	2.14051e-29	4.37615e-28	55.8742
KEGG_ANTIGEN_PROCESSING_AND_PRESENTATION	-0.242973	-0.0938536	-11.532	8.3586e-28	1.53798e-26	52.2463
KEGG_GRAFT_VERSUS_HOST_DISEASE	-0.341039	-0.143849	-11.4029	2.81133e-27	4.70259e-26	51.0459
KEGG_NOD_LIKE_RECEPTOR_SIGNALING_PATHWAY	-0.195217	-0.0712006	-11.1586	2.72142e-26	4.17284e-25	48.7997
KEGG_TYPE_I_DIABETES_MELLITUS	-0.301964	-0.135875	-10.9895	1.28727e-25	1.82199e-24	47.2626
KEGG_LEISHMANIA_INFECTION	-0.235528	-0.113239	-10.2821	7.24891e-23	9.52714e-22	41.0012
KEGG_VIRAL_MYOCARDITIS	-0.18768	-0.0998131	-10.1626	2.05547e-22	2.52138e-21	39.9715
KEGG_APOPTOSIS	-0.163029	-0.0405413	-10.0241	6.81076e-22	7.83237e-21	38.7882
KEGG_AUTOIMMUNE_THYROID_DISEASE	-0.239938	-0.0878384	-9.20723	6.2993e-19	6.81807e-18	32.0481
KEGG_FC_EPSILON_RI_SIGNALING_PATHWAY	-0.110147	-0.0408099	-8.86689	9.5887e-18	9.80178e-17	29.3645
KEGG_ACUTE_MYELOID_LEUKEMIA	-0.156037	-0.0324158	-8.65472	5.03942e-17	4.88028e-16	27.7302
KEGG_JAK_STAT_SIGNALING_PATHWAY	-0.117396	-0.0480768	-8.45784	2.28769e-16	2.10468e-15	26.2409
KEGG_INTESTINAL_IMMUNE_NETWORK_FOR_IGA_PRODUCTION	-0.219818	-0.120308	-8.42344	2.97207e-16	2.6041e-15	25.9834
KEGG_PANCREATIC_CANCER	-0.165371	-0.0171497	-8.1952	1.65248e-15	1.38207e-14	24.2958
KEGG_CELL_ADHESION_MOLECULES_CAMS	-0.138204	-0.0690046	-7.8893	1.5566e-14	1.24528e-13	22.0916
KEGG_HEDGEHOG_SIGNALING_PATHWAY	0.122604	-0.00661109	7.76444	3.81525e-14	2.92503e-13	21.2113
KEGG_NON_SMALL_CELL_LUNG_CANCER	-0.138321	-0.018567	-7.70556	5.80002e-14	4.26882e-13	20.8001
KEGG_CARDIAC_MUSCLE_CONTRACTION	0.151297	-0.00151333	7.45693	3.30875e-13	2.3365e-12	19.0917
KEGG_SNARE_INTERACTIONS_IN_VESICULAR_TRANSPORT	-0.139074	-0.0203558	-7.45178	3.42856e-13	2.3365e-12	19.0569
KEGG_TAURINE_AND_HYPOTAURINE_METABOLISM	0.168748	0.0264459	7.25887	1.28235e-12	8.42686e-12	17.7639
KEGG_FC_GAMMA_R_MEDIATED_PHAGOCYTOSIS	-0.12375	-0.0697484	-7.19254	2.00561e-12	1.27252e-11	17.3258
KEGG_ASTHMA	-0.205754	-0.0982993	-7.16812	2.36262e-12	1.44907e-11	17.1654
KEGG_RENAL_CELL_CARCINOMA	-0.140104	0.00425221	-6.53664	1.39653e-10	8.2891e-10	13.1772
KEGG_ENDOCYTOSIS	-0.0939355	-0.0115011	-6.42692	2.7496e-10	1.58102e-09	12.5163
KEGG_HEMATOPOIETIC_CELL_LINEAGE	-0.132772	-0.0876499	-6.37729	3.72402e-10	2.07642e-09	12.2206
KEGG_VEGF_SIGNALING_PATHWAY	-0.0709278	-0.0249138	-6.21272	1.0042e-09	5.43452e-09	11.2541
KEGG_TYROSINE_METABOLISM	0.121674	0.028566	6.16972	1.29676e-09	6.81728e-09	11.0052
KEGG_BASAL_CELL_CARCINOMA	0.108739	-0.0104645	6.09661	1.99603e-09	1.02019e-08	10.5855
KEGG_NEUROTROPHIN_SIGNALING_PATHWAY	-0.107894	-0.00806938	-6.04018	2.77639e-09	1.38069e-08	10.2646
KEGG_ARACHIDONIC_ACID_METABOLISM	0.122374	-0.00817508	5.94106	4.92613e-09	2.38528e-08	9.70722
KEGG_NEUROACTIVE_LIGAND_RECEPTOR_INTERACTION	0.109472	0.00925419	5.8891	6.63258e-09	3.12922e-08	9.41828
KEGG_CHRONIC_MYELOID_LEUKEMIA	-0.122242	-0.0141408	-5.87526	7.17703e-09	3.30143e-08	9.34167
KEGG_STEROID_BIOSYNTHESIS	0.134111	-0.0174995	5.86662	7.53844e-09	3.3831e-08	9.29396
KEGG_SMALL_CELL_LUNG_CANCER	-0.104299	-0.0242596	-5.8446	8.54226e-09	3.74232e-08	9.17259
KEGG_PROSTATE_CANCER	-0.102669	-0.00214147	-5.83747	8.89435e-09	3.80596e-08	9.13337
KEGG_LEUKOCYTE_TRANSENDOTHELIAL_MIGRATION	-0.0880582	-0.0371562	-5.82943	9.30798e-09	3.89243e-08	9.08925
KEGG_COMPLEMENT_AND_COAGULATION_CASCADES	0.13542	-0.0380331	5.77382	1.27322e-08	5.20606e-08	8.78524
KEGG_CALCIUM_SIGNALING_PATHWAY	0.0787713	-0.00636207	5.73156	1.61264e-08	6.45055e-08	8.556
KEGG_GLYCOSAMINOGLYCAN_BIOSYNTHESIS_HEPARAN_SULFATE	0.0970213	-0.00662472	5.71226	1.79562e-08	7.02967e-08	8.45177
KEGG_MTOR_SIGNALING_PATHWAY	-0.0989781	0.0113965	-5.67745	2.17788e-08	8.34854e-08	8.26465
KEGG_CYTOKINE_CYTOKINE_RECEPTOR_INTERACTION	-0.107464	-0.0627609	-5.64196	2.64888e-08	9.94682e-08	8.0749
KEGG_OLFACTORY_TRANSDUCTION	0.165346	0.0427502	5.5429	4.55014e-08	1.67445e-07	7.55089
KEGG_HYPERTROPHIC_CARDIOMYOPATHY_HCM	0.0890745	-0.0237343	5.44232	7.81654e-08	2.82008e-07	7.02734
KEGG_BLADDER_CANCER	-0.0950757	-0.00977182	-5.43287	8.22061e-08	2.90883e-07	6.9786
KEGG_ADIPOCYTOKINE_SIGNALING_PATHWAY	-0.0799336	0.00316697	-5.36732	1.16381e-07	4.04039e-07	6.64256
KEGG_GLYCOSAMINOGLYCAN_BIOSYNTHESIS_KERATAN_SULFATE	0.125902	-0.046734	5.25157	2.13141e-07	7.2626e-07	6.05825
KEGG_GLYCOSAMINOGLYCAN_DEGRADATION	0.102179	-0.0138434	5.21102	2.62775e-07	8.79102e-07	5.85627
KEGG_VIBRIO_CHOLERAE_INFECTION	0.103205	-0.0278529	5.06394	5.5505e-07	1.82374e-06	5.13566
KEGG_ERBB_SIGNALING_PATHWAY	-0.0802162	0.000703537	-5.05443	5.82175e-07	1.8793e-06	5.08973
KEGG_UBIQUITIN_MEDIATED_PROTEOLYSIS	-0.106868	-0.00592409	-5.03773	6.32943e-07	2.00796e-06	5.00925
KEGG_COLORECTAL_CANCER	-0.100089	-0.0172658	-5.0068	7.38504e-07	2.30313e-06	4.86082
KEGG_STEROID_HORMONE_BIOSYNTHESIS	0.110168	0.0362021	4.97264	8.74862e-07	2.68291e-06	4.69785
KEGG_PHENYLALANINE_METABOLISM	0.125774	0.0268493	4.95269	9.65408e-07	2.91205e-06	4.60315
KEGG_NUCLEOTIDE_EXCISION_REPAIR	-0.116651	-0.00440472	-4.91843	1.14242e-06	3.39039e-06	4.44135
KEGG_ECM_RECEPTOR_INTERACTION	0.108582	-0.0139421	4.90619	1.21298e-06	3.54266e-06	4.38376
KEGG_PHOSPHATIDYLINOSITOL_SIGNALING_SYSTEM	-0.0875103	-0.0180809	-4.87532	1.41001e-06	4.05378e-06	4.23918
KEGG_PROTEASOME	-0.147792	-0.0784341	-4.85032	1.59181e-06	4.50606e-06	4.12274
KEGG_SYSTEMIC_LUPUS_ERYTHEMATOSUS	-0.132656	-0.120468	-4.83089	1.74856e-06	4.87479e-06	4.03259
KEGG_DILATED_CARDIOMYOPATHY	0.084202	-0.0234779	4.77747	2.25997e-06	6.20648e-06	3.78647
KEGG_PANTOTHENATE_AND_COA_BIOSYNTHESIS	-0.0992053	-0.0123171	-4.77184	2.3216e-06	6.28197e-06	3.76067
KEGG_TASTE_TRANSDUCTION	0.111506	0.015102	4.76723	2.3733e-06	6.32879e-06	3.73955
KEGG_CELL_CYCLE	-0.0956631	-0.0581392	-4.74127	2.68537e-06	7.05869e-06	3.62112
KEGG_SPLICEOSOME	-0.11188	-0.000942918	-4.62005	4.74582e-06	1.2299e-05	3.07589
KEGG_RNA_DEGRADATION	-0.0994256	-0.0077095	-4.49737	8.33702e-06	2.13057e-05	2.53748
KEGG_INOSITOL_PHOSPHATE_METABOLISM	-0.0860341	-0.00129078	-4.33507	1.72235e-05	4.34127e-05	1.84593
KEGG_ENDOMETRIAL_CANCER	-0.0887081	0.00811473	-4.29368	2.0649e-05	5.13435e-05	1.67338
KEGG_MAPK_SIGNALING_PATHWAY	-0.0442295	-0.0213978	-4.28621	2.13329e-05	5.20008e-05	1.6424
KEGG_RETINOL_METABOLISM	0.104552	0.046795	4.28465	2.14786e-05	5.20008e-05	1.63594
KEGG_LINOLEIC_ACID_METABOLISM	0.115437	0.00521282	4.19655	3.14229e-05	7.50885e-05	1.27455
KEGG_METABOLISM_OF_XENOBIOTICS_BY_CYTOCHROME_P450	0.099373	0.0326234	4.0685	5.39773e-05	0.000126169	0.76187
KEGG_MATURITY_ONSET_DIABETES_OF_THE_YOUNG	0.0899491	0.0418382	4.06764	5.41704e-05	0.000126169	0.758491
KEGG_OXIDATIVE_PHOSPHORYLATION	0.127222	0.00504625	4.04931	5.84644e-05	0.000134468	0.686325
KEGG_DRUG_METABOLISM_CYTOCHROME_P450	0.0955651	0.0413427	4.00341	7.06771e-05	0.00016055	0.507001
KEGG_DRUG_METABOLISM_OTHER_ENZYMES	0.0738035	0.00782917	3.92455	9.74878e-05	0.000218753	0.203453
KEGG_ARRHYTHMOGENIC_RIGHT_VENTRICULAR_CARDIOMYOPATHY_ARVC	0.0704271	-0.00646983	3.92001	9.92951e-05	0.000220124	0.186133
KEGG_NON_HOMOLOGOUS_END_JOINING	-0.0989057	-0.00910812	-3.85827	0.00012721	0.00027865	-0.0472527
KEGG_STARCH_AND_SUCROSE_METABOLISM	0.0673825	0.0243174	3.82497	0.000145196	0.000314307	-0.171679
KEGG_THYROID_CANCER	-0.0715875	0.00235628	-3.81299	0.000152235	0.000325713	-0.216194
KEGG_GALACTOSE_METABOLISM	0.0840422	-0.0134192	3.80613	0.000156413	0.000330804	-0.241643
KEGG_DNA_REPLICATION	-0.109457	-0.0653898	-3.80313	0.000158272	0.000330933	-0.25275
KEGG_CIRCADIAN_RHYTHM_MAMMAL	-0.101564	0.0445468	-3.75301	0.000192591	0.000398166	-0.437075
KEGG_SULFUR_METABOLISM	0.0916559	-0.0199223	3.7454	0.000198385	0.000405587	-0.464891
KEGG_BASAL_TRANSCRIPTION_FACTORS	-0.0800145	0.00205555	-3.71187	0.000225888	0.00045674	-0.586657
KEGG_HOMOLOGOUS_RECOMBINATION	-0.09706	-0.0585524	-3.69432	0.000241681	0.000483362	-0.649991
KEGG_PATHWAYS_IN_CANCER	-0.0451167	-0.0237598	-3.62109	0.000319462	0.000630703	-0.91113
KEGG_NOTCH_SIGNALING_PATHWAY	-0.0746858	0.00322324	-3.61883	0.000322207	0.000630703	-0.919126
KEGG_GLIOMA	-0.0574186	-0.0162116	-3.57754	0.000376296	0.000728825	-1.06409
KEGG_ONE_CARBON_POOL_BY_FOLATE	-0.0860095	0.0303757	-3.52749	0.000453254	0.000868737	-1.23766
KEGG_PROGESTERONE_MEDIATED_OOCYTE_MATURATION	-0.0518478	-0.0296975	-3.47584	0.00054796	0.00103943	-1.41436
KEGG_MISMATCH_REPAIR	-0.0989403	-0.0331652	-3.42083	0.000668942	0.00125597	-1.59978
KEGG_OTHER_GLYCAN_DEGRADATION	0.0920795	-0.039399	3.40106	0.00071818	0.0013348	-1.66571
KEGG_MELANOGENESIS	0.0392859	-0.00793613	3.23566	0.00128384	0.00236227	-2.20301
KEGG_ADHERENS_JUNCTION	-0.0670958	0.00384716	-3.21921	0.00135843	0.00247476	-2.25506
KEGG_ALPHA_LINOLENIC_ACID_METABOLISM	0.075871	-0.0170243	3.17975	0.00155389	0.00280309	-2.3788
KEGG_GLYCINE_SERINE_AND_THREONINE_METABOLISM	0.0785961	0.0352656	3.14268	0.00176093	0.00314574	-2.49374
KEGG_GLUTATHIONE_METABOLISM	0.0670804	0.00286127	3.09687	0.00205176	0.00361152	-2.63395
KEGG_PROTEIN_EXPORT	-0.0920835	-0.000120202	-3.09553	0.00206092	0.00361152	-2.63803
KEGG_RNA_POLYMERASE	-0.0673167	0.0126475	-3.02307	0.00261455	0.00453846	-2.85567
KEGG_DORSO_VENTRAL_AXIS_FORMATION	-0.0569583	0.00300933	-2.92498	0.00358162	0.00615905	-3.14233
KEGG_GLYCOSPHINGOLIPID_BIOSYNTHESIS_GANGLIO_SERIES	0.0618366	-0.0610297	2.79664	0.00533773	0.00909391	-3.50353
KEGG_BASE_EXCISION_REPAIR	-0.0632059	-0.0393243	-2.7337	0.00645704	0.0109	-3.67491
KEGG_LYSOSOME	0.0610571	-0.0521232	2.70403	0.00705456	0.0118004	-3.75435
KEGG_NITROGEN_METABOLISM	0.0479879	0.0396566	2.65926	0.00805113	0.013346	-3.87269
KEGG_PENTOSE_AND_GLUCURONATE_INTERCONVERSIONS	0.0700393	0.044047	2.5884	0.0098878	0.0162442	-4.05599
KEGG_ALZHEIMERS_DISEASE	0.0518855	0.00500651	2.50874	0.0123923	0.0201786	-4.25631
KEGG_SELENOAMINO_ACID_METABOLISM	0.0540728	0.022578	2.40238	0.0166072	0.0268047	-4.51421
KEGG_PARKINSONS_DISEASE	0.0689064	0.0149683	2.38112	0.0175872	0.0281395	-4.56445
KEGG_RIBOSOME	0.0980763	-0.00290627	2.32148	0.0206118	0.0326945	-4.70303
KEGG_REGULATION_OF_AUTOPHAGY	-0.0392909	0.0414074	-2.31514	0.0209587	0.0329606	-4.71756
KEGG_LONG_TERM_DEPRESSION	0.0282108	-0.00735693	2.29137	0.0223054	0.0347813	-4.7717
KEGG_INSULIN_SIGNALING_PATHWAY	-0.0305563	0.00908823	-2.21231	0.0273401	0.0422738	-4.94778
KEGG_ARGININE_AND_PROLINE_METABOLISM	0.0459654	0.0395625	2.18231	0.0294933	0.045223	-5.01301
KEGG_GLYCOSPHINGOLIPID_BIOSYNTHESIS_LACTO_AND_NEOLACTO_SERIES	0.0338942	-0.00363076	2.15233	0.0317901	0.0483419	-5.07733
KEGG_VASOPRESSIN_REGULATED_WATER_REABSORPTION	-0.0429311	0.0280832	-2.1344	0.0332352	0.0498527	-5.11537
KEGG_PRIMARY_BILE_ACID_BIOSYNTHESIS	0.0510503	0.0336362	2.1333	0.0333254	0.0498527	-5.11769
KEGG_AMINOACYL_TRNA_BIOSYNTHESIS	-0.0590131	0.0169676	-2.06787	0.0391022	0.0580226	-5.2538
KEGG_GLYCOLYSIS_GLUCONEOGENESIS	0.0446195	0.0254805	1.97726	0.048493	0.0713817	-5.43538
KEGG_LYSINE_DEGRADATION	-0.0497132	0.0325489	-1.97269	0.0490133	0.0715749	-5.44433
KEGG_P53_SIGNALING_PATHWAY	-0.0375113	-0.0551901	-1.96704	0.049662	0.0719513	-5.45535
KEGG_PYRIMIDINE_METABOLISM	-0.0337752	-0.0178013	-1.9225	0.0550405	0.0791207	-5.54123
KEGG_TERPENOID_BACKBONE_BIOSYNTHESIS	-0.0528828	0.0373758	-1.90422	0.0573838	0.0818498	-5.5759
KEGG_GAP_JUNCTION	0.0276466	-0.00742168	1.89678	0.058361	0.0826033	-5.58992
KEGG_HUNTINGTONS_DISEASE	0.0384115	0.0237917	1.85312	0.0643816	0.0904291	-5.67112
KEGG_PENTOSE_PHOSPHATE_PATHWAY	0.0436983	-0.00853466	1.83932	0.066387	0.0925394	-5.69638
KEGG_GLYCEROPHOSPHOLIPID_METABOLISM	0.0207496	-0.0115272	1.8113	0.0706204	0.0977004	-5.74713
KEGG_OOCYTE_MEIOSIS	-0.024637	-0.0294175	-1.76226	0.0785606	0.107278	-5.83408
KEGG_ALDOSTERONE_REGULATED_SODIUM_REABSORPTION	0.0289914	-0.00339808	1.76138	0.0787095	0.107278	-5.83562
KEGG_TIGHT_JUNCTION	0.0227519	0.0163689	1.74715	0.0811483	0.109789	-5.86039
KEGG_FATTY_ACID_METABOLISM	-0.0504208	0.0418272	-1.67313	0.0948493	0.12657	-5.98607
KEGG_BETA_ALANINE_METABOLISM	-0.0464494	0.0454079	-1.67274	0.0949271	0.12657	-5.98673
KEGG_RIBOFLAVIN_METABOLISM	-0.0346794	-0.0283167	-1.65625	0.0982206	0.130019	-6.01398
KEGG_ETHER_LIPID_METABOLISM	0.0261258	-0.00663778	1.62067	0.10564	0.13836	-6.07188
KEGG_GLYOXYLATE_AND_DICARBOXYLATE_METABOLISM	0.0417971	0.0130063	1.61888	0.106026	0.13836	-6.07476
KEGG_EPITHELIAL_CELL_SIGNALING_IN_HELICOBACTER_PYLORI_INFECTION	-0.0281084	-0.0239916	-1.60528	0.108985	0.14122	-6.09654
KEGG_VALINE_LEUCINE_AND_ISOLEUCINE_DEGRADATION	-0.0519984	0.0473487	-1.56338	0.118516	0.15243	-6.16249
KEGG_GNRH_SIGNALING_PATHWAY	-0.0170372	-0.00432846	-1.56009	0.119293	0.15243	-6.1676
KEGG_GLYCOSYLPHOSPHATIDYLINOSITOL_GPI_ANCHOR_BIOSYNTHESIS	-0.0369575	0.0322777	-1.52721	0.127263	0.161098	-6.21805
KEGG_PYRUVATE_METABOLISM	0.0377683	0.022747	1.52494	0.127828	0.161098	-6.22149
KEGG_PORPHYRIN_AND_CHLOROPHYLL_METABOLISM	0.0348417	0.00926972	1.48512	0.138063	0.172814	-6.28105
KEGG_SPHINGOLIPID_METABOLISM	-0.0300946	-0.0242933	-1.48107	0.13914	0.172985	-6.28703
KEGG_REGULATION_OF_ACTIN_CYTOSKELETON	-0.0191349	-0.0305905	-1.46145	0.144443	0.178373	-6.31573
KEGG_FOLATE_BIOSYNTHESIS	-0.045257	0.00514664	-1.45612	0.145908	0.178981	-6.32345
KEGG_BIOSYNTHESIS_OF_UNSATURATED_FATTY_ACIDS	-0.0342912	0.0194382	-1.45125	0.14726	0.179443	-6.33049
KEGG_CYSTEINE_AND_METHIONINE_METABOLISM	0.0262826	0.0162492	1.43761	0.151093	0.182902	-6.35008
KEGG_N_GLYCAN_BIOSYNTHESIS	-0.0342766	-0.0183085	-1.41127	0.15871	0.190867	-6.38739
KEGG_PRION_DISEASES	0.0254122	-0.0493632	1.36712	0.172125	0.205656	-6.44838
KEGG_ABC_TRANSPORTERS	-0.0225545	0.00442245	-1.33249	0.183231	0.217512	-6.49488
KEGG_HISTIDINE_METABOLISM	-0.0310255	0.0481667	-1.3127	0.189812	0.223881	-6.52093
KEGG_PEROXISOME	-0.0336973	0.0320838	-1.30341	0.19296	0.226144	-6.53301
KEGG_BUTANOATE_METABOLISM	0.0345295	0.0522173	1.20092	0.230281	0.268175	-6.66073
KEGG_CITRATE_CYCLE_TCA_CYCLE	0.0388391	0.031449	1.11684	0.264531	0.306124	-6.75773
KEGG_O_GLYCAN_BIOSYNTHESIS	0.0208311	-0.0252613	1.10296	0.270511	0.310236	-6.77308
KEGG_ALANINE_ASPARTATE_AND_GLUTAMATE_METABOLISM	0.0273389	0.02045	1.10078	0.271456	0.310236	-6.77547
KEGG_NICOTINATE_AND_NICOTINAMIDE_METABOLISM	0.020265	-0.0139965	1.09085	0.275801	0.313256	-6.78631
KEGG_PATHOGENIC_ESCHERICHIA_COLI_INFECTION	-0.0233388	-0.0587148	-1.07808	0.281453	0.317713	-6.8001
KEGG_TRYPTOPHAN_METABOLISM	-0.0254946	0.0377639	-1.03337	0.301869	0.338682	-6.84711
KEGG_TGF_BETA_SIGNALING_PATHWAY	-0.0170495	0.00229068	-0.959335	0.337796	0.376694	-6.92059
KEGG_PROPANOATE_METABOLISM	-0.029754	0.053728	-0.943325	0.345914	0.383422	-6.93577
KEGG_AMYOTROPHIC_LATERAL_SCLEROSIS_ALS	0.0121764	-0.0327708	0.921602	0.357125	0.39144	-6.95595
KEGG_AXON_GUIDANCE	-0.0142096	-0.00781935	-0.921073	0.357402	0.39144	-6.95644
KEGG_GLYCOSPHINGOLIPID_BIOSYNTHESIS_GLOBO_SERIES	0.0186486	-0.0411367	0.892974	0.372247	0.405287	-6.98183
KEGG_LONG_TERM_POTENTIATION	0.0122456	-0.0114762	0.84281	0.399688	0.432603	-7.02522
KEGG_PURINE_METABOLISM	0.00907432	-0.011698	0.808472	0.419156	0.451021	-7.05348
KEGG_AMINO_SUGAR_AND_NUCLEOTIDE_SUGAR_METABOLISM	0.0188842	-0.0220647	0.789056	0.430407	0.460435	-7.06894
KEGG_TYPE_II_DIABETES_MELLITUS	-0.00873393	0.00812944	-0.674051	0.500552	0.530683	-7.15282
KEGG_PPAR_SIGNALING_PATHWAY	-0.0127672	0.0357848	-0.672022	0.501841	0.530683	-7.15418
KEGG_WNT_SIGNALING_PATHWAY	0.00864316	-0.00885614	0.616061	0.5381	0.565774	-7.19012
KEGG_FRUCTOSE_AND_MANNOSE_METABOLISM	-0.0139795	-0.0089297	-0.608909	0.542827	0.567501	-7.19449
KEGG_FOCAL_ADHESION	-0.00955369	-0.0123271	-0.529077	0.596958	0.620529	-7.23979
KEGG_GLYCOSAMINOGLYCAN_BIOSYNTHESIS_CHONDROITIN_SULFATE	0.0131148	-0.0489565	0.524269	0.600295	0.620529	-7.24232
KEGG_RENIN_ANGIOTENSIN_SYSTEM	0.0120138	0.0390282	0.499876	0.617355	0.634599	-7.25478
KEGG_PROXIMAL_TUBULE_BICARBONATE_RECLAMATION	0.0103134	0.0431561	0.413449	0.679433	0.694531	-7.29415
KEGG_GLYCEROLIPID_METABOLISM	-0.00544723	0.0152036	-0.375105	0.707722	0.719452	-7.30923
KEGG_MELANOMA	-0.00388895	1.56348e-05	-0.317987	0.750611	0.758859	-7.32898
KEGG_ASCORBATE_AND_ALDARATE_METABOLISM	-0.00609997	0.0647828	-0.197054	0.843855	0.848466	-7.36006
KEGG_VASCULAR_SMOOTH_MUSCLE_CONTRACTION	-0.00244134	-0.00283172	-0.156343	0.875818	0.875818	-7.36723
TLSCluster B vs TLSCluster C
Pathways	logFC	AveExpr	t	P.Value	adj.P.Val	B
KEGG_T_CELL_RECEPTOR_SIGNALING_PATHWAY	0.447433	-0.026151	31.0539	1.30068e-120	2.39325e-118	264.891
KEGG_PRIMARY_IMMUNODEFICIENCY	0.657627	-0.0239345	28.6039	7.01545e-109	6.45422e-107	237.947
KEGG_CHEMOKINE_SIGNALING_PATHWAY	0.380112	-0.00395588	26.202	3.69167e-97	2.26422e-95	211.025
KEGG_NATURAL_KILLER_CELL_MEDIATED_CYTOTOXICITY	0.407933	-0.0150334	25.8036	3.37368e-95	1.55189e-93	206.521
KEGG_ALLOGRAFT_REJECTION	0.733012	-0.0340738	25.7041	1.04391e-94	3.84158e-93	205.394
KEGG_VIRAL_MYOCARDITIS	0.458984	-0.00572916	25.1312	7.01169e-92	2.15025e-90	198.9
KEGG_LEISHMANIA_INFECTION	0.542933	-0.00788217	24.4411	1.81984e-88	4.78359e-87	191.058
KEGG_TYPE_I_DIABETES_MELLITUS	0.637857	-0.0231843	23.9807	3.48429e-86	8.01388e-85	185.816
KEGG_GRAFT_VERSUS_HOST_DISEASE	0.693048	-0.027091	23.6911	9.51238e-85	1.94475e-83	182.517
KEGG_ANTIGEN_PROCESSING_AND_PRESENTATION	0.477196	-0.0170377	22.5541	4.19839e-79	7.72504e-78	169.552
KEGG_B_CELL_RECEPTOR_SIGNALING_PATHWAY	0.378401	-0.0144016	22.1967	2.50003e-77	4.18186e-76	165.475
KEGG_TOLL_LIKE_RECEPTOR_SIGNALING_PATHWAY	0.338039	-0.0145726	21.7738	3.13836e-75	4.81215e-74	160.655
KEGG_INTESTINAL_IMMUNE_NETWORK_FOR_IGA_PRODUCTION	0.547946	-0.00612779	21.6968	7.56172e-75	1.07027e-73	159.778
KEGG_CELL_ADHESION_MOLECULES_CAMS	0.35101	0.00528381	20.1597	3.04643e-67	4.00388e-66	142.313
KEGG_HEMATOPOIETIC_CELL_LINEAGE	0.41663	0.0142518	19.9767	2.43035e-66	2.98123e-65	140.242
KEGG_NOD_LIKE_RECEPTOR_SIGNALING_PATHWAY	0.350297	-0.0222115	19.6888	6.34189e-65	7.29318e-64	136.989
KEGG_CYTOSOLIC_DNA_SENSING_PATHWAY	0.30206	-0.0172241	19.6201	1.37945e-64	1.49305e-63	136.214
KEGG_SYSTEMIC_LUPUS_ERYTHEMATOSUS	0.512474	0.0183329	19.3619	2.55267e-63	2.6094e-62	133.305
KEGG_FC_GAMMA_R_MEDIATED_PHAGOCYTOSIS	0.320114	-0.000994372	18.1828	1.4327e-57	1.38746e-56	120.106
KEGG_AUTOIMMUNE_THYROID_DISEASE	0.473661	-0.0110498	17.9245	2.54562e-56	2.34197e-55	117.238
KEGG_ASTHMA	0.494196	0.00138877	17.1864	8.96166e-53	7.85212e-52	109.098
KEGG_JAK_STAT_SIGNALING_PATHWAY	0.247742	-0.0043584	17.1456	1.40436e-52	1.17456e-51	108.651
KEGG_FC_EPSILON_RI_SIGNALING_PATHWAY	0.221165	-0.00412715	17.0536	3.8607e-52	3.08856e-51	107.643
KEGG_CYTOKINE_CYTOKINE_RECEPTOR_INTERACTION	0.313053	0.0104271	16.3913	5.33496e-49	4.09013e-48	100.437
KEGG_APOPTOSIS	0.23919	-0.0201405	14.2548	3.63679e-39	2.67668e-38	77.8878
KEGG_LEUKOCYTE_TRANSENDOTHELIAL_MIGRATION	0.207255	0.00387436	13.2609	8.67449e-35	6.13887e-34	67.8584
KEGG_RIG_I_LIKE_RECEPTOR_SIGNALING_PATHWAY	0.181527	-0.0302545	12.9622	1.6762e-33	1.1423e-32	64.9132
KEGG_ACUTE_MYELOID_LEUKEMIA	0.207541	-0.0211139	10.8985	4.68864e-25	3.08111e-24	45.5917
KEGG_VEGF_SIGNALING_PATHWAY	0.128	-0.00683495	10.6391	4.69876e-24	2.98128e-23	43.3054
KEGG_MAPK_SIGNALING_PATHWAY	0.107092	0.000361235	9.46353	1.02276e-19	6.2729e-19	33.4091
KEGG_CELL_CYCLE	0.199712	-0.0233468	9.37552	2.09317e-19	1.2424e-18	32.7004
KEGG_REGULATION_OF_ACTIN_CYTOSKELETON	0.130695	0.0112581	9.1408	1.38175e-18	7.94504e-18	30.8335
KEGG_PROGESTERONE_MEDIATED_OOCYTE_MATURATION	0.133532	-0.00111698	8.85556	1.30842e-17	7.29542e-17	28.6111
KEGG_PROTEASOME	0.276676	-0.036933	8.8494	1.37266e-17	7.42853e-17	28.5637
KEGG_PRION_DISEASES	0.171508	0.0277301	8.7904	2.17103e-17	1.14134e-16	28.1107
KEGG_NITROGEN_METABOLISM	-0.168925	-0.00422562	-8.47474	2.42919e-16	1.24159e-15	25.7257
KEGG_PATHOGENIC_ESCHERICHIA_COLI_INFECTION	0.182896	0.00135833	8.09038	4.21085e-15	2.09404e-14	22.9114
KEGG_TYROSINE_METABOLISM	-0.165607	0.0183031	-7.96433	1.05029e-14	5.08562e-14	22.0104
KEGG_NON_SMALL_CELL_LUNG_CANCER	0.147429	-0.0225997	7.95278	1.14138e-14	5.38499e-14	21.9285
KEGG_GLYCOSPHINGOLIPID_BIOSYNTHESIS_GANGLIO_SERIES	0.186201	0.0377005	7.898	1.69155e-14	7.78115e-14	21.5408
KEGG_PANCREATIC_CANCER	0.161714	-0.0275639	7.73528	5.37647e-14	2.41285e-13	20.4019
KEGG_PATHWAYS_IN_CANCER	0.10378	-0.00366326	7.70996	6.4262e-14	2.81529e-13	20.2263
KEGG_ARGININE_AND_PROLINE_METABOLISM	-0.170742	-0.00590592	-7.67789	8.04907e-14	3.44425e-13	20.0046
KEGG_STEROID_HORMONE_BIOSYNTHESIS	-0.173652	0.017796	-7.53895	2.11745e-13	8.8548e-13	19.0527
KEGG_P53_SIGNALING_PATHWAY	0.148829	-0.0144355	7.45674	3.72894e-13	1.52472e-12	18.496
KEGG_RETINOL_METABOLISM	-0.182133	0.0226629	-7.08444	4.55224e-12	1.8209e-11	16.0374
KEGG_PHOSPHATIDYLINOSITOL_SIGNALING_SYSTEM	0.129213	-0.00681445	7.02925	6.53985e-12	2.56028e-11	15.6817
KEGG_BUTANOATE_METABOLISM	-0.221099	-0.0176313	-7.01712	7.0802e-12	2.71408e-11	15.6038
KEGG_HUNTINGTONS_DISEASE	-0.157998	-0.0200927	-7.00483	7.67199e-12	2.88091e-11	15.525
KEGG_GLYCINE_SERINE_AND_THREONINE_METABOLISM	-0.191518	-0.00386759	-7.00127	7.85205e-12	2.88955e-11	15.5023
KEGG_PHENYLALANINE_METABOLISM	-0.191825	0.00830603	-6.9947	8.19572e-12	2.95689e-11	15.4602
KEGG_OOCYTE_MEIOSIS	0.101496	-0.00120997	6.97642	9.23196e-12	3.26669e-11	15.3434
KEGG_GLYCOSPHINGOLIPID_BIOSYNTHESIS_GLOBO_SERIES	0.152178	0.0255562	6.85535	2.01854e-11	7.00776e-11	14.5761
KEGG_ENDOCYTOSIS	0.10196	-0.0135329	6.65289	7.28685e-11	2.48293e-10	13.3181
KEGG_TAURINE_AND_HYPOTAURINE_METABOLISM	-0.163421	0.0376864	-6.6393	7.9336e-11	2.65415e-10	13.2348
KEGG_SMALL_CELL_LUNG_CANCER	0.125053	-0.0219617	6.63131	8.33998e-11	2.74028e-10	13.1859
KEGG_AMYOTROPHIC_LATERAL_SCLEROSIS_ALS	0.0926588	0.00819806	6.61308	9.34531e-11	3.01673e-10	13.0744
KEGG_DRUG_METABOLISM_CYTOCHROME_P450	-0.169042	0.0182988	-6.57501	1.1842e-10	3.75678e-10	12.8426
KEGG_PROPANOATE_METABOLISM	-0.205369	-0.0382896	-6.1076	1.97983e-09	6.1744e-09	10.0897
KEGG_GLIOMA	0.102127	-0.0021505	6.08394	2.27289e-09	6.97021e-09	9.95502
KEGG_HOMOLOGOUS_RECOMBINATION	0.175117	-0.0338292	6.06788	2.49559e-09	7.52767e-09	9.86383
KEGG_PYRUVATE_METABOLISM	-0.161704	-0.0228449	-6.04698	2.81758e-09	8.36184e-09	9.74547
KEGG_CHRONIC_MYELOID_LEUKEMIA	0.130464	-0.0176382	5.92346	5.7311e-09	1.67384e-08	9.05334
KEGG_COLORECTAL_CANCER	0.124391	-0.0133747	5.88223	7.24416e-09	2.0827e-08	8.82511
KEGG_GLYCOLYSIS_GLUCONEOGENESIS	-0.139284	-0.00848414	-5.87446	7.57004e-09	2.1429e-08	8.78226
KEGG_NEUROTROPHIN_SIGNALING_PATHWAY	0.109006	-0.0135189	5.84476	8.95258e-09	2.49587e-08	8.61892
KEGG_HISTIDINE_METABOLISM	-0.150368	-0.0232631	-5.75631	1.46941e-08	4.0354e-08	8.13666
KEGG_PRIMARY_BILE_ACID_BIOSYNTHESIS	-0.144927	0.000324516	-5.71408	1.85745e-08	5.02605e-08	7.90872
KEGG_OXIDATIVE_PHOSPHORYLATION	-0.194054	-0.0137186	-5.70862	1.91432e-08	5.05625e-08	7.87939
KEGG_METABOLISM_OF_XENOBIOTICS_BY_CYTOCHROME_P450	-0.148756	0.0190504	-5.70775	1.92357e-08	5.05625e-08	7.87471
KEGG_PARKINSONS_DISEASE	-0.176974	-0.0228266	-5.70322	1.97238e-08	5.11153e-08	7.85034
KEGG_STARCH_AND_SUCROSE_METABOLISM	-0.105876	0.0131884	-5.62022	3.11101e-08	7.95035e-08	7.40739
KEGG_GLYCOSAMINOGLYCAN_BIOSYNTHESIS_CHONDROITIN_SULFATE	0.150764	0.0147635	5.57469	3.98498e-08	1.00443e-07	7.16689
KEGG_DNA_REPLICATION	0.16915	-0.048402	5.48919	6.31538e-08	1.57031e-07	6.71989
KEGG_OLFACTORY_TRANSDUCTION	-0.171401	0.0494287	-5.42699	8.7957e-08	2.15788e-07	6.39855
KEGG_CYSTEINE_AND_METHIONINE_METABOLISM	-0.103078	-0.0118445	-5.40733	9.76015e-08	2.36298e-07	6.29767
KEGG_SNARE_INTERACTIONS_IN_VESICULAR_TRANSPORT	0.107015	-0.0402572	5.32798	1.48063e-07	3.53813e-07	5.89381
KEGG_CIRCADIAN_RHYTHM_MAMMAL	-0.150539	-0.0579109	-5.24358	2.29335e-07	5.40995e-07	5.47019
KEGG_GLYOXYLATE_AND_DICARBOXYLATE_METABOLISM	-0.143161	-0.0236878	-5.15408	3.62427e-07	8.44133e-07	5.02757
KEGG_PENTOSE_AND_GLUCURONATE_INTERCONVERSIONS	-0.14564	0.0187964	-5.05386	6.00285e-07	1.38066e-06	4.54012
KEGG_PROXIMAL_TUBULE_BICARBONATE_RECLAMATION	-0.13872	-0.00565	-5.02458	6.94547e-07	1.57774e-06	4.39934
KEGG_CARDIAC_MUSCLE_CONTRACTION	-0.108869	0.0230403	-5.00317	7.72376e-07	1.73314e-06	4.29686
KEGG_ALANINE_ASPARTATE_AND_GLUTAMATE_METABOLISM	-0.133344	-0.0188162	-4.97843	8.72795e-07	1.93487e-06	4.17895
KEGG_VALINE_LEUCINE_AND_ISOLEUCINE_DEGRADATION	-0.176326	-0.0432667	-4.92501	1.13442e-06	2.48492e-06	3.92619
KEGG_EPITHELIAL_CELL_SIGNALING_IN_HELICOBACTER_PYLORI_INFECTION	0.0923116	-0.0008388	4.90796	1.23286e-06	2.66877e-06	3.846
KEGG_ASCORBATE_AND_ALDARATE_METABOLISM	-0.159641	0.000728848	-4.82243	1.86438e-06	3.98892e-06	3.44774
KEGG_CITRATE_CYCLE_TCA_CYCLE	-0.179292	-0.0204347	-4.77118	2.38175e-06	5.03726e-06	3.21216
KEGG_BETA_ALANINE_METABOLISM	-0.142509	-0.0297703	-4.74526	2.69344e-06	5.63174e-06	3.09392
KEGG_SELENOAMINO_ACID_METABOLISM	-0.113491	0.00267904	-4.72888	2.91042e-06	6.01706e-06	3.01945
KEGG_ALZHEIMERS_DISEASE	-0.105357	-0.0127252	-4.72377	2.98141e-06	6.09534e-06	2.9963
KEGG_TERPENOID_BACKBONE_BIOSYNTHESIS	-0.138353	-0.0390285	-4.65724	4.07297e-06	8.21231e-06	2.69669
KEGG_PPAR_SIGNALING_PATHWAY	-0.0981431	-0.0075519	-4.6555	4.10615e-06	8.21231e-06	2.6889
KEGG_O_GLYCAN_BIOSYNTHESIS	0.0893059	0.0182174	4.56246	6.31123e-06	1.24867e-05	2.27664
KEGG_LYSOSOME	0.109169	0.0166488	4.32896	1.79711e-05	3.51774e-05	1.2759
KEGG_DRUG_METABOLISM_OTHER_ENZYMES	-0.0843356	0.00780017	-4.18186	3.39209e-05	6.56994e-05	0.670619
KEGG_GLYCOSYLPHOSPHATIDYLINOSITOL_GPI_ANCHOR_BIOSYNTHESIS	-0.109289	-0.0259622	-4.14147	4.02556e-05	7.71565e-05	0.507809
KEGG_MATURITY_ONSET_DIABETES_OF_THE_YOUNG	-0.0990962	0.0432211	-4.10883	4.61803e-05	8.75997e-05	0.377352
KEGG_SPHINGOLIPID_METABOLISM	0.0859431	-0.00446075	3.99526	7.39338e-05	0.000138815	-0.0690432
KEGG_PANTOTHENATE_AND_COA_BIOSYNTHESIS	0.0851149	-0.0231383	3.91968	0.000100503	0.000186794	-0.359596
KEGG_UBIQUITIN_MEDIATED_PROTEOLYSIS	0.0852881	-0.0200419	3.78803	0.000169556	0.000311982	-0.853205
KEGG_BASE_EXCISION_REPAIR	0.0936856	-0.0310488	3.7756	0.000178	0.000324278	-0.898989
KEGG_PEROXISOME	-0.10613	-0.0235107	-3.74049	0.000204046	0.000368084	-1.02754
KEGG_TRYPTOPHAN_METABOLISM	-0.0960647	-0.0103603	-3.65956	0.000278385	0.000497309	-1.31948
KEGG_STEROID_BIOSYNTHESIS	-0.0894376	0.00698135	-3.63936	0.000300568	0.000531774	-1.39141
KEGG_RENIN_ANGIOTENSIN_SYSTEM	-0.0931065	0.00850527	-3.5521	0.000416846	0.000730473	-1.69776
KEGG_ONE_CARBON_POOL_BY_FOLATE	-0.0917652	-0.0426577	-3.51509	0.00047792	0.000829597	-1.82558
KEGG_PROSTATE_CANCER	0.0651001	-0.022178	3.50705	0.000492246	0.000846479	-1.85317
KEGG_GLYCEROLIPID_METABOLISM	-0.0529003	-0.00752573	-3.50406	0.000497669	0.000847881	-1.8634
KEGG_REGULATION_OF_AUTOPHAGY	-0.0637094	-0.000332982	-3.49078	0.000522471	0.00088197	-1.90881
KEGG_DILATED_CARDIOMYOPATHY	0.0691521	0.0400682	3.48221	0.000539081	0.000901736	-1.93802
KEGG_INOSITOL_PHOSPHATE_METABOLISM	0.0722653	-0.0112709	3.47271	0.000558092	0.000925125	-1.97035
KEGG_FATTY_ACID_METABOLISM	-0.112035	-0.0233778	-3.44883	0.000608628	0.000999888	-2.05119
KEGG_RIBOSOME	-0.145382	-0.0157513	-3.36072	0.00083443	0.00135872	-2.34483
KEGG_BIOSYNTHESIS_OF_UNSATURATED_FATTY_ACIDS	-0.0860571	-0.0286995	-3.32629	0.000942182	0.00152072	-2.4576
KEGG_TASTE_TRANSDUCTION	-0.0819764	0.0325289	-3.31775	0.000970839	0.00155334	-2.48539
KEGG_AXON_GUIDANCE	0.0542871	0.00681506	3.26668	0.00115985	0.00183976	-2.65022
KEGG_TIGHT_JUNCTION	-0.0451478	0.00899779	-3.20993	0.00140952	0.00221668	-2.83048
KEGG_LONG_TERM_POTENTIATION	0.0508724	0.0134576	3.19568	0.00147959	0.00230715	-2.87527
KEGG_RENAL_CELL_CARCINOMA	0.0731413	-0.0291246	3.19165	0.00149997	0.00231138	-2.88789
KEGG_GNRH_SIGNALING_PATHWAY	0.0370298	0.00242997	3.19019	0.00150742	0.00231138	-2.89246
KEGG_GLUTATHIONE_METABOLISM	-0.0697702	0.00548111	-3.10615	0.00199869	0.00303933	-3.15227
KEGG_LYSINE_DEGRADATION	-0.0819082	-0.020763	-3.07926	0.0021846	0.00329481	-3.23398
KEGG_COMPLEMENT_AND_COAGULATION_CASCADES	0.0754564	0.0504183	3.04954	0.00240848	0.00360292	-3.32348
KEGG_NON_HOMOLOGOUS_END_JOINING	0.0793421	-0.0220173	2.96606	0.00315477	0.00468127	-3.57044
KEGG_FOCAL_ADHESION	0.0590599	0.00618588	2.96047	0.00321165	0.00472754	-3.58675
KEGG_RNA_POLYMERASE	-0.0688501	-0.0433708	-2.87984	0.00414247	0.00604932	-3.81856
KEGG_ERBB_SIGNALING_PATHWAY	0.0471989	-0.01636	2.82223	0.00495132	0.00717357	-3.98039
KEGG_MISMATCH_REPAIR	0.087849	-0.0428189	2.81639	0.00504088	0.00724626	-3.99663
KEGG_VASOPRESSIN_REGULATED_WATER_REABSORPTION	-0.0588556	-0.0133888	-2.77731	0.0056785	0.00804618	-4.10436
KEGG_HYPERTROPHIC_CARDIOMYOPATHY_HCM	0.0516786	0.0352326	2.77695	0.0056848	0.00804618	-4.10536
KEGG_GLYCOSAMINOGLYCAN_BIOSYNTHESIS_KERATAN_SULFATE	0.0708523	0.0357693	2.64761	0.00835198	0.011731	-4.45151
KEGG_PORPHYRIN_AND_CHLOROPHYLL_METABOLISM	-0.0676835	-0.00145894	-2.63196	0.00874104	0.0121845	-4.49229
KEGG_RIBOFLAVIN_METABOLISM	0.0588908	-0.0208973	2.57731	0.0102311	0.0141543	-4.6329
KEGG_ADIPOCYTOKINE_SIGNALING_PATHWAY	0.040022	-0.0165318	2.5175	0.0121181	0.0166398	-4.78349
KEGG_VASCULAR_SMOOTH_MUSCLE_CONTRACTION	0.0433838	0.0127763	2.48097	0.0134172	0.0182872	-4.87377
KEGG_WNT_SIGNALING_PATHWAY	0.0386045	0.00977977	2.47492	0.0136437	0.0184591	-4.88858
KEGG_BLADDER_CANCER	0.0440785	-0.0345575	2.33847	0.0197403	0.0265125	-5.21358
KEGG_LINOLEIC_ACID_METABOLISM	-0.0679611	0.029754	-2.29764	0.0219775	0.0293033	-5.3073
KEGG_LONG_TERM_DEPRESSION	0.0299063	0.0165238	2.23861	0.0256025	0.0338911	-5.43997
KEGG_ADHERENS_JUNCTION	0.0467105	-0.00764513	2.1034	0.0359096	0.0471955	-5.73107
KEGG_OTHER_GLYCAN_DEGRADATION	0.0600297	0.0240976	2.0381	0.0420448	0.054867	-5.86528
KEGG_AMINOACYL_TRNA_BIOSYNTHESIS	-0.0585618	-0.0314505	-1.92238	0.0551025	0.0714004	-6.09286
KEGG_DORSO_VENTRAL_AXIS_FORMATION	0.0391788	-0.00692891	1.88873	0.0594835	0.0765382	-6.15659
KEGG_N_GLYCAN_BIOSYNTHESIS	0.0474067	-0.0151275	1.84675	0.0653507	0.0835037	-6.23453
KEGG_NOTCH_SIGNALING_PATHWAY	0.0381981	-0.0148733	1.73261	0.0837574	0.106285	-6.43768
KEGG_SPLICEOSOME	0.0432534	-0.0334219	1.6554	0.0984465	0.12407	-6.56785
KEGG_GALACTOSE_METABOLISM	-0.0388265	0.00854269	-1.63509	0.102634	0.128467	-6.60111
KEGG_RNA_DEGRADATION	0.03912	-0.0363109	1.6184	0.106181	0.132009	-6.62813
KEGG_MELANOGENESIS	0.0215704	0.017601	1.60331	0.109472	0.135187	-6.65234
KEGG_NEUROACTIVE_LIGAND_RECEPTOR_INTERACTION	-0.0318083	0.0450765	-1.57189	0.116583	0.143008	-6.70201
KEGG_ENDOMETRIAL_CANCER	0.0333522	-0.0179998	1.52021	0.129064	0.15727	-6.78159
KEGG_PENTOSE_PHOSPHATE_PATHWAY	-0.0366152	-0.00343113	-1.43114	0.15299	0.185199	-6.91258
KEGG_THYROID_CANCER	0.0283299	-0.0181743	1.36978	0.171346	0.206063	-6.99824
KEGG_GAP_JUNCTION	0.0211745	0.0128543	1.33724	0.181727	0.217128	-7.04216
KEGG_ALDOSTERONE_REGULATED_SODIUM_REABSORPTION	0.0201089	0.0170585	1.15889	0.247031	0.293249	-7.26423
KEGG_ABC_TRANSPORTERS	0.0195756	0.00204855	1.11743	0.264327	0.311771	-7.31134
KEGG_MELANOMA	0.0143238	0.00381563	1.09383	0.274534	0.321747	-7.33738
KEGG_ARACHIDONIC_ACID_METABOLISM	-0.0227411	0.0367965	-1.03587	0.300743	0.349879	-7.39901
KEGG_VIBRIO_CHOLERAE_INFECTION	0.02318	0.0263597	1.03245	0.302341	0.349879	-7.40254
KEGG_ALPHA_LINOLENIC_ACID_METABOLISM	0.0253598	0.0260284	1.00194	0.316839	0.364365	-7.43354
KEGG_ETHER_LIPID_METABOLISM	0.0149328	0.010571	0.877372	0.380689	0.433768	-7.55046
KEGG_PURINE_METABOLISM	-0.0104749	-0.0117421	-0.875133	0.381905	0.433768	-7.55242
KEGG_AMINO_SUGAR_AND_NUCLEOTIDE_SUGAR_METABOLISM	0.0223086	-0.00519876	0.865312	0.387266	0.437159	-7.56096
KEGG_CALCIUM_SIGNALING_PATHWAY	0.0126939	0.033094	0.825267	0.409598	0.45852	-7.59479
KEGG_INSULIN_SIGNALING_PATHWAY	-0.0120204	-0.0089455	-0.822493	0.411172	0.45852	-7.59707
KEGG_GLYCOSPHINGOLIPID_BIOSYNTHESIS_LACTO_AND_NEOLACTO_SERIES	0.0138238	0.0165615	0.812695	0.416764	0.461041	-7.60508
KEGG_TGF_BETA_SIGNALING_PATHWAY	0.015952	0.000940004	0.809765	0.418445	0.461041	-7.60745
KEGG_FRUCTOSE_AND_MANNOSE_METABOLISM	-0.0173197	-0.0217247	-0.725801	0.468287	0.512886	-7.67189
KEGG_FOLATE_BIOSYNTHESIS	-0.023221	-0.0236461	-0.707958	0.479288	0.521828	-7.68468
KEGG_GLYCOSAMINOGLYCAN_DEGRADATION	-0.0139723	0.0256349	-0.650744	0.515499	0.557931	-7.72354
KEGG_PROTEIN_EXPORT	-0.0204405	-0.0483978	-0.64608	0.518512	0.557931	-7.72656
KEGG_MTOR_SIGNALING_PATHWAY	0.0105509	-0.0279923	0.579947	0.562201	0.601424	-7.7671
KEGG_TYPE_II_DIABETES_MELLITUS	0.007712	0.00726079	0.553294	0.5803	0.617197	-7.7822
KEGG_ARRHYTHMOGENIC_RIGHT_VENTRICULAR_CARDIOMYOPATHY_ARVC	0.00931325	0.0280239	0.467334	0.640456	0.677264	-7.82607
KEGG_NUCLEOTIDE_EXCISION_REPAIR	0.0118579	-0.0510483	0.456407	0.648287	0.681628	-7.83112
KEGG_ECM_RECEPTOR_INTERACTION	0.0103603	0.0377017	0.417497	0.676487	0.707237	-7.84813
KEGG_PYRIMIDINE_METABOLISM	0.00712829	-0.0298859	0.385087	0.70033	0.728027	-7.86114
KEGG_SULFUR_METABOLISM	-0.00917346	0.0167821	-0.340143	0.733886	0.758623	-7.87744
KEGG_GLYCEROPHOSPHOLIPID_METABOLISM	-0.00332422	-0.00369746	-0.281809	0.778202	0.799939	-7.89559
KEGG_NICOTINATE_AND_NICOTINAMIDE_METABOLISM	0.00251508	-0.00413449	0.131444	0.895475	0.915375	-7.92668
KEGG_BASAL_CELL_CARCINOMA	0.00214336	0.0380893	0.106738	0.915038	0.928009	-7.92962
KEGG_BASAL_TRANSCRIPTION_FACTORS	0.00239448	-0.0321453	0.103101	0.917922	0.928009	-7.93001
KEGG_HEDGEHOG_SIGNALING_PATHWAY	-0.000676101	0.0469445	-0.0369571	0.970533	0.975837	-7.93464
KEGG_GLYCOSAMINOGLYCAN_BIOSYNTHESIS_HEPARAN_SULFATE	0.000248343	0.0360571	0.0131931	0.989479	0.989479	-7.93524
TLSCluster A vs TLSCluster C
Pathways	logFC	AveExpr	t	P.Value	adj.P.Val	B
KEGG_CHEMOKINE_SIGNALING_PATHWAY	0.210652	0.112882	14.2975	1.58771e-38	2.44741e-36	76.7522
KEGG_SYSTEMIC_LUPUS_ERYTHEMATOSUS	0.379819	0.122579	14.2453	2.66023e-38	2.44741e-36	76.2418
KEGG_HEMATOPOIETIC_CELL_LINEAGE	0.283859	0.112861	14.1599	6.17793e-38	3.78913e-36	75.4087
KEGG_PRIMARY_IMMUNODEFICIENCY	0.361043	0.180098	14.0781	1.38284e-37	6.36107e-36	74.6119
KEGG_VIRAL_MYOCARDITIS	0.271304	0.125931	13.8117	1.88216e-36	6.92634e-35	72.0305
KEGG_LEISHMANIA_INFECTION	0.307405	0.155378	12.9608	6.85809e-33	2.10315e-31	63.924
KEGG_T_CELL_RECEPTOR_SIGNALING_PATHWAY	0.194139	0.141307	12.2564	5.10199e-30	1.34109e-28	57.3908
KEGG_INTESTINAL_IMMUNE_NETWORK_FOR_IGA_PRODUCTION	0.328128	0.148695	12.2073	8.03309e-30	1.84761e-28	56.9424
KEGG_CELL_ADHESION_MOLECULES_CAMS	0.212806	0.103011	11.9711	7.0517e-29	1.44168e-27	54.7968
KEGG_CYTOKINE_CYTOKINE_RECEPTOR_INTERACTION	0.205589	0.0888035	11.5818	2.41555e-27	4.44462e-26	51.3072
KEGG_ALLOGRAFT_REJECTION	0.367358	0.212849	11.3816	1.45107e-26	2.42725e-25	49.5372
KEGG_TYPE_I_DIABETES_MELLITUS	0.335893	0.182664	11.3022	2.94027e-26	4.50842e-25	48.8401
KEGG_NATURAL_KILLER_CELL_MEDIATED_CYTOTOXICITY	0.19038	0.130202	11.2438	4.93674e-26	6.98739e-25	48.3287
KEGG_GRAFT_VERSUS_HOST_DISEASE	0.352009	0.203768	10.9818	4.94994e-25	6.50563e-24	46.0538
KEGG_FC_GAMMA_R_MEDIATED_PHAGOCYTOSIS	0.196363	0.0868579	10.4439	5.09862e-23	6.25431e-22	41.4822
KEGG_GLYCOSPHINGOLIPID_BIOSYNTHESIS_GANGLIO_SERIES	0.248037	0.0143913	10.4064	7.00643e-23	8.0574e-22	41.1688
KEGG_B_CELL_RECEPTOR_SIGNALING_PATHWAY	0.182984	0.116768	10.1628	5.43785e-22	5.88567e-21	39.1488
KEGG_ASTHMA	0.288441	0.145194	10.0291	1.65312e-21	1.68985e-20	38.0531
KEGG_ANTIGEN_PROCESSING_AND_PRESENTATION	0.234224	0.146452	9.80469	1.04734e-20	1.01426e-19	36.2342
KEGG_PRION_DISEASES	0.19692	0.0238009	9.61993	4.69425e-20	4.31871e-19	34.7568
KEGG_JAK_STAT_SIGNALING_PATHWAY	0.130345	0.0756561	9.04161	4.55534e-18	3.99135e-17	30.2543
KEGG_COMPLEMENT_AND_COAGULATION_CASCADES	0.210876	-0.0203944	8.73188	4.88289e-17	4.08388e-16	27.9223
KEGG_CIRCADIAN_RHYTHM_MAMMAL	-0.252104	-0.0103898	-8.52459	2.31396e-16	1.85117e-15	26.3937
KEGG_TOLL_LIKE_RECEPTOR_SIGNALING_PATHWAY	0.143063	0.113951	8.45413	3.90315e-16	2.99241e-15	25.8803
KEGG_AUTOIMMUNE_THYROID_DISEASE	0.233723	0.150542	8.42802	4.73408e-16	3.48428e-15	25.6907
KEGG_NOD_LIKE_RECEPTOR_SIGNALING_PATHWAY	0.15508	0.107175	8.30087	1.20442e-15	8.5236e-15	24.774
KEGG_FC_EPSILON_RI_SIGNALING_PATHWAY	0.111018	0.0702754	7.95624	1.43813e-14	9.80059e-14	22.3411
KEGG_LEUKOCYTE_TRANSENDOTHELIAL_MIGRATION	0.119197	0.0651671	7.58812	1.86809e-13	1.2276e-12	19.8286
KEGG_REGULATION_OF_ACTIN_CYTOSKELETON	0.11156	0.0296719	7.50367	3.32183e-13	2.10764e-12	19.2651
KEGG_GLYCOSPHINGOLIPID_BIOSYNTHESIS_GLOBO_SERIES	0.170827	0.0242381	7.46643	4.275e-13	2.622e-12	19.0182
KEGG_DILATED_CARDIOMYOPATHY	0.153354	-0.00263949	7.3977	6.79305e-13	4.03201e-12	18.5651
KEGG_HYPERTROPHIC_CARDIOMYOPATHY_HCM	0.140753	-0.0112238	7.30913	1.22805e-12	7.06128e-12	17.9859
KEGG_AMYOTROPHIC_LATERAL_SCLEROSIS_ALS	0.104835	0.00693869	7.17351	3.00884e-12	1.67766e-11	17.1098
KEGG_CYTOSOLIC_DNA_SENSING_PATHWAY	0.117972	0.103105	7.16801	3.11932e-12	1.6881e-11	17.0745
KEGG_LYSOSOME	0.170226	-0.0108088	6.98518	1.02246e-11	5.37524e-11	15.9148
KEGG_GLYCOSAMINOGLYCAN_BIOSYNTHESIS_KERATAN_SULFATE	0.196754	-0.0300244	6.95889	1.21041e-11	6.18655e-11	15.75
KEGG_ONE_CARBON_POOL_BY_FOLATE	-0.177775	-0.000290042	-6.92915	1.46418e-11	7.28131e-11	15.5642
KEGG_PROPANOATE_METABOLISM	-0.235123	-0.0339602	-6.78077	3.74889e-11	1.81525e-10	14.6468
KEGG_HISTIDINE_METABOLISM	-0.181394	-0.0149551	-6.7132	5.72211e-11	2.69966e-10	14.2344
KEGG_PATHOGENIC_ESCHERICHIA_COLI_INFECTION	0.159558	0.0252147	6.66174	7.87903e-11	3.62435e-10	13.9226
KEGG_HEDGEHOG_SIGNALING_PATHWAY	0.121928	-0.0212701	6.41863	3.47848e-10	1.56107e-09	12.4763
KEGG_VALINE_LEUCINE_AND_ISOLEUCINE_DEGRADATION	-0.228324	-0.0248407	-6.29947	7.08873e-10	3.10554e-09	11.7837
KEGG_TERPENOID_BACKBONE_BIOSYNTHESIS	-0.191236	-0.017852	-6.21377	1.17516e-09	5.02859e-09	11.2923
KEGG_NITROGEN_METABOLISM	-0.120937	-0.0409571	-6.17544	1.47058e-09	6.14971e-09	11.0744
KEGG_BETA_ALANINE_METABOLISM	-0.188958	-0.0124183	-5.985	4.40832e-09	1.80251e-08	10.0085
KEGG_BUTANOATE_METABOLISM	-0.186569	-0.0499825	-5.87792	8.07412e-09	3.22965e-08	9.42163
KEGG_VIBRIO_CHOLERAE_INFECTION	0.126385	-0.0296492	5.78298	1.37057e-08	5.36565e-08	8.90893
KEGG_GLYCOSYLPHOSPHATIDYLINOSITOL_GPI_ANCHOR_BIOSYNTHESIS	-0.146246	-0.0119123	-5.74703	1.67156e-08	6.40763e-08	8.71669
KEGG_GLYCOSAMINOGLYCAN_BIOSYNTHESIS_CHONDROITIN_SULFATE	0.163878	0.0164384	5.68955	2.29131e-08	8.60409e-08	8.41143
KEGG_CALCIUM_SIGNALING_PATHWAY	0.0914652	-0.00995203	5.63005	3.16721e-08	1.16553e-07	8.09825
KEGG_REGULATION_OF_AUTOPHAGY	-0.103	0.0177254	-5.61653	3.40761e-08	1.22941e-07	8.0275
KEGG_RNA_POLYMERASE	-0.136167	-0.0100344	-5.52202	5.66061e-08	2.00298e-07	7.53695
KEGG_OTHER_GLYCAN_DEGRADATION	0.152109	-0.023533	5.29695	1.8424e-07	6.39625e-07	6.39816
KEGG_ARGININE_AND_PROLINE_METABOLISM	-0.124776	-0.0416209	-5.24966	2.34879e-07	8.00329e-07	6.16419
KEGG_OOCYTE_MEIOSIS	0.0768587	0.0185265	5.22362	2.68275e-07	8.97503e-07	6.03615
KEGG_PROGESTERONE_MEDIATED_OOCYTE_MATURATION	0.081684	0.0356557	5.21546	2.79653e-07	9.1886e-07	5.99616
KEGG_MAPK_SIGNALING_PATHWAY	0.0628621	0.0313251	5.20486	2.95146e-07	9.23577e-07	5.94424
KEGG_O_GLYCAN_BIOSYNTHESIS	0.110137	0.0119461	5.20142	3.00346e-07	9.23577e-07	5.92743
KEGG_BASAL_CELL_CARCINOMA	0.110883	-0.022248	5.20141	3.00362e-07	9.23577e-07	5.92737
KEGG_P53_SIGNALING_PATHWAY	0.111318	0.0152751	5.20088	3.01166e-07	9.23577e-07	5.9248
KEGG_PPAR_SIGNALING_PATHWAY	-0.11091	-0.00629023	-5.19106	3.16553e-07	9.5485e-07	5.87683
KEGG_HUNTINGTONS_DISEASE	-0.119586	-0.0508493	-5.18522	3.26063e-07	9.67672e-07	5.84834
KEGG_LYSINE_DEGRADATION	-0.131621	0.00200827	-4.95282	1.03497e-06	3.02276e-06	4.73821
KEGG_GLYCOSAMINOGLYCAN_BIOSYNTHESIS_HEPARAN_SULFATE	0.0972696	-0.0178772	4.92463	1.18707e-06	3.41282e-06	4.60665
KEGG_FATTY_ACID_METABOLISM	-0.162455	-0.002005	-4.7796	2.37895e-06	6.73426e-06	3.94047
KEGG_PEROXISOME	-0.139828	-0.0110858	-4.74845	2.75577e-06	7.68275e-06	3.79975
KEGG_MTOR_SIGNALING_PATHWAY	-0.0884272	0.0276724	-4.71152	3.27735e-06	9.00048e-06	3.63394
KEGG_VASOPRESSIN_REGULATED_WATER_REABSORPTION	-0.101787	0.00698245	-4.62905	4.80643e-06	1.30056e-05	3.26801
KEGG_ASCORBATE_AND_ALDARATE_METABOLISM	-0.165741	-0.0053747	-4.61012	5.244e-06	1.3984e-05	3.18481
KEGG_CELL_CYCLE	0.104049	0.041726	4.5969	5.57198e-06	1.46463e-05	3.1269
KEGG_PYRUVATE_METABOLISM	-0.123936	-0.0534643	-4.55834	6.64459e-06	1.72198e-05	2.95891
KEGG_BIOSYNTHESIS_OF_UNSATURATED_FATTY_ACIDS	-0.120348	-0.0147504	-4.54639	7.01559e-06	1.79287e-05	2.90709
KEGG_PROXIMAL_TUBULE_BICARBONATE_RECLAMATION	-0.128406	-0.0196359	-4.53625	7.34573e-06	1.85153e-05	2.86324
KEGG_ARACHIDONIC_ACID_METABOLISM	0.0996332	-0.0326029	4.49802	8.73043e-06	2.17081e-05	2.69863
KEGG_VEGF_SIGNALING_PATHWAY	0.0570725	0.0402182	4.47536	9.66548e-06	2.34264e-05	2.6017
KEGG_ECM_RECEPTOR_INTERACTION	0.118942	-0.0220592	4.47511	9.6761e-06	2.34264e-05	2.60066
KEGG_TRYPTOPHAN_METABOLISM	-0.121559	-0.00189784	-4.45107	1.07743e-05	2.57465e-05	2.49828
KEGG_LONG_TERM_DEPRESSION	0.0581171	0.00261591	4.21142	3.06366e-05	7.2271e-05	1.50561
KEGG_APOPTOSIS	0.076161	0.0847397	4.17566	3.56571e-05	8.30495e-05	1.36187
KEGG_ALPHA_LINOLENIC_ACID_METABOLISM	0.101231	-0.0146516	4.10156	4.86692e-05	0.000111939	1.06754
KEGG_NUCLEOTIDE_EXCISION_REPAIR	-0.104793	0.0145212	-4.09543	4.99283e-05	0.000113417	1.04339
KEGG_MELANOGENESIS	0.0608563	-0.00296103	4.08767	5.1565e-05	0.000115707	1.01291
KEGG_LONG_TERM_POTENTIATION	0.0631179	0.00967426	4.07271	5.48663e-05	0.000121631	0.954276
KEGG_PATHWAYS_IN_CANCER	0.0586635	0.0275969	4.06567	5.64889e-05	0.000123738	0.926745
KEGG_GLYCINE_SERINE_AND_THREONINE_METABOLISM	-0.112921	-0.0589628	-3.97678	8.13189e-05	0.000176031	0.582981
KEGG_NEUROACTIVE_LIGAND_RECEPTOR_INTERACTION	0.0776639	-0.0176879	3.92939	9.84792e-05	0.0002107	0.402623
KEGG_GLYCOSAMINOGLYCAN_DEGRADATION	0.0882067	-0.0320132	3.88136	0.000119337	0.00025239	0.221886
KEGG_ALANINE_ASPARTATE_AND_GLUTAMATE_METABOLISM	-0.106005	-0.0419494	-3.85247	0.000133828	0.000279821	0.114171
KEGG_PROTEASOME	0.128884	0.0617039	3.80801	0.000159418	0.000329583	-0.0501255
KEGG_AMINOACYL_TRNA_BIOSYNTHESIS	-0.117575	-0.00211928	-3.78266	0.000176008	0.000356438	-0.142996
KEGG_ARRHYTHMOGENIC_RIGHT_VENTRICULAR_CARDIOMYOPATHY_ARVC	0.0797403	-0.0105834	3.78193	0.000176508	0.000356438	-0.145656
KEGG_CITRATE_CYCLE_TCA_CYCLE	-0.140453	-0.0526956	-3.77946	0.000178219	0.000356438	-0.154702
KEGG_GLYCOLYSIS_GLUCONEOGENESIS	-0.0946642	-0.0415796	-3.74875	0.00020076	0.000397203	-0.266326
KEGG_CYSTEINE_AND_METHIONINE_METABOLISM	-0.0767957	-0.0325901	-3.65104	0.000291704	0.000570994	-0.615855
KEGG_GLYCEROLIPID_METABOLISM	-0.0583475	-0.0076433	-3.59543	0.000359496	0.000696286	-0.810885
KEGG_GLYOXYLATE_AND_DICARBOXYLATE_METABOLISM	-0.101364	-0.0554445	-3.54716	0.000430072	0.000824304	-0.977906
KEGG_PRIMARY_BILE_ACID_BIOSYNTHESIS	-0.0938771	-0.0366825	-3.53389	0.00045163	0.0008567	-1.02343
KEGG_EPITHELIAL_CELL_SIGNALING_IN_HELICOBACTER_PYLORI_INFECTION	0.0642032	0.0202817	3.42103	0.000680467	0.00127761	-1.40418
KEGG_BASAL_TRANSCRIPTION_FACTORS	-0.07762	0.0124895	-3.39651	0.00074277	0.0013805	-1.48536
KEGG_PROTEIN_EXPORT	-0.112524	0.00158975	-3.38122	0.000784277	0.00144307	-1.53571
KEGG_PARKINSONS_DISEASE	-0.108068	-0.0716687	-3.36887	0.000819362	0.0014927	-1.57621
KEGG_SULFUR_METABOLISM	0.0824825	-0.0347292	3.10905	0.0019954	0.00359954	-2.39548
KEGG_RENIN_ANGIOTENSIN_SYSTEM	-0.0810927	-0.00371303	-3.06709	0.00229121	0.00409304	-2.52188
KEGG_RETINOL_METABOLISM	-0.0775809	-0.0463067	-2.92765	0.00358769	0.00634745	-2.93012
KEGG_WNT_SIGNALING_PATHWAY	0.0472476	0.00726991	2.89019	0.00403527	0.00707133	-3.03666
KEGG_RENAL_CELL_CARCINOMA	-0.0669631	0.0531314	-2.8862	0.00408592	0.00709254	-3.04795
KEGG_INSULIN_SIGNALING_PATHWAY	-0.0425766	0.00733045	-2.84672	0.00461821	0.00794159	-3.15867
KEGG_GAP_JUNCTION	0.048821	-0.0012592	2.79147	0.00546912	0.00931777	-3.31115
KEGG_DRUG_METABOLISM_CYTOCHROME_P450	-0.0734773	-0.0448952	-2.74818	0.00623229	0.0105206	-3.42858
KEGG_ALDOSTERONE_REGULATED_SODIUM_REABSORPTION	0.0491002	0.00213383	2.73742	0.00643637	0.0107351	-3.4575
KEGG_GLYCOSPHINGOLIPID_BIOSYNTHESIS_LACTO_AND_NEOLACTO_SERIES	0.047718	-0.00146329	2.73537	0.00647607	0.0107351	-3.46302
KEGG_SPLICEOSOME	-0.0686267	0.0313622	-2.68453	0.00752998	0.0123707	-3.59807
KEGG_HOMOLOGOUS_RECOMBINATION	0.078057	0.0305574	2.63592	0.00867937	0.01408	-3.72489
KEGG_STEROID_HORMONE_BIOSYNTHESIS	-0.0634834	-0.0537923	-2.63417	0.00872349	0.01408	-3.72941
KEGG_BLADDER_CANCER	-0.0509972	0.0209315	-2.61301	0.00927376	0.014838	-3.78389
KEGG_GLIOMA	0.0447084	0.0358519	2.60367	0.00952642	0.0151109	-3.8078
KEGG_ACUTE_MYELOID_LEUKEMIA	0.051504	0.0779957	2.5483	0.0111544	0.017542	-3.94784
KEGG_RNA_DEGRADATION	-0.0603056	0.021302	-2.54181	0.0113606	0.0177149	-3.96406
KEGG_SPHINGOLIPID_METABOLISM	0.0558485	0.0173854	2.511	0.0123867	0.0191525	-4.04053
KEGG_ENDOMETRIAL_CANCER	-0.0553559	0.0333105	-2.47563	0.0136654	0.0209536	-4.12719
KEGG_ADIPOCYTOKINE_SIGNALING_PATHWAY	-0.0399116	0.0302961	-2.39715	0.0169281	0.0257418	-4.3152
KEGG_PENTOSE_AND_GLUCURONATE_INTERCONVERSIONS	-0.0756004	-0.0288118	-2.39331	0.0171039	0.0257961	-4.32425
KEGG_SELENOAMINO_ACID_METABOLISM	-0.0594186	-0.0341388	-2.36616	0.0183945	0.027517	-4.38782
KEGG_FOCAL_ADHESION	0.0495062	0.0150111	2.3549	0.0189541	0.0281254	-4.41397
KEGG_ETHER_LIPID_METABOLISM	0.0410586	-0.00306815	2.34534	0.0194413	0.0286175	-4.43609
KEGG_ALZHEIMERS_DISEASE	-0.0534717	-0.047843	-2.3251	0.0205086	0.029949	-4.48262
KEGG_PHENYLALANINE_METABOLISM	-0.066051	-0.0730408	-2.28669	0.022675	0.032852	-4.56981
KEGG_VASCULAR_SMOOTH_MUSCLE_CONTRACTION	0.0409425	0.0167143	2.27182	0.0235664	0.0338371	-4.6032
KEGG_AXON_GUIDANCE	0.0400775	0.0179454	2.26926	0.0237227	0.0338371	-4.60892
KEGG_THYROID_CANCER	-0.0432576	0.0233172	-2.10487	0.0358537	0.0507467	-4.96334
KEGG_PHOSPHATIDYLINOSITOL_SIGNALING_SYSTEM	0.0417027	0.0495316	2.07302	0.0387363	0.0544083	-5.02899
KEGG_FOLATE_BIOSYNTHESIS	-0.068478	0.000138059	-2.00695	0.0453495	0.0632144	-5.16203
KEGG_PROSTATE_CANCER	-0.037569	0.0387836	-1.99007	0.0471851	0.0652787	-5.19535
KEGG_TYROSINE_METABOLISM	-0.043933	-0.0592044	-1.95208	0.0515454	0.0707788	-5.26931
KEGG_OXIDATIVE_PHOSPHORYLATION	-0.0668327	-0.096003	-1.93685	0.0533865	0.0727639	-5.29857
KEGG_CARDIAC_MUSCLE_CONTRACTION	0.042428	-0.0675648	1.92198	0.0552365	0.0747317	-5.32692
KEGG_STARCH_AND_SUCROSE_METABOLISM	-0.0384935	-0.0305774	-1.91795	0.0557466	0.0748713	-5.33456
KEGG_ERBB_SIGNALING_PATHWAY	-0.0330173	0.0310519	-1.88314	0.0603233	0.0804311	-5.39995
KEGG_GALACTOSE_METABOLISM	0.0452157	-0.0404987	1.85832	0.0637734	0.0841231	-5.44585
KEGG_DNA_REPLICATION	0.0596936	0.0225229	1.85668	0.0640067	0.0841231	-5.44886
KEGG_METABOLISM_OF_XENOBIOTICS_BY_CYTOCHROME_P450	-0.049383	-0.0450544	-1.82563	0.0685661	0.0894763	-5.5054
KEGG_STEROID_BIOSYNTHESIS	0.0446738	-0.0729115	1.79029	0.0740761	0.095986	-5.56859
KEGG_LINOLEIC_ACID_METABOLISM	0.0474764	-0.0384778	1.66436	0.0967324	0.124467	-5.78386
KEGG_GNRH_SIGNALING_PATHWAY	0.0199926	0.0141061	1.59913	0.11049	0.141182	-5.88929
KEGG_NOTCH_SIGNALING_PATHWAY	-0.0364877	0.028928	-1.59447	0.111528	0.141526	-5.89665
KEGG_AMINO_SUGAR_AND_NUCLEOTIDE_SUGAR_METABOLISM	0.0411928	-0.0143725	1.58072	0.114641	0.144479	-5.91828
KEGG_TIGHT_JUNCTION	-0.0223959	-0.0063389	-1.55774	0.119995	0.150198	-5.95402
KEGG_SNARE_INTERACTIONS_IN_VESICULAR_TRANSPORT	-0.0320594	0.0434409	-1.53173	0.126287	0.157006	-5.99383
KEGG_PYRIMIDINE_METABOLISM	-0.0266469	-0.0106811	-1.39454	0.16384	0.202326	-6.19286
KEGG_GLYCEROPHOSPHOLIPID_METABOLISM	0.0174254	-0.0154331	1.35034	0.177581	0.217833	-6.25304
KEGG_FRUCTOSE_AND_MANNOSE_METABOLISM	-0.0312993	-0.0149815	-1.25016	0.211888	0.258194	-6.38233
KEGG_PORPHYRIN_AND_CHLOROPHYLL_METABOLISM	-0.0328418	-0.0248586	-1.21755	0.224032	0.270624	-6.42229
KEGG_BASE_EXCISION_REPAIR	0.0304798	0.00966948	1.21492	0.225029	0.270624	-6.42545
KEGG_TASTE_TRANSDUCTION	0.0295292	-0.0343502	1.18707	0.235822	0.281762	-6.45867
KEGG_NICOTINATE_AND_NICOTINAMIDE_METABOLISM	0.0227801	-0.0152533	1.17804	0.239401	0.284192	-6.46928
KEGG_COLORECTAL_CANCER	0.0243015	0.0496791	1.14881	0.251243	0.296338	-6.50306
KEGG_SMALL_CELL_LUNG_CANCER	0.0207542	0.0434721	1.04377	0.297151	0.347531	-6.61748
KEGG_RIBOFLAVIN_METABOLISM	0.0242114	0.0018892	1.04102	0.298424	0.347531	-6.62033
KEGG_RIBOSOME	-0.0473057	-0.0789343	-0.995084	0.320228	0.370578	-6.66681
KEGG_UBIQUITIN_MEDIATED_PROTEOLYSIS	-0.0215794	0.0444551	-0.95167	0.341773	0.393038	-6.70882
KEGG_ADHERENS_JUNCTION	-0.0203853	0.0324421	-0.888263	0.374872	0.428425	-6.76683
KEGG_DORSO_VENTRAL_AXIS_FORMATION	-0.0177795	0.0270733	-0.808712	0.419106	0.476022	-6.83397
KEGG_MELANOMA	0.0104348	0.00683008	0.750919	0.453092	0.511466	-6.87881
KEGG_RIG_I_LIKE_RECEPTOR_SIGNALING_PATHWAY	0.0104041	0.0756961	0.670856	0.502655	0.561396	-6.93545
KEGG_NON_HOMOLOGOUS_END_JOINING	-0.0195637	0.0376989	-0.669645	0.503426	0.561396	-6.93625
KEGG_INOSITOL_PHOSPHATE_METABOLISM	-0.0137688	0.0408671	-0.633143	0.52696	0.584101	-6.95992
KEGG_PANTOTHENATE_AND_COA_BIOSYNTHESIS	-0.0140904	0.0370879	-0.611843	0.540949	0.596015	-6.97312
KEGG_DRUG_METABOLISM_OTHER_ENZYMES	-0.0105321	-0.0382548	-0.504135	0.614412	0.670705	-7.03295
KEGG_ENDOCYTOSIS	0.00802428	0.0447649	0.5006	0.616896	0.670705	-7.03472
KEGG_N_GLYCAN_BIOSYNTHESIS	0.0131301	0.00675187	0.496655	0.619673	0.670705	-7.03668
KEGG_NON_SMALL_CELL_LUNG_CANCER	0.00910849	0.0630833	0.471632	0.637417	0.685875	-7.04874
KEGG_MATURITY_ONSET_DIABETES_OF_THE_YOUNG	-0.00914714	-0.0126897	-0.377782	0.70577	0.755009	-7.08844
KEGG_CHRONIC_MYELOID_LEUKEMIA	0.00822258	0.0580947	0.371427	0.710493	0.755669	-7.09081
KEGG_MISMATCH_REPAIR	-0.0110912	0.0174225	-0.353643	0.723771	0.765367	-7.09723
KEGG_PENTOSE_PHOSPHATE_PATHWAY	0.00708308	-0.0299076	0.267106	0.789509	0.830113	-7.12398
KEGG_TAURINE_AND_HYPOTAURINE_METABOLISM	0.00532789	-0.0658671	0.208288	0.835098	0.873057	-7.13791
KEGG_OLFACTORY_TRANSDUCTION	-0.00605589	-0.0527073	-0.199653	0.841842	0.875135	-7.13966
KEGG_PANCREATIC_CANCER	-0.00365733	0.0740099	-0.169609	0.865394	0.892955	-7.14519
KEGG_ABC_TRANSPORTERS	-0.00297897	0.0157544	-0.165417	0.86869	0.892955	-7.14589
KEGG_PURINE_METABOLISM	-0.00140053	-0.017411	-0.114059	0.909242	0.927565	-7.15304
KEGG_GLUTATHIONE_METABOLISM	-0.00268987	-0.0359691	-0.110021	0.912442	0.927565	-7.15349
KEGG_TYPE_II_DIABETES_MELLITUS	-0.00102193	0.012576	-0.0697412	0.94443	0.954809	-7.1571
KEGG_NEUROTROPHIN_SIGNALING_PATHWAY	0.00111248	0.0529597	0.0590624	0.952928	0.95652	-7.15778
KEGG_TGF_BETA_SIGNALING_PATHWAY	-0.0010975	0.0113693	-0.0545512	0.95652	0.95652	-7.15804

## Sheet: S8
Table S8: The relative abundance of TME-infiltrating immune cells of each sample by the CIBERSORT algorithm.
ID	B cells naive	B cells memory	Plasma cells	T cells CD8	T cells CD4 naive	T cells CD4 memory resting	T cells CD4 memory activated	T cells follicular helper	T cells regulatory (Tregs)	T cells gamma delta	NK cells resting	NK cells activated	Monocytes	Macrophages M0	Macrophages M1	Macrophages M2	Dendritic cells resting	Dendritic cells activated	Mast cells resting	Mast cells activated	Eosinophils	Neutrophils	P-value	Correlation	RMSE
C3L-00004	0.0329296	0	0	0.152085	0	0.301192	0.00588832	0	0.0149214	0.0224688	0.0129307	0	0.0755756	0	0.104897	0.185617	0	0.00392044	0.0448972	0	0	0.0426777	0	0.357178	0.939762
C3L-00010	0	0	0.00518644	0.146979	0	0.232475	0	0	0	0.0466848	0	0.0462534	0.0625723	0	0.0747052	0.299594	0.00256444	0	0.0469507	0	0	0.0360341	0.002	0.262895	0.985693
C3L-00011	0.000225213	0	0.126444	0.00850651	0	0.103525	0.0239898	0.00764445	0.00452851	0.000827359	0	0.0155265	0	0.0458751	0.0204999	0.444606	0	0.0161478	0.111439	0	0	0.070215	0.001	0.299045	0.96541
C3L-00026	0	0	0.0463303	0.273013	0	0.0985603	0	0.033076	0.0131079	0.102032	0	0.0243263	0	0.00490934	0.0951518	0.257213	0	0	0.0165756	0	0	0.0357045	0.069	0.139758	1.05298
C3L-00079	0	0	0.035112	0.216609	0	0.131058	0.0437257	0	0.0391292	0.0918102	0	0	0	0.0856093	0.101864	0.227216	0	0	0.0136837	0	0	0.0141834	0	0.478965	0.876952
C3L-00088	0	0	0.0263055	0.177509	0	0.13916	0	0	0	0	0.156035	0.00556276	0.0578461	0	0.142553	0.212675	0	0	0.0728183	0	0	0.00953465	0.003	0.255184	0.996594
C3L-00096	0	0	0.0752419	0.191356	0	0.14974	0	0.0124555	0.028976	0.0841755	0	0.0152394	0.108849	0	0.0965357	0.186223	0	0.027116	0.0240917	0	0	0	0.002	0.28501	0.972879
C3L-00097	0	0	0.0287039	0.0477643	0	0.285411	0	0	0	0.011075	0.0443296	0.0171342	0.0711184	0	0.0691091	0.336567	0	0	0.0639672	0	0	0.0248202	0.083	0.130737	1.03803
C3L-00103	0	0	0	0.0776321	0	0.165555	0	0.0243125	0.0204924	0.0195824	0	0.107141	0.0595402	0	0.0562504	0.322015	0	0.0285192	0	0.059723	0	0.0592372	0.001	0.331564	0.954652
C3L-00360	0	0.0115514	0.0377776	0.0842312	0	0.344374	0.00574331	0	0.00257325	0	0.00578253	0.0206706	0.0744899	0	0.0293773	0.195956	0	0.0642695	0.0379819	0	0	0.0852216	0.055	0.154113	1.02671
C3L-00369	0	0	0.0501892	0.166123	0	0.115915	0	0.00358141	0.0125002	0.0799595	0.00959841	0	0.13667	0	0.11632	0.267948	0	0	0.041196	0	0	0	0.004	0.248726	0.990233
C3L-00416	0	0	0.0143847	0.346175	0	0.0964926	0	0.0111185	0.054783	0.0360947	0	0.0366005	0.00167131	0	0.109164	0.182289	0.0401163	0	0.0600504	0	0	0.0110597	0	0.472105	0.881661
C3L-00418	0.0205571	0	0.0193632	0	0	0.30407	0	0	0	0.0486179	0	0.0924548	0.0471235	0	0.134121	0.222373	0.0155112	0	0.0744558	0	0	0.0213523	0.003	0.255175	0.989848
C3L-00447	0	0	0.0314749	0.362513	0	0.0774862	0.0145846	0.00639427	0.00714598	0.112839	0	0.0233038	0	0.00143852	0.122696	0.192564	0	0	0.0308267	0	0	0.0167326	0	0.469871	0.885621
C3L-00448	0	0	0.103186	0.0683215	0	0.128752	0	0	0	0	0.013857	0.0734112	0.0730916	0	0.0936273	0.246166	0.00925342	0	0.137262	0	0	0.0530724	0.041	0.162979	1.01745
C3L-00561	0	0	0.0435885	0.212013	0	0.0820048	0.0332335	0.0189436	0.0275432	0.0665305	0	0	0	0.0524499	0.106608	0.267619	0.0081103	0	0.0215579	0	0	0.059798	0	0.35147	0.941866
C3L-00581	0	0	0.0493889	0.302542	0	0.0620461	0.0072503	0.0149658	0.0230709	0.111247	0	0.0115886	0	0.00697139	0.119429	0.23314	5.99247e-05	0	0.0341764	0	0	0.0241234	0	0.42847	0.906238
C3L-00583	0.00326454	0	0	0.20974	0	0.236833	0.00227485	0.0174377	0.00593981	0.0528896	0	0.0193396	0.00815486	0.0356825	0.0696455	0.304182	0	0	0.0205832	0	0	0.014033	0.016	0.19893	1.02252
C3L-00606	0	0.00309078	0.00160638	0.0703268	0	0.240014	0.00502987	0	0.0136406	0	0.0443223	0.00042228	0.0800438	0	0.168048	0.292375	0	0	0.0721674	0	0	0.00891192	0.001	0.323747	0.958751
C3L-00607	0.00871774	0	0	0.185093	0	0.239039	0.00947016	0	0.0177673	0	0	0	0	0.174727	0.104013	0.206684	0.00799841	0	0.0247808	0	0	0.0217102	0	0.531623	0.847046
C3L-00610	0.00805327	0	0.0012257	0.110871	0	0.180841	0	0	0	0.0178398	0	0.0256355	0.147611	0	0.0766832	0.283394	0.00227122	0.0628914	0.0726353	0	0	0.0100481	0.002	0.29252	0.967549
C3L-00765	0.0334583	0	0.0314379	0.10014	0	0.26536	0	0	0.0164842	0.0473308	0	0.025637	0.0151965	0	0.106674	0.261645	0.0191503	0	0.0774852	0	0	0	0	0.3719	0.930433
C3L-00766	0.0371471	0	0.0586165	0.145827	0	0.220469	0	0	0	0.0452183	0	0.0641605	0.0141197	0	0.0534274	0.268694	0.0519306	0	0.0184196	0.00211227	0	0.0198576	0.007	0.220804	1.00058
C3L-00790	0.00853812	0	0.0148254	0.0326159	0	0.2412	0.006165	0	0	0.130755	0	0.0326133	0	0	0.0606199	0.418594	0	0.00020726	0.0253913	0.00586249	0	0.0226129	0	0.430664	0.903149
C3L-00791	0	0	0.0342728	0.210644	0	0.124427	0.000667405	0.010281	0.0341369	0.0988435	0	9.883e-05	0.0677661	0	0.131082	0.247712	0.0130556	0	0.0235224	0	0	0.00349001	0.001	0.309685	0.966169
C3L-00792	0	0	0.0487738	0.264215	0	0.151643	0	0	0.0122452	0.111412	0	0.0396061	0.00941058	0	0.145903	0.161934	0.00716725	0	0.0356896	0	0.000228195	0.0117722	0	0.490098	0.872435
C3L-00796	0.00888369	0	0.00654262	0.247054	0	0.0840053	0	0	0.0230494	0	0.00291509	0.0319656	0.0341083	0	0.165565	0.31653	0.00124037	0	0.0480775	0	0	0.0300629	0	0.424141	0.908708
C3L-00799	0.00467387	0	0	0.245371	0	0.135616	0	0.045182	0.0297666	0.0183328	0	0.0242696	0.0295817	0	0.144449	0.285945	0.012772	0	0	0.0216448	0.00239522	0	0.001	0.340667	0.95425
C3L-00800	0	0	0.0091642	0.36316	0	0.0862331	0.00413347	0	0.00258694	0.0600008	0	0.012514	0	0.0492678	0.0705674	0.288002	0.0137858	0	0.0261657	0	0	0.0144187	0	0.559176	0.829747
C3L-00812	0.0256118	0	0.0126311	0.206118	0	0.109513	0.0226177	0	0	0.0761498	0.0318745	0.0548276	0.0202745	0	0.112037	0.228686	0.0104977	0	0.0811947	0	0	0.00796585	0.003	0.252469	0.995642
C3L-00813	0	0	0.0273376	0.104969	0	0.244901	0	0	0	0.0284869	0	0.0233158	0	0.0571324	0.0552499	0.364328	0	0.0300401	0.0313482	0	0	0.0328919	0	0.345425	0.945081
C3L-00814	0	0	0.0187882	0.283569	0	0.0871559	0.0231	0.0318547	0.0284647	0.144547	0	0.0056502	0.0153425	0	0.106811	0.22856	0.00075981	0	0.0245888	0	0	0.000808619	0	0.436506	0.903181
C3L-00817	0.000679143	0	0.00410439	0.234539	0	0.229613	0	0	0	0.121511	0	0.0451383	0	0	0.117799	0.166575	0.0181396	0	0.0469448	0	0	0.0149566	0	0.356558	0.952246
C3L-00902	0.000352924	0	0.0411968	0.122635	0	0.174779	0	0	0.00742927	0.051913	0	0.0508728	0.0943231	0.0152913	0.0365116	0.272341	0	0.0234204	0.0822286	0	0	0.0267054	0.042	0.161303	1.02249
C3L-00907	0	0	0	0.258454	0	0.174556	0.000695458	0.00084174	0.0324596	0.10303	0	0.0163832	0	0.0211212	0.102203	0.236809	0	0	0.0327413	0	0	0.0207058	0	0.393482	0.927069
C3L-00908	0	0	0.00604418	0.473011	0	0	0	0.0112203	0.00601882	0.142355	0	0.0610158	0	0	0.0663926	0.198002	0.00367923	0	0.0229914	0	0	0.00927029	0	0.514773	0.862501
C3L-00910	0.00710882	0	0.0089266	0.103878	0	0.0956313	0.00568977	0.0100041	0.00705636	0.0488921	0.000830419	0	0	0.345552	0.0587908	0.267942	0	0	0.0195744	0	0	0.0201231	0	0.576697	0.816418
C3L-00917	0.0118292	0	0	0.181814	0	0.329809	0.00939306	0	0	0.118678	0	0.0262819	0.00238129	0	0.0962036	0.126407	0.00583905	0	0.091364	0	0	0	0	0.480928	0.877445
C3L-01281	0	0	0.0302694	0.129051	0	0.118924	0	0	0	0.117372	0	0.0935179	0.0797026	0	0.0566337	0.298008	0	0.0136587	0.0239731	0	0	0.0388892	0.007	0.220087	1.01194
C3L-01283	0.0109467	0	0.020539	0.412823	0	0.0868278	0.00808883	0.0161827	0.0164103	0.12598	0	0.0404229	0	0	0.0871983	0.112477	0.00695414	0	0.0423329	0	0	0.0128165	0	0.406215	0.931088
C3L-01286	0	0	0.0779429	0.0163931	0	0.142578	0	0.0106346	0.010117	0.00479049	0	0.052726	0	0.22607	0.0246241	0.326925	0	0.0234808	0.000221213	0	0	0.0834965	0.018	0.1936	1.02966
C3L-01287	0.0104318	0	0.0114386	0.0330318	0	0.17074	0	0	0.00358217	0.023702	0	0.0565372	0.0901224	0.0331017	0.0748678	0.318769	0.0163079	0	0.0926322	0	0	0.0647356	0.003	0.252184	0.986655
C3L-01288	0.00669743	0	0.0178881	0.0098114	0	0.255533	0	0.0073263	0.0110862	0.00552281	0	0.0417677	0.239426	0.00842325	0.0864666	0.240482	0	0	0	0.0186292	0	0.0509397	0.006	0.226236	1.00351
C3L-01302	0.00308482	0	0.012059	0.0699283	0	0.115005	0	0	0.0771663	0	0	0.0380604	0.00552589	0.176738	0.0563433	0.33755	0	0	0.0417976	0	0	0.0667406	0	0.352042	0.94525
C3L-01313	0	0	0.0648538	0.0840287	0	0.251822	0	0	0.0358489	0.0091335	0	0.012914	0	0.0776786	0.0651722	0.323368	0	0	0.036028	0	0	0.039152	0.005	0.239556	0.991341
C3L-01352	0.00202163	0	0.0907678	0.0712073	0	0.24551	0	0	0.00508743	0	0	0.0746149	0.0812117	0	0.10091	0.241151	0.000616283	0.00375328	0.0589489	0	0	0.0241997	0.022	0.186065	1.011
C3L-01553	0	0	0.0399451	0.0575613	0	0.0743651	0	0	0	0	0.0980656	0.0481122	0.154118	0	0.0541151	0.368903	0	0	0.104815	0	0	0	0.001	0.31827	0.95786
C3L-01603	0	0	0.0221306	0.309627	0	0.106839	0	0.0122698	0.00282094	0.119445	0	0.0232882	0	0	0.119133	0.236094	0	0	0.0381888	0	0	0.010163	0	0.491901	0.871102
C3L-01607	0.00234613	0	0.0333478	0.415675	0	0	0	0.0231182	0.0434396	0.154476	0	0.0509229	0	0	0.120251	0.111709	0.00174205	0	0.0306667	0	0	0.0123046	0	0.515407	0.861615
C3L-01836	0	0	0.0272852	0.164272	0	0.276409	0	0	0.00861056	0.063343	0.0279885	0	0.00854721	0	0.103359	0.238469	0.0274366	0	0.0509059	0	0	0.0033745	0	0.440832	0.897479
C3L-01861	0.0360189	0	0	0.0529679	0	0.167495	0	0	0.0138391	0.052473	0.00519479	0.00679699	0.0235042	0.248757	0.0851599	0.239433	0	0	0.00289588	0.00698629	0	0.0584783	0	0.499762	0.865341
C3L-01882	0	0	0.00982118	0.178127	0	0.14083	0	0	0	0.0856057	0	0.0395362	0.00727381	0.00209737	0.0575202	0.369234	0.000522781	0	0.0843171	0	0	0.0251148	0	0.495798	0.867812
C3L-01885	0.00753042	0	0.00416315	0.0988872	0	0.152959	0	0	0	0.0600117	0	0.0701516	0.00181285	0	0.0908132	0.355981	0.013726	0	0.133803	0	0	0.0101598	0.001	0.314524	0.960762
C3N-00168	0.0292103	0	0	0.195444	0	0.138088	0	0.0345569	0.000979906	0.0191125	0	0.0745539	0.052064	0.0171096	0.101531	0.159958	0	0	0	0.134544	0.00222875	0.0406187	0	0.36884	0.938181
C3N-00177	0	0	0.0320895	0.335208	0	0	0.000146441	0.0467117	0.0458493	0.0673063	0	0.0353516	0.0199327	0.0226697	0.0899601	0.251071	0.0100616	0	0.00948822	0	0	0.0341543	0	0.398866	0.921845
C3N-00194	0.00815872	1.45383e-06	0.0159461	0.0181258	0	0.153072	0.0136529	0	0.0258163	0	0.030917	0	0	0.236851	0	0.399889	0	0.013761	0.0244908	0	0	0.0593183	0	0.448986	0.897742
C3N-00242	0	0	0.0405905	0.030826	0	0.237113	0	0.000222798	0.0380618	0	0.0495844	0	0.0326978	0	0.0572318	0.426107	0	0.00757026	0.0421523	0	0	0.0378414	0.354	0.0590303	1.07186
C3N-00244	0	0.00500828	0.0513522	0.212216	0	0.123455	0	0.0120625	0	0.0575772	0.0709733	0	0.047664	0	0.140073	0.193304	0	0.00415094	0.0717636	0	0	0.0104004	0.001	0.303433	0.969023
C3N-00246	0.000916911	0	0.0324458	0.313938	0	0.0998073	0.0184367	0	0.00729315	0.0860337	0	0.0388121	0.00239425	0	0.0955776	0.204554	0	0	0.0689959	0	0	0.0307947	0.038	0.165761	1.04237
C3N-00305	0.0175582	0.00457426	0	0.119696	0	0.217102	0	0	0.0229835	0	0	0.0264763	0.012774	0	0.128404	0.29906	0.00374625	0	0.143102	0	0	0.00452271	0.002	0.264096	0.983293
C3N-00310	0	0.00512443	0.0463065	0.154936	0	0.135526	0	0.0209987	0	0.0496616	0.00995633	0.0441556	0.117179	0.0257866	0.094877	0.164494	0	0	0.0851861	0	0	0.0458115	0.018	0.194725	1.01055
C3N-00312	0	0	0.0553951	0.351978	0	0.0077607	0	0.0326119	0.0180757	0.170821	0	0.0363624	0.0668577	0	0.0388049	0.179029	0.00952541	0	0.0327786	0	0	0	0.002	0.275998	0.994612
C3N-00314	0	0	0.0472023	0.104061	0	0.17192	0	0.00262278	0.023855	0	0.00128315	0.0316143	0.0916333	0	0.0972277	0.357304	0	0	0.0712767	0	0	0	0.004	0.246148	0.988247
C3N-00315	0	0.030988	0.0894438	0.404991	0	0	0.0137767	0.0338143	0.113397	0.0462563	0	0.0317149	0	0.0592365	0.0770007	0.088071	0	0	0.00490507	0	0	0.00640526	0	0.402697	0.921989
C3N-00317	0.0145922	0	0.017439	0.240905	0	0.165076	0.0232016	0	0.0154311	0.0615383	0	0.0712665	0	0	0.114944	0.214962	0.00848514	0	0.0345463	0	0	0.0176132	0	0.353947	0.948375
C3N-00320	0.012634	0	0.0157625	0.0614826	0	0.161005	0.0113679	0.00193121	0.00972871	0.00697266	0	0.0761947	0.132124	0	0.12815	0.268299	3.50674e-05	0	0.066196	0	0	0.0481166	0.195	0.0902647	1.06341
C3N-00380	0.0108239	0	0.0323679	0.00571508	0	0.244405	0	0	0.000542445	0.112691	0	0.0533757	0	0.0702753	0.141646	0.248612	0.0203823	0	0	0.027115	0	0.0320484	0	0.393962	0.923689
C3N-00390	0.00187937	0	0.00829347	0.290797	0	0.0841366	0	0.0353664	0.031814	0.118732	0	0.00481471	0	0.0683875	0.102048	0.216215	0.00689463	0	0.0254922	0	0	0.00512943	0	0.491752	0.870353
C3N-00437	0	0	0.000418662	0.260506	0	0.11307	0.00655658	0.0300533	0.0552388	0.0105393	0	0.0340276	0.000731101	0.109611	0.070968	0.25838	0.00442568	0	0.0354637	0	0	0.01001	0.002	0.287937	0.976423
C3N-00491	0.00812101	0	0.0186856	0.0182664	0	0.337915	0.0161196	0	0.0395375	0.0295825	0	0.0309782	0	0	0.110276	0.261805	0.0333092	0	0.051604	0	0	0.0438004	0.004	0.246449	0.989605
C3N-00494	0.00412162	0	0.0535793	0.0561776	0	0.141219	0	0	0.0158004	0	0.105286	0.0734686	0.107189	0	0.122233	0.17746	0.020642	0	0.122823	0	0	0	0.197	0.0898111	1.06157
C3N-00495	0	0	0	0.0892927	0	0.108343	0	0	0.0171467	0.0154794	0.0209046	0.0244226	0.0958947	0.0838196	0.053545	0.392653	0	0	0.0644091	0	0	0.034089	0	0.527939	0.849762
C3N-00733	0.0303648	0	0	0.229704	0	0.182027	0	0.0158432	0.0312741	0.0505718	0	0.0103452	0.0224112	0.0414569	0.0979797	0.21509	0	0	0.027148	0	0	0.045784	0	0.390587	0.924312
C3N-00831	0	0	0.0171263	0.208648	0	0.0604433	0	0	0.0161115	0.0960535	0	0.0383911	0	0.00453613	0.0886772	0.373039	0	0	0.0749863	0	0	0.021988	0	0.412389	0.913124
C3N-00834	0.0194335	0	0.0311065	0.0454497	0	0.217549	0	0.0382696	0	0.0603924	0	0.0784967	0.132314	0	0.0893804	0.140889	0	0.010599	0	0.0914044	0.00641559	0.0382993	0.408	0.0524828	1.08003
C3N-00852	0.0283051	0	0	0.340505	0	0.15942	0.023843	0.000233139	0.0465666	0.0496429	0	0.0114291	0.033478	0	0.0626547	0.157281	0	0.00201222	0	0.00633607	0	0.0782935	0.036	0.16806	1.04619
C3N-00953	0	0	0.0435573	0.334501	0	0.0408729	0.00287435	0.0491484	0.0026093	0.0937481	0	0.0209141	0.00825818	0	0.0876278	0.274531	0	0	0.0226294	0	0	0.0187275	0	0.414704	0.913679
C3N-01176	0	0	0.0483889	0.38495	0	0	0	0.0257601	0.0142049	0.151476	0	0.0278082	0.0444847	0	0.102436	0.139373	0.00111279	0	0.0515732	0	0	0.00843255	0	0.408762	0.922607
C3N-01178	0	0	0.0120314	0.45454	0	0	0	0.0152226	0.0407893	0.181963	0	0.0583586	0	0.000716579	0.0770264	0.107872	0.00726289	0	0.0442175	0	0	0	0	0.595175	0.804596
C3N-01179	0.0152803	0	0.025978	0.192487	0	0.192934	0	0	0.0248763	0	0.0610202	0.042685	0.0216811	0	0.0431884	0.282793	0	0.00494896	0.0779442	0	0	0.0141835	0.016	0.199469	1.01304
C3N-01200	0.00801706	0	0.00133638	0.103598	0	0.17919	0.0234377	0.0129521	0	0.0488812	0	0	0.148809	0	0.156006	0.251429	0	0	0.051129	0	0	0.0152136	0	0.408968	0.914376
C3N-01213	0.0722398	0	0	0.0934286	0	0.309543	0	0.0151414	0	0.0245746	0	0.0107574	0.0172061	0	0.0945288	0.304754	0.022259	0	0.0142502	0	0	0.0213169	0.012	0.205052	1.01116
C3N-01214	0.00366024	0	0.00987728	0.330847	0	0.0609513	0.000348738	0.0360242	0.0164411	0.0656454	0	0.0377202	0.0104469	0	0.0814334	0.300626	0	0	0.0125043	0	0	0.0334732	0	0.552989	0.833513
C3N-01220	0	0	0.00671761	0.181892	0	0	0.0373635	0.0155389	0.0362221	0.0222676	0	0.0477852	0	0.105951	0.0750355	0.247	0	0	0.00293021	0	0	0.221296	0	0.363945	0.943189
C3N-01261	0	0	0.0702396	0	0	0.250699	0	0	0.00473719	0	0.0913783	0	0.0710121	0.211615	0.0531332	0.0610479	0	0	0	0.0818871	0	0.104251	0.632	0.0227326	1.09034
C3N-01361	0	0	0.0142683	0.152703	0	0.169037	0.0035007	0	0.0275552	0	0.08196	0.0335451	0.0705888	0	0.0480632	0.191109	0.00550277	0	0.18579	0	0	0.0163778	0	0.346954	0.942259
C3N-01522	0	0	0.105641	0.0777088	0	0.234691	0	0.00114551	0.00443757	0.0243687	0.0108237	0.02402	0.0998017	0	0.115238	0.246957	0.0058254	0	0.0406367	0	0	0.00870455	0.004	0.248883	0.983842
C3N-01524	0.00328861	0	0.00756874	0.211212	0	0.135689	0	0.0134166	0.000735945	0.104915	0	0.0437275	0.0554412	0	0.0659122	0.278427	0.0104641	0	0	0.0394283	0	0.0297738	0	0.354382	0.944826
C3N-01646	0	0	0.0685129	0.15896	0	0.14354	0	0	0.0373323	0.0340082	0	0.0312046	0.00954164	0	0.0814493	0.323688	0.0308383	0	0.0548757	0	0	0.0260488	0.002	0.271818	0.975397
C3N-01648	0.00373094	0.0210357	0.0815825	0.0953334	0	0.10098	0.00300708	0.00441931	0.0383845	0.0578044	0	0.0254203	0	0.194945	0.0497657	0.281222	0.00306356	0	0.0270451	0	0	0.0122602	0	0.663953	0.77474
C3N-01649	0	0	0.0554213	0.0580314	0	0.221109	0	0	0.011012	0.0275622	0.0320476	0	0.0287405	0.103568	0.0641029	0.336768	0	0	0.0454552	0	0	0.0161811	0	0.356747	0.937935
C3N-01651	0	0	0	0.421926	0	0.0458918	0	0.0446151	0.0600607	0	0	0.0545948	0.0510469	0	0.114976	0.175009	0	0	0.0318789	0	0	0	0	0.359391	0.950428
C3N-01808	0.00400292	0	0.0517177	0.0811286	0	0.199294	0	0	0	0.0317274	0	0.06622	0.0590466	0	0.0720513	0.328932	0	0.014168	0.0475008	0	0	0.0442108	0.01	0.210066	1.00455
Sample 1	0.0195531	0	0.00295294	0.0926841	0	0.258017	0	0.00226987	0.0302186	0	0.0303543	0.00412831	0.034038	0	0.0200926	0.442421	0	0.0159932	0.00173124	0	0	0.045546	0.033	0.171179	1.03152
Sample 10	0.00311008	0	0.110592	0.00999453	0	0.195744	0.0109724	0.0253314	0.0218628	0	0.00101967	8.53869e-06	0.12678	0	0.102525	0.271933	0.016827	0	0.0289567	0	0	0.0743429	0	0.362148	0.933407
Sample 11	0.00487977	0	0.120523	0.0719319	0	0.138536	0	0	0.0223176	0.0698815	0	0	0	0.0379823	0.0399612	0.408876	0	0	0.0274176	0	0	0.0576942	0.001	0.327244	0.950796
Sample 12	0	0	0.0532619	0.373699	0	0.0439164	0	0.0654375	0.00664951	0.0846182	0	0.0968342	0	0.00944316	0.0815363	0.0935901	0	0.0526373	0.0286504	0	0	0.00972571	0.105	0.118344	1.09262
Sample 13	0.0312342	0	0.0534639	0.214655	0	0.183708	0	0	0.106684	0	0	0.0540755	0.0506671	0.0613138	0.0412079	0.11223	0	0.00121151	0.030025	0	0	0.0595244	0.285	0.070852	1.06909
Sample 14	0.154603	0	0.01733	0	0	0.436237	0	0.0073993	0.0446985	0	0.0246706	0.0276012	0.0104952	0.00800777	0	0.0730782	0	0.0116571	0.131213	0	0	0.053009	0.62	0.0234198	1.08975
Sample 15	0	0.00180916	0.0844173	0.43558	0	0	0	0.0251774	0.0315967	0.0929504	0	0.0491704	0	0	0.0486743	0.216733	0	0	0.0138922	0	0	0	0	0.522631	0.852026
Sample 17	0.00584224	0	0.0926504	0.333085	0	0.0905711	0	0	0.0113359	0.0800339	0	0.0821422	0.000539481	0.00420283	0.0980365	0.0819561	0.00536686	0	0.114238	0	0	0	0.001	0.29965	0.981195
Sample 18	0.00317259	0	0.0732929	0.294016	0	0.202549	0	0.0191039	0.0172138	0.0523597	0	0.0242588	0	0	0.0942153	0.138829	0.010531	0	0.0666886	0	0	0.00376852	0	0.51664	0.85546
Sample 19	0.0158691	0	0	0.244971	0	0.0421562	0.0225976	0.00548909	0.00141837	0.084036	0	0	0	0.100208	0.0427418	0.381937	0.0137957	0	0.0231007	0	0.00233279	0.0193469	0	0.485016	0.873658
Sample 2	0.0356775	0	0.0529047	0	0	0.156202	0	0	0.066127	0	0	0.0480367	0.00676154	0.260607	0.0663105	0.235056	0	0	0	0.053353	0	0.0189639	0.006	0.230955	1.00681
Sample 20	0	0	0.0178096	0.0176959	0	0.119462	0	0	0.012689	0.00961971	0	0.0483959	0.0222632	0.0130477	0.0426858	0.56664	0.00198879	0	0.12263	0	0.00245613	0.00261668	0.007	0.217667	1.01932
Sample 21	0	0	0.0123192	0.371958	0	0.0419379	0.00315565	0.00403189	0	0.0785718	0	0.114626	0.00602849	0	0.165005	0.162081	0.0072686	0	0.033017	0	0	0	0	0.407735	0.935904
Sample 22	0.0391249	0	0.0741034	0.0191738	0	0.23224	0.00539371	0	0.00721507	0.0320238	0	0.0169687	0	0	0.0482566	0.366353	0	0.0417262	0.0891727	0	0	0.0282483	0.081	0.131887	1.02973
Sample 24	0.00723238	0	0.00525607	0.158195	0	0.28339	0	0.0167329	0.0242318	0.050506	0	0.0628396	0.0202712	0	0.0647737	0.236966	0	0	0.0341344	0	0	0.0354715	0	0.427423	0.905594
Sample 25	0.0125595	0	0.0773094	0.0115678	0	0.26129	0	0	0	0.0218549	0	0.111743	0.0354611	0	0.106862	0.241432	0.0212856	0	0.08237	0	0	0.0162641	0.03	0.172965	1.01993
Sample 26	0	0	0.0178453	0.442932	0	0	0.111395	0.0124289	0.0293831	0.0159517	0	0.0621328	0.072247	0.00604741	0.0418758	0.149413	0.00200229	0	0.0296848	0	0	0.00666104	0.007	0.217292	1.02219
Sample 27	0.0247767	0	0.0128182	0.0641622	0	0.210264	0	0.0120598	0.00618027	0	0	0.109083	0.0862057	0	0.0367742	0.26386	0	0.0163692	0	0.111259	0	0.0461881	0.445	0.0472697	1.08457
Sample 28	0.0412879	0	0.037781	0.0508293	0	0.14167	0	0	0.0104653	0.0140646	0	0.07423	0	0.1523	0.0500512	0.275773	0	0	0	0.113933	0	0.0376135	0.002	0.288151	0.976619
Sample 29	0	0	0.0280408	0.280691	0	0.0902869	0	0.0397925	0.0218293	0.0599266	0	0.0658111	0.00568852	0.0620839	0.101714	0.201175	0.00983413	0	0.029656	0	0.00347075	0	0	0.42745	0.906929
Sample 3	0.0350464	0	0.0105289	0.0552704	0	0.400737	0.0156387	0	0	0.0127462	0.00789299	0	0.0608147	0.0922504	0.0646062	0.199546	0	0	0.0157578	0	0	0.0291642	0	0.37195	0.931342
Sample 30	0	0.0269809	0.0288302	0.0620092	0	0.267925	0	0	0.0618121	0.00350313	0	0.0471209	0.0254332	0	0.0199402	0.256569	0	0.0119476	0.122454	0	0	0.0654747	0.573	0.0297198	1.07252
Sample 32	0.0331562	0	0.0783446	0.0193128	0	0.282744	0	0	0.053693	0	0	0.0612645	0	0	0.0398778	0.334135	0	0	0.0571268	0	0	0.0403454	0.789	0.00118114	1.0837
Sample 33	0	0	0.0207346	0.342359	0	0.0235964	0	0.0526406	0.00348451	0.157647	0	0.0966523	0	0.0206492	0.0587458	0.214481	0	0	0.00215505	0.000162924	0	0.0066924	0	0.524668	0.85356
Sample 34	0	0	0.0182702	0.0696412	0	0.195942	0	0	0	0	0.00514487	0.0739966	0.123604	0	0.0282951	0.297118	0.0139297	0	0.167351	0	0	0.00670683	0.505	0.03829	1.07421
Sample 35	0	0	0.0390907	0.137776	0	0.388457	0	0	0	0.0229394	0	0.0250201	0.00822392	0	0.0861433	0.244114	0	0	0.0324733	0	0	0.0157622	0.027	0.179601	1.02916
Sample 36	0	0	0.0381617	0.172432	0	0.0961323	0.0277695	0.00713589	0.0265912	0.150609	0	0.00883129	0	0	0.0867898	0.318887	0	0	0.0330868	0	0	0.0335738	0.002	0.297755	0.970488
Sample 37	0	0	0	0.195107	0	0.206353	0	0	0.00345517	0	0.00579902	0.0427005	0.144482	0	0.108626	0.163136	0.0433448	0	0.0869957	0	0	0	0.273	0.0739418	1.06744
Sample 38	0.0292041	0	0	0.00218887	0	0.222016	0	0.0071933	0.00360172	0.0257515	0	0.00937621	0.0857054	0.0594578	0.0184652	0.442441	0	0	0.02586	0	0.00244451	0.0662942	0.002	0.260874	0.992536
Sample 4	0.0434505	0	0.0745207	0	0	0.204662	0	0	0.0314041	0.0242798	0.00890139	0	0	0.166954	0.0539045	0.346448	0	0	0.0348761	0	0	0.0105987	0.002	0.271713	0.980226
Sample 40	0.0673902	0	0.0121731	0.0144583	0	0.386382	0.0281987	0	0	0.0373464	0	0	0.0667696	0	0.163103	0.13077	0.0388763	0	0.0484069	0	0	0.00612563	0.055	0.151979	1.03784
Sample 42	0.00613292	0	0.0393958	0.0444789	0	0.128029	0	0.00179374	0	0	0.0452524	0.0230195	0.287198	0	0.0666966	0.276326	0	0	0.0816773	0	0	0	0.463	0.0441035	1.07968
Sample 43	0.0046485	0	0.0523938	0.340767	0	0.140534	0	0	0.00218763	0.106661	0	0.0536692	0	0	0.0633494	0.19501	0.0208733	0	0.00817337	0.00198789	0	0.00974553	0.005	0.240526	1.01629
Sample 44	0.0158358	0	0.125027	0.109188	0	0.192285	0	0	0.0397897	0.0410617	0	0.0529076	0	0.211027	0.0762345	0.0317151	0.00540892	0	0.0577894	0	0	0.0417308	0.013	0.202788	1.0063
Sample 45	0	0	0.0677004	0.269388	0	0.173808	0	0	0.0158668	0.112199	0	0.0261406	0.0206817	0	0.0354984	0.189044	0.0175596	0	0.0721134	0	0	0	0.055	0.151965	1.04359
Sample 46	0	0	0.00872887	0.110563	0	0.154034	0	0	0.00294885	0.0271914	0.0763673	0.0332186	0	0.0654216	0.0869599	0.371593	0.00329942	0	0.0565103	0	0	0.00316331	0	0.393194	0.923254
Sample 47	0.0803256	0	0	0.109063	0	0.0864121	0	0	0.0832605	0	0	0.0458523	0.0254898	0.320159	0.0403996	0.182784	0	0	0	0.0262537	0	0	0	0.354034	0.947466
Sample 48	0.0208264	0	0.0194204	0.0109484	0	0.129167	0	0.000730946	0.0147387	0.0311974	0	0.0234888	0	0.178624	0.0793631	0.304331	0.130641	0	0.049148	0	0	0.00737473	0	0.356009	0.943199
Sample 49	0	0	0.0202961	0.234925	0	0.164459	0	0.036258	0.0223737	0.110722	0	0.0209655	0	0	0.154098	0.212497	0.00440755	0	0.011709	0	0	0.00728905	0	0.449849	0.897337
Sample 5	0	0.0177975	0.0427231	0.111673	0	0.284151	0	0	0	0.0567374	0	0	0.0441139	0	0.0761756	0.291582	0	0.00119614	0.0397226	0	0	0.0341278	0.03	0.172772	1.02146
Sample 50	0.0133323	0	0.0661524	0.293592	0	0.196213	0	0.000839847	0.0497995	0.00879573	0	0.0390454	0.0245834	0	0.0513003	0.193599	0.0127887	0	0.0499593	0	0	0	0.431	0.0486198	1.08564
Sample 51	0.00153559	0	0.0167853	0.388605	0	0	0.163681	0.0200573	0.0044606	0.0440194	0	0.0246752	0.0225646	0.0162335	0.13682	0.128304	0.028634	0	0.00362468	0	0	0	0	0.5391	0.841573
Sample 52	0.00400102	0.00134174	0.00318017	0.288881	0	0.0689495	0	0.00157501	0.0480083	0.0149549	0	0.0811492	0.0356903	0.0740646	0.0430456	0.308067	0.0140172	0	0.0130744	0	0	0	0	0.485331	0.8736
Sample 53	0.0127075	0	0.0849887	0.0157029	0	0.243925	0	0	0	0.0161013	0	0.0139545	0.0125116	0.0897076	0	0.298241	0	0.0977562	0.049332	0	0	0.0650709	0.23	0.081719	1.05329
Sample 54	0	0	0.0247266	0.0829674	0	0.18275	0	0	0.0402782	0.0373094	0	0.0708967	0.0684252	0	0.0618062	0.278751	0.00084614	0.00260514	0.129441	0	0	0.0191975	0.104	0.12013	1.04084
Sample 55	0.00874703	0	0.00901919	0.0528432	0	0.182635	0	0	0.00528894	0	0	0.0258387	0.0222562	0.0257223	0.0572684	0.467827	0.0142363	0	0.0929538	0	0	0.0353647	0.002	0.282789	0.977675
Sample 56	0.0494594	0	0.0268757	0.0586158	0	0.152065	0.00320177	0	0.0215222	0	0	0.0529259	0.0198112	0.0736138	0.0656374	0.317996	0	0	0.108978	0	0	0.0492974	0.105	0.117001	1.04125
Sample 58	0.00089319	0	0.0250931	0.0293696	0	0.136234	0	0	0.0596046	0	0	0.0791278	0.000508902	0	0.0297566	0.442606	0	0	0.128237	0	0	0.0685699	0.072	0.136545	1.04206
Sample 59	0	0	0.0613575	0.0638713	0	0.132539	0	0.00460313	0	0.0673958	0	0.0273883	0.0237313	0.0395284	0.055026	0.255762	0.139772	0	0.0356192	0	0	0.0934056	0.003	0.252692	0.983022
Sample 6	0	0	0.0413444	0.140332	0	0.298165	0	0	0.00500537	0.124228	0	0	0.0342303	0	0.0808954	0.244533	0.0015489	0	0.0288845	0	0	0.000832545	0	0.356882	0.94194
Sample 7	0	0	0.0750787	0.152874	0	0.272605	0	0	0	0.0450983	0	0.00468849	0.125314	0	0.0695564	0.208838	0.000365788	0	0.0455805	0	0	0	0.001	0.32385	0.952105
Sample 8	0	0	0.0599976	0.117095	0	0.125001	0	0	0.0513936	0.0132574	0	0.0555711	0.0471858	0	0.0380188	0.371193	0	0	0.0700292	0	0	0.0512575	0.344	0.0608535	1.06538
Sample 9	0.00507908	0	0.0926898	0.140991	0	0.128121	0	0.0179757	0.0254294	0.112311	0	0.105455	0	0	0.133301	0.123615	0.0240969	0	0.0909345	0	0	0	0.005	0.240675	1.00555
SP102719	0.0393963	0	0.0719534	0.129347	0	0.212498	0	0.0597793	0	0.0529363	0	0.032241	0.00626734	0	0.096731	0.235002	0.00121281	0	0.0510773	0	0	0.0115579	0.166	0.0973278	1.05251
SP102727	0	0	0.112488	0.107273	0	0.210116	0	0	0.0010033	0.0790116	0	0.0547304	0.0904558	0.0181215	0.0137125	0.186462	0	0.035391	0.0762016	0	0	0.0150327	0.259	0.0767637	1.05191
SP102735	0.00258593	0	0.0145368	0.0189127	0	0.229119	0	0	0.0162885	0	0.00247218	0.0252544	0.248511	0	0.0700011	0.280578	0	0	0	0.067032	0.00290611	0.021802	0	0.396579	0.919915
SP102743	0	0.00372931	0.0370259	0.196868	0	0.238064	0	0	0.158792	0	0	0.069029	0.0210107	0	0.045027	0.177896	0.0203158	0	0.0321917	0	0	5.04705e-05	0.002	0.261281	0.992146
SP102749	0.0227237	0	0.00344723	0.0483707	0	0.218247	0	0	0.010062	0.00343863	0	0.0825518	0.0853858	0	0.0358022	0.410899	0.00518823	0	0.0416528	0	0	0.0322307	0.107	0.116132	1.0531
SP102762	0	0	0.0227188	0.230999	0	0.0950771	0	0.0202897	0.00898547	0.0620796	0	0.0154795	0	0.0804177	0.0750058	0.359675	0	0	0.00658539	0	0	0.0226869	0.001	0.326843	0.958685
SP102774	0.00828915	0	0.0381932	0.0566208	0	0.234012	0	0	0.00625882	0.0475385	0	0.0663312	0.0571284	0	0.180092	0.228622	0.00337214	0	0.0534491	0	0	0.0200923	0	0.364999	0.939662
SP102786	0	0	0.0927418	0.198472	0	0.124171	0.00299435	0	0	0.132674	0	0.0532835	0.0629084	0	0.0860485	0.11813	0.00304223	0	0.0607057	0	0	0.0648285	0.154	0.101991	1.06295
SP102798	0	0	0.0672717	0.428081	0	0.0831826	0	0.0394771	0.0238188	0.0830676	0	0.0400474	0.00638474	0	0.0871538	0.120442	0	0	0.0182096	0	0	0.00286343	0	0.43661	0.909126
SP102807	0	0	0.0124958	0.0688616	0	0.238819	0	0	0.0475228	0	0	0.0797302	0.0324053	0.0381211	0.0695342	0.246657	0	0	0.105165	0	0	0.0606874	0.007	0.2218	0.998733
SP102819	0.0609611	0	0.0237936	0.0915214	0	0.271422	0	0	0.0526753	0	0.0306734	0.0191967	0.114503	0	0.0730662	0.207496	0	0.00544763	0.0492443	0	0	0	0.081	0.132098	1.03385
SP102830	0.0131973	0	0.00271268	0.0173222	0	0.248926	0	0	0	0.121556	0	0.0193674	0.00182984	0.0297519	0.157231	0.220736	0.0455502	0	0.121819	0	0	0	0	0.350314	0.944333
SP102842	0.00513534	0	0	0	0	0.227669	0	0	0.00602708	0.0662009	0	0.0144437	0	0.114628	0.060939	0.377095	0.00439412	0	0.123469	0	0	0	0.002	0.288462	0.974189
SP102851	0.00976768	0	0.0135477	0.248922	0	0.194279	0	0.00206439	0.0151797	0.109854	0	0.0704407	0.00196246	0	0.109803	0.162739	0.0175005	0	0.0375084	0	0	0.0064325	0.001	0.318711	0.974676
SP102865	0	0	0.0287831	0.127379	0	0.262689	0	0.0137549	0.0527943	0.0398131	0	0.0858729	0.0507995	0.012999	0.0845354	0.156461	0.00754522	0.000583332	0.0759901	0	0	0	0.006	0.228595	1.00399
SP102885	0	0	0.0394741	0.0126178	0	0.199629	0	0	0	0.0133222	0.0240217	0.0301204	0.121763	0	0.121112	0.340358	0	0	0.0700356	0	0	0.0275467	0.316	0.0647104	1.07208
SP102901	0.0526081	0	0.169435	0.190722	0	0.145419	0.0319213	0.0647654	0.0991693	0	0	0.0184283	0.00885442	0	0.0300178	0.15581	0	0.00282117	0.00928049	0	0	0.020748	0.007	0.223202	0.993549
SP102933	0.0145468	0	0.0301909	0.139578	0	0.287445	0	0.0081229	0.0117799	0.099842	0	0.0354802	0.00344895	0	0.121414	0.142257	0.0397479	0	0.0504609	0	0	0.0156854	0	0.349769	0.947642
SP102949	0	0	0.0436108	0.406633	0	0.023577	0.0047497	0.0249485	0.0510805	0.140535	0	0.0831335	0	0	0.093282	0.116902	0	0	0.00480757	0	0	0.00674047	0	0.379917	0.955077
SP102977	0	0	0.0262399	0.240927	0	0.142569	0.000527087	0.0324073	0.0520674	0.0222964	0	0.0010161	0.0713346	0	0.0965008	0.269178	0	0.00210659	0.0177059	0	0	0.0251244	0.001	0.326486	0.954949
SP102993	0.00399532	0	0.0305149	0.240453	0	0.0864106	0	0	0.00970894	0.0727246	0	0.0767708	0.077606	0	0.103978	0.147735	0.022091	0	0.0729898	0	0	0.0550224	0.002	0.262741	0.990225
SP103009	0.00660202	0	0.014828	0.0298011	0	0.160085	0	0	0.0597246	0	0.0216646	0	0.0161079	0.333232	0.0513064	0.171948	0	0	0.000547434	0.00059581	0	0.133557	0	0.503471	0.864323
SP103025	0	0	0.0604406	0.146102	0	0.104485	0	0.0164293	0.0282156	0.0705752	0	0.0173997	0	0.117769	0.0499155	0.308085	0	0	0.0298939	0	0	0.0506889	0.002	0.278776	0.975858
SP103049	0	0	0.0170671	0.477314	0	0	0	0.0473067	0.0333981	0.0972	0	0.043084	0	0	0.108613	0.14795	0	0	0.0275086	0	0	0.000558657	0.001	0.335799	0.977651
SP103069	0	0	0.014863	0.112734	0	0.244983	0	0.0260758	0.0177379	0.119163	0	0.0167102	0	0	0.105227	0.324797	0	0	0.00663183	0	0	0.0110773	0	0.346358	0.949771
SP103092	0.00448022	0	0.0108601	0.0402791	0	0.30217	0.00933961	0	0.0154221	0.039947	0.0083348	0	0.0176089	0.0778257	0.131114	0.229687	0.00814186	0	0.0473327	0	0	0.0574567	0	0.398436	0.918862
SP103104	0.00889927	0	0.045874	0.0153173	0	0.228901	0	0.0164046	0.00427777	0.0561622	0	0.0264723	0.0771477	0	0.084099	0.341262	0.00343867	0	0.0565212	0	0	0.0352228	0.071	0.138178	1.03394
SP103120	0	0.0189156	0.0120137	0.412242	0	0.044704	0.0144592	0.0115814	0.0775298	0	0	0.0442765	0.045834	0.0085338	0.0169708	0.239366	0	0.00494249	0.0254272	0	0	0.023204	0.001	0.325998	0.961402
SP103132	0.00498018	0	0.0137377	0.113763	0	0.205071	0	0.00429739	0.00305655	0.0564696	0	0.0502678	0	0	0.0622722	0.451679	0.00575772	0	0.0276703	0	0.00097832	0	0.006	0.228715	1.00745
SP103144	0	0.000579963	0.0330798	0.0646145	0	0.17733	0	0	0.00853302	0.0803046	0	0.00775597	0.084965	0	0.0929898	0.373274	0	0	0.0580882	0	0	0.0184854	0.003	0.253598	0.987551
SP103160	0	0	0.0430669	0.277391	0	0.0915518	0.00166532	0.00226574	0.0230185	0.131968	0	0.0461582	0.0769618	0	0.0821954	0.197947	0	0	0.0258101	0	0	0	0.006	0.233176	1.01151
SP103176	0.003796	0	0.0109	0.0542334	0	0.163186	0.01071	0	0.0122136	0	0.0369939	0	0.012196	0	0.0429499	0.598732	0.0116631	0	0.0329842	0	0	0.00944177	0	0.380641	0.934948
SP103189	0	0	0.0171471	0.2558	0	0.0770001	0	0.0320223	0.0538671	0.044783	0	0.0256606	0	0.0438832	0.0621814	0.321905	0.00499793	0	0.0274566	0	0	0.033295	0	0.412601	0.912302
SP103201	0.00110795	0	0.00124722	0.220604	0	0.237603	0	0	0.0458654	0.0439706	0	0.0203577	0.00358858	0.0153763	0.109448	0.22045	0	0	0.0447722	0	0	0.0356089	0	0.412216	0.914409
SP103225	0	0	0.00496462	0.0828065	0	0.157959	0	0	0.0412969	0	0.00825116	0.0323812	0.0167369	0	0.0350689	0.522789	0.000179368	0.0356368	0.0507127	0	0	0.011217	0.001	0.31755	0.963258
SP103237	0	0	0.0514962	0.172167	0	0.264442	0	0	0.00156311	0	0.0119199	0.0358381	0	0.0198384	0.112582	0.248471	0.0034798	0	0.0516892	0	0	0.0265134	0.001	0.31224	0.961552
SP103249	0	0	0.0467876	0.101306	0	0.157115	0	0.000442303	0	0	0.0883625	0.069571	0.0940179	0	0.0826998	0.313198	0	0	0.0140712	0	0.00466518	0.0277631	0.161	0.09876	1.06283
SP103265	0	0	0.0594152	0.252071	0	0.0646596	0.0180571	0.00510001	0.00949545	0.0952691	0	0.0108645	0.0906185	0	0.102604	0.234021	0.0120487	0	0.0408354	0	0	0.00494052	0	0.410724	0.912379
SP103277	0.00297812	0	0.039357	0.0858325	0	0.266808	0	0	0.00279276	0	0	0.0401612	0.0881942	0	0.127956	0.23247	0.0120752	0	0.0838969	0	0	0.017478	0	0.355879	0.937861
SP103292	0.0120254	0	0.00385746	0.170728	0	0.226904	0.0186637	0	0.00805856	0	0.00234363	0	0.0957386	0.00085685	0.100888	0.312437	0.000371346	0	0.0423102	0	0	0.00481798	0	0.391114	0.922006
SP103304	0	0	0.0434606	0.0427576	0	0.119279	0	0	0.00664139	0	0.00081781	0.0603958	0.0640837	0	0.034249	0.499672	0.00960727	0	0.0780552	0	0	0.0409812	0.035	0.168349	1.03413
SP103316	0.00615541	0	0.0341408	0.132578	0	0.184354	0.00408221	0.00563593	0.00703295	0.0972346	0	0.0440814	0	0.13428	0.0414663	0.285627	0	0	0.0233316	0	0	0	0	0.437228	0.899622
SP103328	0.0221161	0	0.0103918	0.145355	0	0.183575	0	0.00834463	0	0.121264	0	0.0200333	0.119473	0	0.0890799	0.165524	0	0	0	0.0736564	0.0194536	0.0217336	0.001	0.332684	0.953245
SP103344	0	0.0363275	0.0232022	0.0450596	0	0.449766	0	0	0.0359804	0	0	0.0309429	0.0128077	0	0.0262911	0.31819	0	0.0126218	0.00881127	0	0	0	0.055	0.153667	1.03934
SP103356	0	0	0.00402403	0.274195	0	0.093099	0	0.0214441	0.0236504	0.146111	0	0.0347452	0.0255707	0.137783	0.10419	0.054031	0.0368948	0	0.0347202	0	0	0.00954202	0	0.444595	0.899678
SP103360	0	0	0.030421	0.381499	0	0.0399181	0.0133351	0.0290118	0.0058348	0.166251	0	0.00269977	0.0534823	0	0.113584	0.14683	0.00829626	0	0.00883736	0	0	0	0	0.530498	0.847942
SP103368	0.0385443	0	0.0229062	0	0	0.254179	0	0	0.00916577	0.0230253	0	0.0296531	0.000840717	0.136092	0.100895	0.302628	0	0	0.0617044	0	0	0.020366	0.002	0.294823	0.969316
SP103376	0	0.00127284	0.0157938	0.158762	0	0.167271	0.0454397	0.00450818	0.0480465	0.0408081	0	0	0	0.0622903	0.0988157	0.290699	0.0111977	0	0.0253509	0	0	0.0297445	0	0.351015	0.941897
SP103380	0.0263135	0	0.0259584	0.045793	0	0.302306	0	0.00239402	0	0	0.00330992	0.0127199	0.150812	0	0.0837963	0.293128	0	0.00840385	0.00169057	0.0109975	0	0.0323777	0.557	0.0318481	1.08357
SP103384	0.00712663	0	0.00374966	0.0906264	0	0.300327	0	0	0.0212881	0.0211983	0	0.0692506	0.0272211	0.056416	0.128282	0.227849	0.00516665	0	0.0414981	0	0	0	0.001	0.306095	0.968425
SP103392	0.00306933	0	0.0232847	0.101425	0	0.111684	0	0	0.0538848	0.0276857	0	0.0251923	0.00939658	0.137885	0.0383285	0.373192	0.00262164	0	0.0413964	0	0	0.0509536	0.068	0.140752	1.04572
SP103400	0.00520354	0	0.0676527	0.232428	0	0.12267	0	0.0162596	0	0.0890595	0	0.0352976	0	0	0.125119	0.238947	0.0027572	0	0.0420723	0	0	0.0225334	0.006	0.236824	1.00285
SP103420	0	0	0.0128024	0.532092	0	0	0.0151737	0.00714531	0.162806	0.0161252	0	0.0747412	0.00991728	0	0.0294464	0.106352	0	0.000817082	0.0304924	0	0	0.00208916	0	0.450493	0.907726
SP103448	0	0	0.0202461	0.242324	0	0.134057	0.0359449	0.014741	0	0.170653	0	0.0325252	0.0455386	0.00802997	0.126185	0.0931174	0.00140549	0	0.0631516	0	0	0.012081	0	0.382972	0.937116
SP103459	0.019166	0	0	0.0955828	0	0.213847	0	0	0.0496154	0	0.049969	0.0502922	0	0.268844	0.0317237	0.219377	0	0	0	0.00158392	0	0	0	0.43587	0.902824
SP103471	0.0193338	0	0.0201356	0.0349861	0	0.221764	0	0	0	0.0133586	0.0226477	0.0338568	0.056354	0	0.0407714	0.395414	0	0	0.0678626	0	0	0.0735156	0.023	0.184732	1.01744
SP103487	0.0225206	0	0.0365759	0.147302	0	0.155814	0	0	0.00138272	0.0645337	0.0898567	0.010299	0	0	0.111866	0.288325	0	0	0.0578206	0	0	0.0137027	0.003	0.252373	0.99297
SP103499	0	0	0.0603526	0.520493	0	0	0	0.0106675	0.0320746	0.0374812	0	0.0364561	0.0111464	0	0.0925966	0.165891	0.00139395	0	0.0314473	0	0	0	0	0.437166	0.90703
SP103527	0.053216	0	0.0755308	0.0603347	0	0.322185	0	0.0291276	0.0382486	0	0.0240362	0.00603362	0	0.052355	0.118005	0.199478	0	0	0.0206707	0	0	0.000779996	0.047	0.157212	1.02866
SP103539	0.0032892	0	0.0197612	0.076144	0	0.24188	0.00131969	0	0.0656928	0	0.00995075	0.0343583	0.00909464	0	0.0503555	0.404143	0	0.00777656	0	0.0234756	0	0.052759	0.005	0.238309	0.996987
SP103559	0.00853867	0	0.00120633	0.0328335	0	0.267101	0.00804898	0	0	0.0608052	0	0.0137945	0	0	0.0597511	0.395805	0.00886748	0	0.106887	0	0	0.0363619	0.006	0.232255	0.99656
SP103587	0.00440005	0	0.0382912	0.138561	0	0.237781	0	0.00744705	0.012446	0	0.0635641	0.0782209	0.00697345	0	0.110874	0.218639	0.0107571	0	0.066	0	0	0.00604416	0.002	0.266989	0.987961
SP103607	2.87265e-05	0	0.0152696	0.0996852	0	0.253835	0.00699961	0.00787593	0	0.118582	0	0.00891728	0.00432595	0.00168278	0.160715	0.249231	0.00290315	0	0.0540896	0	0	0.0158598	0	0.375775	0.93493
SP103623	0.00528617	0	0	0.0931348	0	0.0934177	0	0.0194697	0.0391087	0.0506367	0	0.0611821	0	0.375283	0.0526498	0.178355	0	0	0.0314769	0	0	0	0	0.59537	0.803774
SP103643	0	0	0.0168081	0.102957	0	0.206868	0	0	0.0225845	0.0936593	0	0.0448954	0.0520448	0.0014887	0.0820437	0.313729	0	0	0.0625887	0	0	0.000332876	0.001	0.327011	0.954349
SP103658	0	0	0.0420455	0.132258	0	0.162172	0	0.0244034	0.00180643	0.0552515	0	0.0336671	0.0670857	0	0.0907181	0.288658	0.000913923	0	0.0639755	0	0	0.0370446	0.007	0.220156	1.00002
SP103688	0.00457066	0	0.0532976	0.224749	0	0.166938	0	0.00732857	0	0	0.0620905	0.105411	0.0246027	0	0.0783308	0.173632	0.00584231	0	0.093207	0	0	0	0.018	0.193551	1.02821
SP103697	0.022212	0	0.00496957	0.0613793	0	0.236987	0	0.0214183	0.0332902	0	0.0646608	0.000646045	0.0326493	0	0.125405	0.303056	0.0194872	0	0.0497514	0	0	0.0240882	0.001	0.313666	0.959257
SP103709	0.0148715	0	0.00724731	0.0119408	0	0.125408	0.000811302	0.019681	0.00416953	0.0466777	0	0	0	0.368784	0.061877	0.297201	0	0	0.00979239	0	0	0.0315388	0	0.493991	0.873896
SP103724	0.0551573	0	0.014669	0.224784	0	0.0575435	0	0	0.00689236	0	0.0470926	0.0837258	0.0669055	0.0285408	0.1274	0.141637	0.0109432	0	0.134709	0	0	0	0.042	0.161865	1.03628
SP103733	0	0.00931189	0.0163245	0.411941	0	0	0	0.0217277	0.0555804	0.027673	0	0.0917626	0.0271214	0.0273213	0.0522152	0.183152	0.00399284	0	0.0277486	0	0	0.0441272	0.001	0.301758	0.980567
SP103745	0.0086703	0	0.047237	0.244183	0	0.0809629	0.0122229	0.013904	0	0.0899407	0	0.0763188	0.00270694	0.00218077	0.105847	0.195101	0.0398092	0	0.0613093	0	0	0.0196066	0	0.415878	0.912037
SP103754	0.00860709	0	0.0141195	0.226578	0	0.194994	0.0168144	0.019097	0.0199537	0.012491	0	0	0	0.0693692	0.105653	0.262223	0	0	0.00840786	0	0	0.0416921	0.002	0.28701	0.976905
SP103760	0.0162538	0	0.0169733	0.139167	0	0.0618363	0	0	0.0110605	0	0	0.0563344	0.0485897	0.00651587	0.0566067	0.55843	0.00145836	0	0.0267741	0	0	0	0.001	0.314935	0.969864
SP103763	0.0230619	0	0.0372914	0.0499919	0	0.211128	0	0.0111603	0.0139602	0.00725492	0	0.0859248	0.236996	0	0.0409203	0.186176	0	0.0491444	0	0.0207406	0	0.02625	0.301	0.0672246	1.06734
SP103766	0.0177386	0	0.0179353	0.0524423	0	0.180702	0	0.0264739	0.0179005	0.0353402	0	0.0972369	0.025409	0	0.102275	0.207337	0.0332269	0	0.185982	0	0	0	0.007	0.216412	1.00309
SP103772	0	0	0.00186321	0.0582782	0	0.180608	0	0	0	0.00448286	0.0402558	0.0276282	0.0470023	0.0587189	0.0443058	0.341875	0	0.0189797	0	0	0	0.176002	0.072	0.136435	1.05561
SP103778	0.00104085	0	0.0249829	0.0641504	0	0.22596	0	0	0.0373624	0	0	0.0568451	0.0300935	0.314554	0.00558425	0.145769	0	0.0132205	0.0755098	0	0	0.00492617	0.056	0.150489	1.0462
SP103781	0	0	0.0644349	0.40195	0	0.0407691	0	0.028274	0.00607025	0.0744841	0	0.0301175	0	0	0.110868	0.200376	0.0154895	0	0.0218025	0	0	0.00536344	0	0.475586	0.880732
SP103784	0.00141737	0	0.0630813	0.224991	0	0.252013	0	0	0.00570664	0.0772843	0	0.040117	0.00327251	0.021828	0.133053	0.160494	0	0.000607771	0.0161347	0	0	0	0	0.347258	0.953932
SP103787	0	0	0.0570515	0.23056	0	0.181196	0	0.0275421	0.0480793	0.107727	0	0.0244186	0.00341419	0	0.0851492	0.210366	0	0	0.0244963	0	0	0	0.287	0.0704444	1.08697
SP103790	0.00194737	0	0.0417767	0.179926	0	0.163938	0.0028834	0	0	0.0307009	0.0343347	0.0016317	0.00104956	0	0.142147	0.299343	0	0	0.0769602	0	0	0.023361	0.001	0.309724	0.964044
SP103793	0	0	0.014552	0.0791999	0	0.135216	0	0.00490671	0.0726298	0.00524305	0	0.0572959	0	0.170761	0.0418466	0.385616	0	0	0	0.0327323	0	0	0.001	0.313103	0.968768
SP103799	0	0	0.0359171	0.482281	0	0	0	0.0212728	0.0309734	0.149862	0	0.0608658	0	0	0.0778852	0.121421	0.000452107	0	0.0142917	0	0	0.00477833	0	0.484916	0.886687
SP103802	0.0142239	0	0.0151741	0.0845202	0	0.161196	0	0	0.0145218	0.0773111	0.0129141	0.0240192	0.0272585	0	0.105356	0.339937	0	0	0.112288	0	0	0.0112806	0.201	0.0894457	1.06035
SP103805	0	0	0.0105887	0.344704	0	0.0936013	0	0.0255011	0.0323292	0.0364571	0.00398782	0.0103106	0.0181721	0	0.0922548	0.307547	0	0	0.0245467	0	0	0	0.002	0.283514	0.983858
SP103808	0	0	0.0337108	0.515567	0	0	0	0.0280047	0.0594208	0.0545331	0	0.0834673	0.0329045	0	0.066123	0.105994	7.47013e-05	6.29107e-05	0.0201363	0	0	0	0	0.484916	0.883166
SP103811	0	0	0.0466999	0.506621	0	0.0309109	0	0.0131888	0	0.077785	0	0.0272326	0	0	0.0925967	0.17496	0.00295301	0	0.0149149	0	0	0.0121371	0.003	0.253476	1.01997
SP103814	0	0	0.0622289	0.0521432	0	0.220202	0	0	0	0.0349707	0	0.0577477	0.00286141	0	0.0521725	0.461599	0.00424581	0	0.0469228	0	0.000721545	0.00418454	0.231	0.0813207	1.06779
SP103817	0.0121615	0	0.0205058	0.119712	0	0.359587	0	0	0	0.021926	0	0.0291362	0	0	0.0894576	0.248904	0.0379131	0	0.0567388	0	0	0.0039585	0.008	0.212856	1.00891
SP103823	0	0	0.0354002	0.339088	0	0.0493069	0.00736731	0.0130804	0.0343839	0.123351	0	0.0455772	0.0204751	0	0.128137	0.180507	0	0	0.0233256	0	0	0	0	0.505584	0.863813
TCGA-3Z-A93Z	0	0	0.0364526	0.147726	0	0.142648	0	0.0202453	0.0029555	0	0.019622	0.0630669	0.0695156	0	0.13433	0.253362	0.0243698	0.000608276	0.0850974	0	0	0	0.214	0.0859769	1.06319
TCGA-6D-AA2E	0.0660815	0	0.133301	0.169456	0	0.20743	0	0.00726338	0.00275199	0	0	0.0219218	0.0411928	0.0204993	0.00866307	0.268705	0	0	0.0117615	0.0409735	0	0	0.052	0.155132	1.01938
TCGA-A3-3306	0	0	0.0374041	0.034409	0	0.312357	0	0	0	0.0261206	0	0.0254639	0.112435	0	0.0710463	0.293833	0.00761086	0	0.0486176	0	0	0.0307034	0.075	0.13525	1.03511
TCGA-A3-3307	0	0	0.0375302	0.209038	0	0.112917	0	0	0.00147369	0.0520288	0	0.0126511	0.0876933	0	0.0970818	0.304043	0	0	0.046642	0	0	0.038902	0.002	0.298726	0.966957
TCGA-A3-3308	0	0	0.0313499	0.0265646	0	0.169989	0	0	0.038159	0.00938265	0.0124564	0.0027058	0.0418608	0.02857	0.115143	0.455461	0.00126133	0	0.0598938	0	0	0.0072025	0.002	0.276436	0.983023
TCGA-A3-3311	0.0122706	0	0.082787	0.115785	0	0.136137	0	0.0172132	0.000417399	0.0790344	0	0.0112841	0.0841337	0	0.0739734	0.316654	0.000411134	0	0.0435491	0	0	0.0263497	0.104	0.119533	1.03898
TCGA-A3-3313	0.00212024	0	0.0541645	0	0	0.271274	0	0.00692893	0.020379	0	0.0817388	0.0212399	0.0961503	0.0238431	0.0203209	0.274992	0.0182873	0	0.0148165	0	0.0937441	0	0.447	0.0469843	1.06571
TCGA-A3-3316	0.0238922	0	0.0136982	0.00742687	0	0.0553157	0	0.00776402	0.00917024	0.0341808	0	0.0356909	0.0557816	0.139975	0.0266647	0.520384	0	0	0	0.033757	0	0.0362988	0.001	0.311247	0.982947
TCGA-A3-3317	0	0	0.0275452	0.167825	0	0.165842	0	0.00769295	0.0139994	0	0	0.0272916	0.0438225	0.0314665	0.0911928	0.353125	0.0373046	0	0.0233239	0	0	0.00956906	0.001	0.312109	0.961051
TCGA-A3-3319	0	0	0.0375694	0.0914799	0	0.207524	0.000745195	0	0.011713	0	0	0.0360427	0.0120511	0	0.0936171	0.349133	0.0003701	0	0.104887	0	0	0.054868	0.071	0.138147	1.0353
TCGA-A3-3320	0.00286258	0	0.0202012	0.0352342	0	0.285396	0.00195503	0.0122461	0	0.0541487	0	0.0147667	0.0372936	0	0.0797401	0.340139	0.00189208	0.00370008	0.0487887	0	0	0.0616362	0.161	0.0988042	1.05504
TCGA-A3-3322	0.000574324	0	0.00263564	0.050693	0	0.17793	0	0	0.0201492	0	0.000493281	0.0245035	0.0775443	0	0.0252287	0.514323	0.0115781	0	0.0896164	0	0.00473063	0	0.055	0.153391	1.04295
TCGA-A3-3323	0	0	0.0201886	0.0921091	0	0.250262	0	0	0	0.0223438	0.00893893	0.00387277	0.116594	0	0.0810504	0.354174	0	0	0.0376539	0	0	0.0128125	0.001	0.313665	0.959517
TCGA-A3-3324	0	0	0.0609608	0.203717	0	0.197582	0	0.00102074	0.00861557	0.0635403	0	0.0327953	0.0718716	0	0.071575	0.233725	0.0107028	0	0.0397332	0	0	0.00415988	0.002	0.26596	0.98205
TCGA-A3-3325	0	0.00184784	0.00327955	0.0395255	0	0.283297	0	0	0	0	0.00938974	0.0172239	0.0738815	0	0.0418888	0.386917	0.0609141	0	0.0677029	0	0	0.014133	0.002	0.261213	0.982906
TCGA-A3-3326	0.010504	0	0	0.0605739	0	0.300284	0	0	0.012658	0	0.017244	0.003524	0.0521981	0	0.119997	0.276025	0.0329145	0	0.114077	0	0	0	0.002	0.281848	0.972689
TCGA-A3-3328	0	0.0258638	0.0294666	0	0	0.157705	0	0.0181315	0.00703507	0	0.146514	0.0302409	0.135228	0.12301	0.00358198	0.0802074	0	0	0.132666	0	0.0535648	0.0567851	0.744	0.00686183	1.08756
TCGA-A3-3329	0.0167401	0	0.0187632	0.115336	0	0.263016	0	0.0253044	0.00829059	0.0295052	0	0.00424458	0.04521	0	0.139473	0.26625	0.00908343	0	0.0295679	0	0	0.0292158	0.002	0.286984	0.975119
TCGA-A3-3331	0.0446797	0	0.0133667	0.0987549	0	0.138963	0	0.0166749	3.93084e-05	0.02355	0	0.0615397	0.0545044	0	0.118006	0.313042	0.0106823	0	0	0.0961883	0	0.010009	0.043	0.160653	1.03601
TCGA-A3-3335	0.0350904	0	0.0562636	0.0402466	0	0.404963	0.00698863	0.000732585	0	0	0.000900541	0	0.0232499	0.0749813	0.037849	0.216109	0	0.030217	0.0163484	0	0	0.0560594	0.187	0.091653	1.05388
TCGA-A3-3343	0.00660977	0	0.0213838	0.0651467	0	0.249899	0	0	0.007611	0	0.00249124	0.0360137	0.0732311	0	0.130453	0.25637	0.0208253	0	0.104071	0	0	0.0258935	0	0.351432	0.940057
TCGA-A3-3346	0.000677075	0	0.00239327	0.0803582	0	0.197473	0.051693	0	0.0222599	0.0071678	0.0150092	0.00691488	0.0231051	0.17662	0.0784951	0.249007	0	0	0.0270264	0	0	0.0618	0	0.361645	0.937792
TCGA-A3-3347	0.0180311	0	0.0157394	0.0527568	0	0.113253	0	0	0.0206847	0.0542202	0	0	0	0.214155	0.0635794	0.372465	0	0	0.0348309	0	0	0.0402848	0	0.60666	0.798941
TCGA-A3-3349	0.0060978	0	0.0216908	0.109722	0	0.0848159	0.00033209	0	0.0344579	0	0.00883293	0.0442516	0.055419	0	0.0213231	0.369083	0.0113808	0	0.204663	0	0	0.0279296	0.007	0.222894	0.99898
TCGA-A3-3351	0	0	0	0.255551	0	0.190766	0	0.00299696	0.00384629	0.0938608	0	0.0215295	0.0711363	0	0.0698607	0.237945	0	0	0.0216057	0	0	0.0309029	0.002	0.278252	0.986312
TCGA-A3-3352	0.00101874	0	0.00694159	0.0549657	0	0.279327	0	0	0	0	0.0527297	0.0495393	0.0659382	0	0.104193	0.276122	0.00704524	0.00149435	0.088527	0	0	0.0121579	0.177	0.0951892	1.05767
TCGA-A3-3357	0.00345206	0	0.00915755	0.0827283	0	0.122189	0	0	0	0.116563	0	0.0730267	0.012095	0.0124277	0.0268273	0.411655	0	0	0.107196	0	0	0.0226818	0.055	0.153617	1.04078
TCGA-A3-3358	0	0	0.0582095	0.154075	0	0.195595	0	0	0.00369855	0.0444498	0	0.0257503	0	0	0.05291	0.371791	0.0148222	0	0.0446229	0	0	0.0340758	0	0.383988	0.924878
TCGA-A3-3359	0	0	0.0363153	0.257889	0	0.168028	0	0.00217393	0	0.0477905	0	0.026738	0.0295577	0	0.142614	0.20302	0.00749944	0	0.0466845	0	0	0.0316906	0.001	0.330727	0.958009
TCGA-A3-3362	0.0443207	0	0.0337714	0.043832	0	0.261593	0	0	0	0.0461516	0	0.0302472	0.0282914	0	0.0792001	0.296839	0	0	0.0804331	0	0	0.0553203	0.027	0.176341	1.01533
TCGA-A3-3363	0.000947919	0	0	0.0643907	0	0.178342	0	0	0.0174903	0.00430864	0	0.0481033	0	0	0.00499014	0.454736	0	0	0.202625	0	0	0.0240657	0.008	0.213866	1.01084
TCGA-A3-3365	0.0250133	0	0.0125626	0.00246132	0	0.234093	0	0	0	0.119522	0	0.0478585	0.0025936	0	0.103908	0.285519	0	0	0.165499	0	0	0.000969739	0.021	0.186584	1.01838
TCGA-A3-3367	0.00735874	0	0	0.0627696	0	0.243522	0	0	0	0	0.0338982	0	0.0127179	0	0.0955162	0.419581	0.0562029	0	0.0557575	0	0	0.0126766	0.196	0.0901307	1.06513
TCGA-A3-3370	0	0	0.0827583	0.336491	0	0.0717316	0	0.000374184	0.00434364	0.0940257	0	0.0210299	0.0214436	0	0.0803537	0.251229	0	0	0.024324	0	0	0.0118953	0	0.354534	0.944546
TCGA-A3-3372	0.00476459	0	0.0229788	0.0574683	0	0.257651	0	0	0	0.0401846	0	0.0291057	0.0725599	0	0.142801	0.247805	0.00361642	0.000895446	0.10313	0	0	0.0170382	0.006	0.230226	0.998687
TCGA-A3-3373	0.0211213	0	0.0353697	0.0827783	0	0.15283	0	0	0.00288471	0	0.0209612	0	0.0184983	0	0.11885	0.358811	0.0620024	0	0.0869801	0	0	0.0389121	0.006	0.229767	0.996625
TCGA-A3-3374	0	0.000317563	0	0	0	0.00862507	0	0.000132082	0.00519806	0.0127441	0.0110672	0	0	0.712632	0.00626559	0.209318	0	0	0.033701	0	0	0	0	0.849717	0.528772
TCGA-A3-3376	0	0	0.00141543	0.0390344	0	0.195531	0	0	0	0	0.0484506	0.0123796	0.229118	0	0.0173676	0.357719	0.00137409	0	0.0922085	0	0	0.00540175	0.003	0.252025	0.989939
TCGA-A3-3378	0.00969015	0	0.0417014	0.0628683	0	0.0932511	0.0111347	0.0282915	0	0.0633916	0	0.0109247	0	0	0.08111	0.389511	0.0184614	0	0.0572776	0	0	0.132387	0.001	0.335133	0.94982
TCGA-A3-3380	0.00219282	0	0.0123448	0.0815528	0	0.164373	0.0125142	0	0	0.0289751	0.0550387	0.00463586	0.0138594	0.0438043	0.0625066	0.379548	0.00971809	0	0.111141	0	0	0.0177959	0.002	0.278748	0.974853
TCGA-A3-3382	0	0	0.0144168	0.165524	0	0.316395	0	0	0.00677513	0.0154992	0	0.0364266	0	0.013845	0.0721918	0.304157	0	0	0.0147847	0	0	0.0399848	0.017	0.195241	1.02266
TCGA-A3-3383	0.00236375	0	0.0136316	0.170318	0	0.139597	0	0.018559	0.0580351	0.0180327	0	0.0551148	0.0286917	0	0.084022	0.237679	0.0764549	0	0.0783286	0	0	0.0191716	0.37	0.0570685	1.06875
TCGA-A3-3385	0.00207815	0	0.028	0.0566916	0	0.100326	0	0	0.0103413	0	0.00459872	0.0157804	0.037319	0	0.0303692	0.301311	0.208789	0	0.149138	0	0	0.055258	0.414	0.0511318	1.07073
TCGA-A3-3387	0	0	0.0278658	0.0425365	0	0.211618	0.00608191	0	0.0141062	0	0.0207646	0.00064584	0.0553913	0	0.03107	0.426799	0.0432297	0.0115863	0.047208	0	0	0.0610974	0.001	0.337638	0.94807
TCGA-A3-A6NI	0	0.00108979	0	0.0326684	0	0.11516	0	0	0	0	0	0.0681409	0.0511251	0	0.051256	0.511862	0.0382585	0	0.123058	0	0	0.0073821	0.103	0.121463	1.06153
TCGA-A3-A6NJ	0	0	0.0169993	0.415936	0	0.0992835	0	0.00801346	0.0295801	0.0860432	0	0.03338	0.00793444	0	0.105435	0.148997	0.00312974	0	0.0239031	0	0	0.0213657	0	0.359164	0.956968
TCGA-A3-A6NL	0	0.00193471	0.0177468	0.0883576	0	0.177313	0	0	0.00955032	0	0.123205	0	0.0988838	0	0.0960811	0.297877	0.00457785	0	0.0667628	0	0	0.0177099	0.002	0.298544	0.965738
TCGA-A3-A6NN	0	0	0.00389404	0.102817	0	0.19276	0	0	0	0	0.141335	0.0207047	0.0316764	0	0.0624591	0.357167	0.00816307	0	0.070345	0	0	0.00867786	0.002	0.283433	0.977115
TCGA-A3-A8CQ	0.0607336	0	0.114293	0.0616188	0	0.164931	0	0	0	0	0	0.0821954	0.0308222	0	0.0924006	0.228141	0.0338001	0	0.11548	0	0	0.0155843	0.153	0.102547	1.03656
TCGA-A3-A8OV	0	0	0	0.0616802	0	0.167163	0	0	0	0	0.047423	0.078351	0.164615	0	0.0622162	0.305061	0.008242	0	0.0906762	0	0	0.0145715	0.431	0.0487223	1.07901
TCGA-A3-A8OW	0.0028138	0	0.101307	0.204534	0	0.183447	0	0.00648882	0.0149128	0.0794591	0	0.08497	0	0	0.0548129	0.143195	0.0169822	0	0.103313	0	0	0.00376441	0.069	0.139896	1.04563
TCGA-AK-3425	0.00532093	0	0.0119324	0.227028	0	0.0678627	0.00630609	0	0.0285414	0.0680914	0	0.0301335	0	0.0923407	0.077744	0.306515	0.010153	0	0.0293989	0	0	0.0386319	0	0.505052	0.862539
TCGA-AK-3426	0	0	0	0.356298	0	0.044139	0.0174543	0.0132285	0.0449184	0.124932	0	0.0762008	0.000648299	0.0122401	0.0877913	0.132279	0.0247118	0	0.0608282	0	0	0.00433053	0	0.538687	0.842768
TCGA-AK-3427	0	0.0108521	0	0	0	0.213433	0	0	0	0	0	0.132098	0.121722	0	0.0261207	0.349799	0	0.0691433	0.0709872	0	0	0.00584432	0.768	0.00362268	1.10047
TCGA-AK-3428	0	0	0.0185496	0.0740937	0	0.0980158	0	0.00211855	0	0.0353641	0	0.0175944	0.259296	0.00633354	0.0531148	0.138356	0	0.0596682	0.0404998	0	0.0341478	0.162848	0.001	0.304551	0.972605
TCGA-AK-3429	0	0	0.0677139	0.3785	0	0	0.0383796	0.0293564	0.0275329	0.192536	0	0.00502002	0	0	0.0917056	0.139927	0.0176017	0	0.0102329	0	0	0.00149413	0	0.460379	0.89274
TCGA-AK-3431	0.021089	0	0.00864924	0.112076	0	0.240137	0	0	0	0	0.0806094	0.00582926	0.0534921	0.102357	0.0461771	0.235403	0	0	0.0515909	0	0	0.0425899	0.001	0.3031	0.963076
TCGA-AK-3433	0.0479317	0	0.093986	0	0	0.202038	0	0.00617795	0	0	0	0.118319	0.00898878	0	0.0809168	0.316663	0	0	0.0872949	0	0	0.0376839	0.699	0.0115908	1.08219
TCGA-AK-3434	0	0	0.0259485	0.170198	0	0.225075	0	0	0.0113087	0.208305	0	0	0	0	0.112647	0.208931	0	0.000418416	0.0327717	0	0	0.00439674	0.001	0.321337	0.969555
TCGA-AK-3436	0	0	0.0469838	0	0	0.456971	0	0	0.025645	0.0469576	0.0153827	0	0	0.142687	0.0301434	0.152363	0	0	0.0734425	0	0	0.00942349	0.03	0.17266	1.02523
TCGA-AK-3440	0.0140912	0	0.185112	0	0	0.14273	0	0.0141136	0	0	0.0767107	0.000689874	0.0428455	0	0.0142777	0.235823	0	0.192026	0	0.00890376	0.0545548	0.0181212	0.304	0.0669055	1.0497
TCGA-AK-3443	0.383435	0	0.339798	0	0.0108632	0.0300531	0	0	0	0	0	0.0114096	0.0148098	0.0348273	0.00150708	0.111022	0	0	0.0230351	0	0.0225814	0.0166585	0.42	0.0505555	1.06727
TCGA-AK-3445	0.00847701	0	0.0158733	0.00378609	0	0.275359	0.00296684	0	0.0280155	0.0776318	0	0.0414505	0	0.0198401	0.113419	0.276333	0.0164977	0	0.098071	0	0	0.022279	0.001	0.307566	0.961573
TCGA-AK-3447	0.0725241	0	0.102068	0.109153	0	0.0846077	0	0.0226466	0	0.0772267	0.0288258	0.0494098	0	0	0.0814657	0.197889	0	0	0.0766519	0	0.0135051	0.084027	0.377	0.0559226	1.06176
TCGA-AK-3450	0.00885993	0	0.127573	0.121263	0	0.178474	0	0.00173702	0.00164956	0.027934	0	0.119331	0.0670152	0.0373021	0.069017	0.0647543	0.030362	0	0.132219	0	0.000582367	0.0119272	0.859	-0.00919355	1.09201
TCGA-AK-3451	0.00618571	0	0.0243637	0.26172	0	0.0605435	0	0.019607	0.004004	0.0745622	0	0.0450736	0.00186024	0.0323975	0.0442921	0.185989	0.140115	0	0.0827278	0	0	0.0165588	0.003	0.254592	0.986411
TCGA-AK-3453	0	0.00476072	0.0115293	0.341662	0	0.172233	0	0.00675742	0.122787	0.0645397	0	0.0229168	0.0539545	0	0.0660874	0.117228	9.13733e-05	0	0.0154512	0	0	0	0	0.395181	0.931685
TCGA-AK-3454	0.0021179	0	0.0133832	0.2437	0	0.18231	0	0	0.0332582	0.0116859	0	0.0692168	0	0	0.0462737	0.346682	0	0	0.0513726	0	0	0	0.002	0.269736	0.987269
TCGA-AK-3455	0.00457705	0	0.0878952	0.404071	0	0.010238	0	0.0098168	0	0.271017	0	0.102585	0	0.0117465	0.0548158	0.0204589	0.00216107	0	0.0206182	0	0	0	0	0.484209	0.900917
TCGA-AK-3456	0.0242459	0	0.0140348	0.00817623	0	0.0950415	0.000115448	0	0	0	0.0039223	0.00700822	0.00694931	0.125025	0.0139175	0.566007	0.0541608	0	0.0437793	0	0	0.0376166	0.001	0.315673	0.983199
TCGA-AK-3458	0	0.00149933	0.0416845	0.173226	0	0.213986	0.034329	0	0	0.208715	0.0202038	0	0	0	0.0554132	0.173192	0.0252325	0	0.0331976	0	0	0.0193213	0.004	0.245757	1.00524
TCGA-AK-3460	0.00966598	0	0.0145314	0.161182	0	0.185083	0	0	0	0.0215945	0.0267658	0.0166096	0.0488961	0	0.0477471	0.40051	0	0	0.0432493	0	0	0.0241653	0.008	0.212022	1.0087
TCGA-AK-3461	0	0	0.00692219	0.103556	0	0.320161	0.0130183	0	0	0.0604539	0.0674462	0.0199832	0.108127	0	0.0644488	0.124749	0.00139518	0.00268933	0.0725624	0	0	0.0344882	0.155	0.101695	1.06278
TCGA-AK-3465	0.0634161	0	0.0812701	0	0	0.260089	0	0	0	0	0	0.0599995	0.0319547	0.00294153	0.0748173	0.181096	0.116769	0	0.104099	0	0.0148769	0.00867056	0.218	0.0839658	1.03916
TCGA-AS-3777	0.0520569	0	0	0.0498279	0	0.280312	0	0	0.0100751	0.00478703	0	0.0154935	0.0168114	0.0849071	0.0941578	0.205861	0.000232116	0	0.154896	0	0	0.0305817	0.249	0.0780436	1.0575
TCGA-AS-3778	0	0	0.0602319	0.134007	0	0.173273	0	0	0	0	0	0.0334517	0.0617213	0	0.111946	0.333018	0.00478764	0.00116296	0.0755066	0	0	0.0108938	0.008	0.21266	1.0033
TCGA-B0-4688	0	0	0.0158813	0.029896	0	0.246675	0.0248113	0	0.0256277	0	0.0457038	0.0381061	0.129163	0	0.00520683	0.327389	0	0.0209784	0.0796233	0	0	0.0109384	0.092	0.12655	1.03762
TCGA-B0-4690	0.00864867	0	0.0195713	0.0691242	0	0.147573	0.0106976	0.0252542	0.0101373	0.069846	0	0.0639552	0	0	0.128419	0.305625	0.010559	0	0.0529614	0	0	0.0776279	0	0.422647	0.907208
TCGA-B0-4691	0.0183372	0	0.105147	0.303857	0	0.108007	0	0.0636061	0.0391639	0.0511192	0	0.0647781	0	0	0.103157	0.113705	0.0115413	0	0.00558728	0	0	0.0119947	0	0.426387	0.90858
TCGA-B0-4693	0.0181445	0	0.0830982	0.268338	0	0.147736	0	0	0	0.0782712	0	0.0340414	0.0851164	0	0.085202	0.156836	0	0	0.0303863	0	0	0.0128295	0.002	0.288543	0.974898
TCGA-B0-4694	0.000190257	0	0.0348409	0.219329	0	0.0528489	0.0207064	0.0238357	0.0291228	0.122774	0	0	0	0.114626	0.0673514	0.274313	0.00655815	0	0.0210685	0	0	0.0124341	0	0.574532	0.823265
TCGA-B0-4696	0.00863243	0	0.00329483	0.0109917	0	0.505084	0	0	0	0	0.0166387	0.037232	0.037093	0.237178	0.00918854	0.107598	0	0	0.0270684	0	0	0	0.17	0.0969547	1.07658
TCGA-B0-4697	0.0329657	0	0.165983	0.288746	0	0.0695417	0.00982087	0.0140509	0.0783955	0.119526	0	0.0353143	0	0.0187084	0.0852052	0.0585392	0.00163165	0	0.0215715	0	0	0	0	0.527739	0.84885
TCGA-B0-4698	0	0	0.00106426	0.43165	0	0	0.145215	0.0582534	0	0.0538076	0	0.0227532	0	0.00374765	0.0798241	0.169069	0	0	0	0.0080776	0	0.0265374	0	0.456858	0.892811
TCGA-B0-4699	0	0	0.054189	0.387798	0	0.00312832	0.0151554	0.0249388	0.00928599	0.117539	0	0.0519164	0	0.0424301	0.0480777	0.221626	0.0136541	0	0	0	0	0.0102607	0	0.36925	0.943957
TCGA-B0-4700	0.00599595	0	0.0203309	0.260924	0	0.0580982	0.000733459	0.0340875	0.0571501	0.137499	0	0.0317513	0	0.13316	0.117301	0.129593	0	0	0.00987419	0	0	0.00350208	0	0.615521	0.791883
TCGA-B0-4701	0.00399144	0	0	0.105032	0	0.296599	0.0116058	0	0.0283881	0.0756493	0	0.00683765	0.0215923	0	0.132521	0.162419	0.0332528	0	0.0968726	0	0	0.0252394	0.003	0.257702	0.989473
TCGA-B0-4703	0	0	0.0468052	0.16237	0	0.257951	0	0.0271912	0.00162882	0.0671205	0	0.0112463	0	0	0.115332	0.264177	0	0	0.0278868	0	0	0.0182905	0.002	0.294976	0.972961
TCGA-B0-4706	0	0	0.0421806	0.335987	0	0.0870484	0	0	0.033649	0	0.13671	0.0960347	0.0423161	0.0132789	0.0875398	0.0339244	0	0	0.091331	0	0	0	0	0.368965	0.95745
TCGA-B0-4707	0.0363013	0	0.0428248	0.414023	0	0.14648	0.0103895	0.0348421	0.10727	0	0	0.0592638	0.0163456	0.00996896	0.0702116	0.0422658	0.000579313	0	0.00556879	0	0	0.00366503	0.018	0.194877	1.05544
TCGA-B0-4710	0.0178507	0	0.0353048	0.211729	0	0.208496	0	0	0	0.0257018	0.0434473	0.00463526	0.126131	0.0196531	0.0459347	0.177651	0	0	0.0495917	0	0.0216449	0.0122284	0.056	0.150319	1.03126
TCGA-B0-4712	0.0024591	0	0.0314391	0.136492	0	0.185407	0.0307763	0.010274	0.0481462	0.0555056	0	0.0463197	0	0.046302	0.12458	0.1973	0.0191385	0	0.0328507	0	0	0.0330099	0.001	0.315226	0.961121
TCGA-B0-4713	0	0	0.0528678	0.254235	0	0.162366	0	0	0.0810925	0.0237159	0	0.106454	0.0116905	0.0222657	0.0873718	0.102219	0.0119156	0	0.0520854	0	0	0.0317199	0.023	0.184905	1.03612
TCGA-B0-4714	0	0	0.000557623	0.452735	0	0	0.00573019	0.00475046	0.0225955	0.124185	0	0.0403143	0	0	0.0946638	0.220468	0.000521322	0	0.0334793	0	0	0	0	0.500547	0.869482
TCGA-B0-4718	0.0001882	0	0.0704065	0.214702	0	0.20793	0	0.03026	0.0198617	0.0435189	0	0.0524763	0	0	0.0898616	0.180153	0	0	0.0691986	0	0	0.0214431	0.003	0.253215	0.991834
TCGA-B0-4810	0	0	0.0327567	0.296293	0	0.109616	0	0.0185154	0.0490568	0.0935513	0	0.0671383	0.00532222	0.00545879	0.0777422	0.201411	0	0	0.036836	0	0	0.00630209	0.001	0.312867	0.97363
TCGA-B0-4811	0	0	0.00802841	0.0991341	0	0.292413	0	0.00225791	0.02598	0	0	0.113009	0.021782	0	0.143985	0.175037	0.0448908	0	0.0734829	0	0	0	0.007	0.216597	1.0164
TCGA-B0-4813	0.0163288	0	0.008133	0.00102107	0	0.209249	0.000972849	0	0.0732613	0	0	0.0507145	0.0588992	0.248953	0	0.275716	0	0	0	0.0462586	0.010492	0	0.001	0.332415	0.958443
TCGA-B0-4814	0.0228457	0	0.100194	0.130683	0	0.225086	0	0.00614488	0	0.0336492	0	0.0519091	0.0202463	0	0.0655898	0.251521	0	0	0.0690465	0	0	0.0230845	0.236	0.0795908	1.0533
TCGA-B0-4815	0	0	0.129375	0.333533	0	0	0.0117377	0.0377805	0.0175622	0.13124	0	0.0308204	0	0.0123468	0.107922	0.152773	0.0139206	0	0.0130854	0	0	0.0079046	0	0.523085	0.851599
TCGA-B0-4816	0	0	0.00199234	0.0955502	0	0.166201	0	0	0	0	0.0269517	0.0285957	0.215549	0	0.0386569	0.35482	0	0.00237206	0.0419196	0	0	0.0273917	0.002	0.287698	0.974569
TCGA-B0-4817	0	0.00511902	0.00938256	0.0257808	0	0.129476	0	0.0236788	0.00977713	0.00740738	0	0.0645323	0	0.0852889	0.0374542	0.0891169	0	0	0.0353768	0	0	0.477609	0.043	0.160615	1.10255
TCGA-B0-4818	0.00849711	0	0.158818	0.17958	0	0.253044	0.00506535	0	0.0128147	0.036343	0	0.0401181	0.0406612	0	0.077079	0.132097	0.00153225	0	0.0418859	0	0	0.0124647	0.002	0.283426	0.97059
TCGA-B0-4819	0.00516622	0	0.00147586	0.377216	0	0.161251	0.00570916	0.0466371	0.0189737	0.11914	0	0.0647919	0	0.0211867	0.0728291	0.100855	0.0047685	0	0	0	0	0	0	0.504071	0.871417
TCGA-B0-4821	0	0	0.0558747	0.204117	0	0.0955984	0	0.0332059	0.0403968	0.0362065	0	0.0735203	0	0.343538	0.0474925	0.0529457	0	0	0.0171042	0	0	0	0	0.472761	0.882006
TCGA-B0-4822	0	0	0.00712535	0.22526	0	0.128812	0	0	0.0463587	0	0	0.0972434	0	0.0231011	0.0417238	0.351065	0	0	0.0793096	0	0	0	0.002	0.295294	0.973418
TCGA-B0-4823	0	0	0.0511942	0.262414	0	0.106333	0.00650706	0	0.00403775	0.0864513	0	0.011411	0	0	0.0518294	0.377527	0	0	0.0259576	0	0	0.0163379	0.001	0.3373	0.951625
TCGA-B0-4824	0.00486756	0	0.0478615	0.235032	0	0.0946268	0	0.0114901	0.0122515	0.135077	0	0.126247	0.00779267	0	0.10287	0.12469	0.027552	0	0.0692754	0	0.000366982	0	0.064	0.144444	1.07251
TCGA-B0-4827	0	0	0.0753925	0.229663	0	0.110102	0	0.00838946	0.019154	0.0654749	0	0.00595937	0.0212642	0.0359671	0.0732584	0.287295	0.00261281	0	0.0149338	0	0	0.0505334	0	0.383978	0.92517
TCGA-B0-4828	0	0	0.0346478	0.18332	0	0.281922	0	0.0342992	0.0466286	0.0422565	0.0162333	0.0357151	0.077423	0	0.0702273	0.12528	0	0	0.0497012	0	0	0.00234674	0.067	0.141596	1.04914
TCGA-B0-4833	0.0227489	0	0.0901769	0.335284	0	0.118697	0	0.0253765	0.00931277	0.066348	0	0.0509825	0.0259533	0	0.079158	0.12591	0.00629205	0	0.0437592	0	0	0	0	0.356181	0.945896
TCGA-B0-4834	0.174448	0	0.11963	0.0572672	0	0.205084	0	0	0	0	0.0569974	0.0451283	0.0340753	0	0	0.226947	0	0.0262811	0.0301625	0	0.0192137	0.00476484	0.712	0.0102628	1.07135
TCGA-B0-4836	0	0	0.0435138	0.256414	0	0.151115	0	0.0275403	0.0592182	0.038342	0	0.0105242	0	0.101442	0.111417	0.147924	0.0161732	0	0.0300257	0	0	0.00634892	0	0.39503	0.922203
TCGA-B0-4837	0.0826089	0	0.00586332	0.0168899	0	0.123623	0	0.00231972	0.0373181	0.00847439	0	0.0462425	0	0.467456	0.00430942	0.175828	0	0	0.0290665	0	0	0	0	0.492689	0.875792
TCGA-B0-4838	0.0065054	0	0.0254818	0.529815	0	0	0	0.00302389	0.03643	0.121062	0	0.0986298	0	0	0.0628332	0.0560716	0.0121789	0	0.0398994	0	0	0.00806879	0	0.41882	0.941788
TCGA-B0-4839	0	0.00140269	0.0172691	0.0787459	0	0.213196	0	0	0.0136621	0	0.109945	0.0308941	0.0657446	0	0.0667378	0.315418	0	0	0.0724024	0	0	0.0145826	0	0.38738	0.923451
TCGA-B0-4841	0.00142766	0	0	0.248485	0	0.0820806	0	0	0.0114058	0	0.0801567	0.0743101	0.0591152	0	0.0735451	0.242592	0	0.0386164	0.0882658	0	0	0	0.002	0.271713	0.987373
TCGA-B0-4842	0.00161871	0	0.025638	0.20847	0	0.0687565	0	0	0.116475	0.0296185	0	0.0827345	0.0224939	0.132897	0.0698737	0.136184	0.0178344	0	0.0655306	0	0	0.0218741	0.001	0.331979	0.952211
TCGA-B0-4843	0.0338792	0	0	0.0110558	0	0.285233	0	0	0.04065	0	0.0365324	0.0214342	0.0392905	0.230159	0.0338775	0.205754	0	0	0.0256827	0.0147729	0	0.0216783	0.017	0.197036	1.01798
TCGA-B0-4844	0.0118853	0	0.0569404	0.201137	0	0.131678	0	0.019409	0.0624912	0.0919449	0	0.0242357	0	0.0453063	0.096435	0.202539	0	0	0.0357744	0	0	0.0202229	0.026	0.181762	1.0241
TCGA-B0-4845	0.0209354	0	0.0520831	0.0377531	0	0.465101	0	0	0.00177043	0	0.0191681	0.00114191	0.0674031	0.0164563	0.0688555	0.200639	0	0	0.0247545	0	0	0.0239385	0.693	0.0121823	1.09182
TCGA-B0-4846	0.0327575	0	0.00930744	0.101001	0	0.204328	0	0	0	0.147749	0	0.0822967	0.00777044	0	0.180465	0.170781	0.0257139	0	0.0371928	0	0	0.000637665	0.002	0.294195	0.990345
TCGA-B0-4847	0	0	0.00487439	0.299928	0	0.154747	0	0.0389525	0.111915	0.112671	0	0.0300394	0.0570568	0	0.0649469	0.0998	0.00519044	0	0.0198789	0	0	0	0	0.396692	0.932085
TCGA-B0-4848	0	0.0052761	0.0190404	0.235618	0	0.07733	0	0	0.0364956	0.00877936	0	0.0064137	0.0613678	0.0304006	0.105483	0.347066	0	0	0.0363271	0	0	0.0304018	0.001	0.342082	0.947549
TCGA-B0-4849	0	0	0.0296463	0.0697994	0	0.261709	0	0	0	0.0595697	0.0146317	0.00498103	0.130965	0	0.0942995	0.208195	0.00192621	0	0.091486	0	0	0.0327915	0.027	0.177908	1.01669
TCGA-B0-4852	0.0252391	0	0.0613063	0.0334727	0	0.286265	0	0.00906934	0.000276504	0.0994143	0	0.0399048	0.0866132	0	0.141616	0.132057	0.000190547	0	0.0696275	0	0	0.0149478	0.056	0.150361	1.03605
TCGA-B0-4945	0	0	0.1173	0.0377138	0	0.198326	0	0.0153937	0	0.0651341	0	0.0386129	0.00645829	0	0.163066	0.308533	0.000507957	0	0.0423432	0	0	0.00661004	0.037	0.166162	1.03034
TCGA-B0-5075	0.0033519	0	0.0075963	0.095214	0	0.0937358	0	0.00867293	0.0426321	0.0422696	0	0.0537389	0	0.108124	0.0260865	0.495159	0.00143932	0	0.00454141	0	0	0.0174382	0	0.413715	0.916668
TCGA-B0-5077	0	0	0.0353612	0.180004	0	0.189546	0	0.000655075	0.00547037	0	0.0149574	0.0356635	0	0.16129	0.0628807	0.285544	0	0	0.02721	0	0	0.00141807	0.002	0.2956	0.972228
TCGA-B0-5080	0.0728823	0	0.129069	0.238	0	0.117233	0	0	0.0884559	0	0	0.0579115	0.00578668	0	0.0554131	0.168962	0	0	0.0574862	0	0	0.00880036	0.001	0.322934	0.951612
TCGA-B0-5081	0.0193146	0	0.049506	0.178117	0	0.225239	0.00128608	0.0479613	0.0301064	0.141774	0	0.0192922	0	0.00349892	0.102698	0.161075	0.00507086	0	0.0108314	0	0	0.00422907	0	0.495492	0.868125
TCGA-B0-5083	0	0.0189428	0	0.0265566	0	0.18058	0	0	0.00395124	0.0378429	0	0.0552098	0	0.120746	0.0759726	0.376589	0.0360287	0	0.0636852	0	0.00389569	0	0	0.420318	0.908728
TCGA-B0-5084	0.0087439	0	0.0214557	0.174711	0	0.0129861	0	0.0448638	0.0830106	0	0	0.0659629	0.0119909	0.217386	0.0401749	0.244762	0	0	0.0139588	0	0	0.0599942	0.027	0.177331	1.03148
TCGA-B0-5085	0.00282203	0	0	0.220089	0	0.248072	0	0.00283427	0.0195956	0	0.0724463	0.0707318	0.0248479	0.0161594	0.0987806	0.204205	0	0	0	0.019416	0	0	0.506	0.0381287	1.11717
TCGA-B0-5088	0.0163067	0	0.0184942	0.113421	0	0.219267	0	0	0.0146473	0	0	0.0658411	0	0.120174	0.0444737	0.368515	0	0	0.0151215	0	0.00373865	0	0	0.375992	0.932417
TCGA-B0-5092	0	0	0.0053833	0.483274	0	0	0	0.0343809	0.040638	0.154263	0	0.0829788	0	0	0.0736801	0.10661	0.00295225	0	0.0158401	0	0	0	0	0.570071	0.827061
TCGA-B0-5094	0	0	0.0869673	0.148789	0	0.0835058	0	0.0357635	0.0587911	0.0115387	0.0349343	0.0670728	0	0.0895372	0.0652018	0.229043	0.0142165	0	0.0363181	0	0	0.0383206	0.114	0.111873	1.04528
TCGA-B0-5095	0.033996	0	0.0722628	0.16055	0	0.168758	0	0.00389736	0.0191651	0	0	0.113962	0.0363255	0.0094717	0.0800228	0.250283	0	0	0	0.0141405	0	0.037165	0.006	0.234259	0.998725
TCGA-B0-5096	0	0	0.100328	0.0388967	0	0.112094	0.00854346	0.0216001	0.0366678	0	0.00580128	0	0.0200701	0.0681261	0.0491899	0.421725	0	0	0	0.00116727	0	0.11579	0.001	0.305133	0.966871
TCGA-B0-5097	0.0275207	0	0.0194519	0.02063	0	0.213709	0.0247319	0	0.0112278	0.0147775	0	0	0	0.311146	0.0377728	0.252734	0	0.00695884	0.0346497	0	0	0.0246893	0	0.388638	0.929974
TCGA-B0-5098	0.0129326	0	0	0.0744845	0	0.149477	0	0.00163737	0.124806	0	0	0.0767118	0.0499303	0.31118	0.175669	0	0.0137745	0	0	0.00939719	0	0	0.699	0.0114185	1.13609
TCGA-B0-5099	0.0445691	0	0.0320756	0.0715035	0	0.208233	0	0	0.0324476	0	0.0278042	0.0659859	0.00383799	0.157276	0.0896625	0.212877	0	0	0.0537275	0	0	0	0.776	0.00280551	1.09718
TCGA-B0-5100	0.0407712	0	0	0.0606459	0	0.170854	0	0	0.0255238	0	0.100399	0.0544055	0.030812	0.231902	0.0736878	0.113882	0	0	0.0787128	0	0	0.0184035	0.05	0.155586	1.03777
TCGA-B0-5102	0.0212244	0	0.030237	0.182084	0	0.274308	0	0.00634675	0.00255558	0.0103826	0	0.0348092	0.00127894	0.0106393	0.0973145	0.29734	0.00359201	0	0.0199922	0	0	0.00789567	0.003	0.254403	0.99227
TCGA-B0-5106	0	0	0.0400576	0.234424	0	0.176798	0	0.0164577	0.00721083	0	0	0.0241183	0.124341	0	0.0306157	0.284093	0	0.0136737	0.0424842	0	0	0.00572604	0.005	0.237918	0.992654
TCGA-B0-5107	0	0	0	0.430286	0	0.0269821	0	0.024648	0.111885	0.0384847	0	0.0362696	0.025909	0	0.124635	0.173939	0	0	0	0.00696112	0	0	0.003	0.251884	1.0182
TCGA-B0-5108	0.0102697	0	0.0232207	0.0445587	0	0.256156	0.00653717	0	0	0.0291561	0.0110803	0	0.00286	0.246379	0.0954372	0.25919	0	0	0.00586712	0	0	0.00928846	0	0.503762	0.86305
TCGA-B0-5109	0.00845653	0	0.0394222	0.375428	0	0.0169698	0.178177	0.0203981	0	0	0	0.0859141	0.0221524	0.0510643	0.0896291	0.0606917	0.0185551	0	0.00893685	0	0	0.0242056	0	0.526603	0.849272
TCGA-B0-5110	0.00713299	0	0.0455469	0.0379318	0	0.319695	0	0	0.0080634	0.0305903	0	0.0399048	0.0461967	0	0.118549	0.296906	0.00215976	0	0.0217705	0.000580136	0	0.0249731	0.162	0.098728	1.05844
TCGA-B0-5113	0.00990489	0	0.0730048	0.101602	0	0.267074	0	0.0155093	0.00720935	0.0554006	0	0.0301887	0.030727	0	0.0883734	0.263652	0	0	0.0520591	0	0	0.00529479	0.005	0.243164	0.989161
TCGA-B0-5115	0.0390942	0	0.000716503	0.065248	0	0.334987	0.00134859	0.00442409	0.00809779	0	0.0794407	0	0.0322472	0.0752641	0.0852024	0.207069	0.026159	0	0.0407018	0	0	0	0.008	0.212245	1.0052
TCGA-B0-5116	0.00798915	0	0.0849878	0.100891	0	0.325012	0	0.00844216	0.00952109	0.0297586	0	0.0903608	0.00955421	0.0219738	0.0775734	0.158489	0	0	0.0754466	0	0	0	0.33	0.0626985	1.07521
TCGA-B0-5117	0.11294	0	0.176051	0	0	0.140374	0	0.0217521	0.0178046	0	0	0.138909	0.0253531	0	0.0286825	0.23075	0	0	0.104931	0	0	0.00245203	0.651	0.020046	1.06643
TCGA-B0-5119	0	0	0.0115757	0.4012	0	0.0219308	0	0	0.0284387	0.105211	0	0.0435554	0.0500303	0	0.055599	0.233246	0	0	0.0431203	0	0	0.00609288	0.222	0.0832932	1.09448
TCGA-B0-5120	0	0	0.0146238	0.0399731	0	0.160773	0	0	0.0191655	0	0	0.0796875	0.00270276	0	0.0415759	0.453559	0.012841	0	0	0.145765	0	0.0293336	0.002	0.271672	0.991395
TCGA-B0-5121	0.0040419	0	0.03418	0.152653	0	0.254456	0	0	0.0249363	0.0563327	0.136609	0	0.0817595	0.00618974	0.0453293	0.127093	0	0	0.0650674	0	0	0.0113524	0.006	0.226307	1.00966
TCGA-B0-5399	0	0.0018255	0.00363513	0.0910383	0	0.31675	0	0	0.0411763	0.0148902	0	0.0889424	0.0065775	0	0.0937744	0.165682	0.100264	0	0.0754441	0	0	0	0.001	0.335376	0.950933
TCGA-B0-5400	0.00697181	0	0.0029156	0.16608	0	0.131576	0	0.00511017	0.0408306	0.00194158	0	0.0837147	0.0029314	0.135288	0.0450371	0.289296	0	0	0	0.0269377	0	0.0613697	0.002	0.285226	0.979935
TCGA-B0-5402	0.00637383	0	0.0335466	0.0819907	0	0.253434	0	0	0.00115782	0.0712625	0	0.0621923	0.0269029	0	0.1466	0.27769	0	0	0.0290351	0	0	0.00981431	0.002	0.26617	0.99028
TCGA-B0-5690	0.0418571	0	0	0.0439122	0	0.20348	0	0	0.0407036	0	0.0440828	0.0431381	0.13095	0.053314	0.118975	0.150958	0.0168026	0	0.0972814	0	0	0.0145442	0.007	0.220664	0.997969
TCGA-B0-5691	0.0838338	0	0.0169897	0.0621335	0	0.252865	0	0	0.015839	0.0182813	0	0.02443	0.0435073	0.0301189	0.141661	0.181074	0.00741415	0	0.106826	0	0	0.0150264	0.007	0.216357	1.00137
TCGA-B0-5692	0.000985365	0	0.0327726	0.497433	0	0	0	0.0323391	0.0600024	0.124579	0	0.0753868	0	0	0.0718722	0.0783314	0.00652551	0	0.0144239	0	0	0.00534898	0	0.428454	0.929706
TCGA-B0-5693	0.0456199	0	0.0606881	0.0317689	0	0.183725	0	0	0	0.0078241	0	0.0727606	0.036666	0	0.0872832	0.28126	0.00974284	0	0.157054	0	0	0.0256066	0.146	0.103431	1.04208
TCGA-B0-5694	0	0	0.0176174	0.0194148	0	0.221583	0	0	0.0150616	0	0.0889164	0.043884	0.0468784	0.075182	0.0694183	0.326453	0.0192994	0	0.0440341	0	0	0.0122581	0.004	0.247256	0.991324
TCGA-B0-5695	0.0446888	0	0	0.219082	0	0.225257	0	0	0.00807274	0.025381	0.0231603	0.0201851	0.0409469	0	0.0745416	0.145421	0	0	0.150242	0	0	0.0230216	0.442	0.0476119	1.08202
TCGA-B0-5696	0.000977116	0	0.0711134	0.202604	0	0.122308	0	0.00980104	0.00677517	0.0334399	0	0.0373791	0.0548057	0	0.0815091	0.280079	0	0	0.0555399	0	0	0.0436693	0.027	0.176824	1.01789
TCGA-B0-5697	0	0	0.0605825	0.306709	0	0.062449	0	0.00407471	0.00721007	0.102158	0	0.0489218	0.0300443	0.00778813	0.0405751	0.262874	0.0202999	0	0.0150627	0	0	0.0312498	0	0.426725	0.906173
TCGA-B0-5698	0.0191983	0	0.0622116	0.0491159	0	0.301135	0	0.026989	0.0178769	0.0431221	0	0.00226757	0.106786	0.0256611	0.106132	0.151719	0.00506154	0.0157252	0.0053036	0	0.00326565	0.0584291	0.003	0.258057	0.983013
TCGA-B0-5699	0	0.0114901	0	0.0719623	0	0.215681	0	0	0.0578238	0	0.0529934	0.0453033	0.0451213	0.00833822	0.119032	0.242378	0.00084749	0.00241359	0.0694806	0	0	0.0571349	0.018	0.194447	1.01565
TCGA-B0-5700	0.0224736	0	0.0728779	0.0972002	0	0.203278	0	0.00660053	0	0.0482001	0	0.109492	0.062843	0	0.0887792	0.236111	0	0.00599362	0	0.0461507	0	0	0.64	0.0213699	1.09588
TCGA-B0-5701	0	0	0.0824914	0.144598	0	0.0928042	0.00298452	0.0416129	0.0330919	0.0766416	0	0.0305527	0	0.0930487	0.110871	0.222275	0.00181986	0	0.0270353	0	0	0.0401725	0.011	0.207915	1.00753
TCGA-B0-5702	0	0.0122214	0.0503446	0.294908	0	0.132856	0	0	0.104934	0	0	0.0927877	0.0547046	0	0	0.180567	0	0.00137116	0.0560517	0	0	0.0192541	0.001	0.323825	0.960878
TCGA-B0-5703	0	0	0	0.436383	0	0.148307	0	0	0.00541051	0	0.153609	0.0529559	0.0346518	0.0196926	0.0489775	0.0274369	0	0	0.0725754	0	0	0	0	0.346988	0.984865
TCGA-B0-5705	0	0	0.113229	0.237067	0	0.165756	0.00321073	0	0.0221043	0.0508896	0	0.0156141	0.0305426	0	0.0713731	0.231498	0.0101403	0	0.0318716	0	0	0.0167041	0.191	0.0911976	1.05522
TCGA-B0-5706	0.0128686	0	0.244304	0.317965	0	0.0819481	0.0339647	0.0184326	0.0378276	0.0782985	0	0.0197551	0	0.0302353	0.0412794	0.0554575	0	0	0.016666	0	0	0.0109978	0.002	0.293387	0.970503
TCGA-B0-5707	0.0293229	0	0	0.0477913	0	0.196952	0	0	0.018047	0	0	0.0498189	0.012583	0.1741	0.00806011	0.352458	0.0208745	0	0.0589353	0	0	0.0310568	0.004	0.245578	0.998423
TCGA-B0-5709	0.0228189	0	0	0.138624	0	0.31884	0	0	0.015389	0.0356547	0	0.00832548	0.0296304	0	0.148916	0.196436	0.0402657	0	0.0350594	0	0	0.0100412	0	0.48093	0.876073
TCGA-B0-5710	0.0564513	0	0.0698821	0.0661692	0	0.208932	0	0.0195205	0	0.0702055	0	0.00585042	0.01012	0.185719	0.11134	0.145156	0.00235995	0	0.0433551	0	0	0.00493857	0.001	0.341276	0.944926
TCGA-B0-5711	0	0	0.0559344	0.127689	0	0.252865	0	0	0.00581997	0.046372	0	0.023376	0.0502635	0.0310691	0.0805173	0.169822	0.0460432	0	0.110228	0	0	0	0.002	0.286841	0.966968
TCGA-B0-5712	0	0	0.0699892	0.21253	0	0.280845	0	0.0252407	0.00316864	0.0548641	0	0.0874769	0	0	0.0530288	0.147818	0	0.0224706	0.0260497	0	0	0.0165189	0.272	0.0744587	1.09182
TCGA-B0-5713	0.0158644	0	0.0461732	0.148379	0	0.150348	0	0.0014018	0	0.034396	0.00885745	0.0573953	0.0754927	0	0.216799	0.167129	0	0	0.0777635	0	0	0	0.011	0.207664	1.02867
TCGA-B0-5812	0	0	0.0504102	0.122637	0	0.245617	0	0	0.00839442	0.0360271	0.00879168	0.0189406	0.0589904	0	0.126226	0.19737	0.0437048	0	0.0774063	0	0	0.00548454	0.154	0.102054	1.0513
TCGA-B2-3923	0	0	0.059043	0	0	0.181255	0	0.0210161	0	0.0338182	0	0.0855033	0.0481379	0.0718129	0.0481558	0.280171	0.018769	0	0.107741	0	0.0445777	0	0.606	0.0253609	1.07475
TCGA-B2-3924	0	0	0.036031	0.356429	0	0	0.0125885	0.0234783	0.016793	0.1743	0	0.0352602	0.0506385	0	0.104086	0.167059	0.00115545	0	0.0221813	0	0	0	0	0.389591	0.936019
TCGA-B2-4098	0.00661317	0.00205468	0.0908518	0.0337977	0	0.0352056	0.0305515	0.0212259	0.0136167	0.0086647	0	0.00843925	0	0.220962	0.037791	0.382549	0.00490979	0	0.027129	0	0	0.075638	0	0.415573	0.914936
TCGA-B2-4099	0.0118345	0	0	0.0337652	0	0.121254	0	0.00718401	0	0.062944	0	0.0724574	0.129411	0	0.121508	0.327157	0.0225404	0	0.0612492	0	0	0.0286954	0	0.361178	0.939595
TCGA-B2-4101	0	0	0.0570844	0.152528	0	0.297489	0	0	0	0.0085733	0.0508685	0.00477116	0.0378257	0	0.0950154	0.206429	0.0237361	0	0.0519155	0	0	0.0137641	0.001	0.338777	0.946817
TCGA-B2-4102	0	0	0.0162904	0.0476063	0	0.281877	0	0	0.00809962	0	0.0287741	0.00384017	0.138988	0	0.0717866	0.330413	0	0.00909074	0.0473447	0	0	0.0158892	0.074	0.135646	1.0377
TCGA-B2-5633	0	0	0.0219464	0.0281827	0	0.220496	0	0	0	0.100049	0	0.0124905	0	0	0.0725119	0.431872	0.00995949	0	0.0692207	0	0	0.0332709	0.002	0.260799	0.986395
TCGA-B2-5635	0	0	0.048939	0.178573	0	0.101389	0	0.0207637	0.00190717	0.0832025	0	0.0126324	0.124626	0	0.0525843	0.338979	0	0	0.0340418	0	0	0.00236261	0.005	0.242013	0.992252
TCGA-B2-5636	0.0867331	0	0.0563914	0.0189315	0	0.156841	0	0	0.0276013	0	0	0.0807208	0.0485473	0	0.0558933	0.282427	0.0139567	0	0.159951	0	0	0.0120049	0.185	0.0927212	1.04276
TCGA-B2-5639	0.0135856	0	0.0895061	0.0604667	0	0.20804	0	0.0156847	0.0591183	0.00767656	0	0.0184026	0.0215556	0	0.0704101	0.273329	0.0823918	0	0.020872	0	0	0.0589606	0.047	0.157593	1.01793
TCGA-B2-5641	0	0	0.0301726	0.35373	0	0.00299376	0	0.0220488	0.0333747	0.164573	0	0.0367397	0.0193164	0	0.05273	0.239983	0	0	0.0235338	0	0	0.0208045	0	0.44344	0.901237
TCGA-B2-A4SR	0	0	0.0368571	0.0958283	0	0.249864	0	0.00559588	0	0.0503515	0.000592222	0.0238727	0.00555145	0.00768706	0.124181	0.262717	0.0589892	0	0.0779126	0	0	0	0.006	0.237037	0.994362
TCGA-B4-5377	0	0	0.0813135	0.190009	0	0.207209	0	0	0.00390429	0.0457606	0	0.0383955	0.0147185	0	0.0794233	0.264993	0.00509097	0	0.0240655	0	0	0.0451177	0.321	0.0639387	1.0715
TCGA-B4-5378	0.0600022	0	0.0238736	0.0828649	0	0.236667	0	0	0.0127582	0	0	0.0899411	0.0466113	0	0.00792998	0.168245	0.00168325	0.00616026	0.223687	0	0	0.0395761	0.28	0.071895	1.06217
TCGA-B4-5832	0.0174532	0	0.054997	0	0	0.341877	0.0174128	0	0	0.0608028	0	0.0261431	0	0	0.0710853	0.292281	0	0	0.0553088	0	0.0444421	0.0181972	0.183	0.0935414	1.04914
TCGA-B4-5834	0.0135163	0	0.0600652	0.115263	0	0.187251	0	0	0	0.0172054	0	0.0560241	0.0536515	0	0.169521	0.201654	0.00859476	0	0.117254	0	0	0	0.013	0.203088	1.01394
TCGA-B4-5835	0.0207801	0	0.0432189	0.0892611	0	0.199805	0	0.0139124	0.0210014	0.0286877	0	0.0382633	0.0248937	0.0600396	0.0524332	0.292693	0.0051452	0.0394142	0.0340644	0	0	0.0363869	0.09	0.127699	1.03732
TCGA-B4-5836	0.0132716	0	0.0276681	0.123299	0	0.164514	0	0	0	0.0364091	0.0530348	0.0432939	0.0359603	0	0.114495	0.238969	0.0068937	0	0.0981595	0	0	0.0440314	0.336	0.0621744	1.0731
TCGA-B4-5838	0.0459686	0	0.0499285	0.120953	0	0.195462	0	0.00546354	0	0.0354249	0	0.0231714	0.0086303	0.0318773	0.11353	0.222389	0.0402321	0	0.0843818	0	0	0.0225888	0.021	0.189109	1.00981
TCGA-B4-5843	0	0	0.07482	0	0	0.223736	0	0	0	0	0.0115957	0.0111219	0.0203538	0	0.0540398	0.49777	0.00560636	0	0.0815979	0	0	0.0193588	0.153	0.102667	1.0581
TCGA-B4-5844	0.0200524	0	0.0198032	0.0780334	0	0.144514	0	0	0	0	0.0731012	0.0315563	0.243794	0.152038	0.0613537	0.0576956	0	0.0174104	0.100648	0	0	0	0.067	0.141435	1.03305
TCGA-B8-4143	0.00969473	0	0.0659357	0.239184	0	0	0.0568867	0.0292162	0.0162782	0.117107	0	0.0538245	0	0.0871304	0.120113	0.17277	0.00587081	0	0.0100932	0	0	0.0158952	0	0.517439	0.855196
TCGA-B8-4146	0.00187945	0	0.0100685	0.0281826	0	0.305085	0.0412928	0	0	0.00205411	0	0.0944155	0.0162732	0	0.142375	0.172686	0.00354312	0.0108665	0.154101	0	0	0.0171774	0.004	0.248072	0.994673
TCGA-B8-4148	0	0	0.0322599	0.365136	0	0.0280584	0	0.0207844	0.00248339	0.15714	0	0.102583	0.00584404	0	0.0870174	0.184624	0.00438111	0	0.00152711	0	0	0.00816106	0.002	0.268751	1.0211
TCGA-B8-4151	0	0	0.0222843	0.154014	0	0.159471	0	0.0108767	0.0462546	0	0	0	0.0790074	0	0.121152	0.261511	0	0.0110293	0.0986029	0	0	0.0357966	0.163	0.0977544	1.05315
TCGA-B8-4153	0.0188989	0	0.0620867	0.197841	0	0.158261	0	0	0	0	0.00770679	0.0878836	0.0653112	0	0.0225061	0.246833	0.00352456	0.0196463	0.102499	0	0	0.00700219	0.874	-0.0128694	1.09529
TCGA-B8-4154	0.00235544	0	0.00355078	0.187346	0	0.185332	0.0041717	0.019906	0	0.0739522	0	0.0369962	0.0106801	0	0.107731	0.255491	0.0239943	0.0010438	0.0550842	0	0	0.0323651	0.005	0.245189	0.997477
TCGA-B8-4619	0.0828267	0	0.0518037	0.0809454	0	0.291686	0	0	0.00750674	0	0.0123743	0.0199093	0.0705716	0.0363953	0.0177563	0.163559	0	0	0.162422	0	0	0.00224344	0.511	0.0374389	1.06442
TCGA-B8-4620	0.00812543	0	0.0319799	0	0	0.250711	0.00213152	0	0.0167311	0.0296904	0.010785	0	0.101058	0.0605109	0.00762633	0.259397	0	0.0784442	0.0214281	0	0	0.121381	0.002	0.29691	0.966364
TCGA-B8-4621	0.0171201	0	0.0465706	0.0421061	0	0.117507	0.00137364	0	0.0258232	0	0	0.0187584	0.0786892	0.0930919	5.26754e-05	0.432837	0	0	0.0887718	0	0	0.0372986	0.004	0.250835	0.994101
TCGA-B8-4622	0.00067001	0	0.00517451	0.0672042	0	0.257014	0	0	0.00491327	0	0.048081	0.037269	0.0768996	0	0.073867	0.334791	0.00677322	0	0.0597247	0	0	0.0276179	0.002	0.288504	0.970631
TCGA-B8-5158	0.00414557	0	0.025841	0.0192753	0	0.227626	0.00464829	0.00708872	0.0156239	0.0226088	0	0.032975	0.0451254	0	0.1346	0.206041	0.130547	0	0.0487155	0	0	0.0751391	0.001	0.343599	0.943739
TCGA-B8-5159	0	0	0.0792234	0.311546	0	0.100274	0	0	0.00753116	0.0813715	0	0.0478051	0	0	0.0862778	0.167737	0	0	0.0559758	0	0	0.0622578	0.167	0.0971844	1.0716
TCGA-B8-5162	0	0.00670476	0.12339	0.231118	0	0.0920895	0.0133475	0	0	0.0566821	0	0.0160103	0.0819727	0.0221614	0.0621762	0.287103	0	0	0.00724467	0	0	0	0	0.588882	0.822012
TCGA-B8-5163	0.00974479	0	0.0388831	0.0786591	0	0.232449	0.00194405	0.00150484	0.0262817	0.100334	0	0.0657932	0	0	0.0976049	0.252167	0.00392517	0	0.0676966	0	0	0.0230127	0	0.437358	0.899005
TCGA-B8-5164	0	0	0.0177547	0.427289	0	0.0592806	0	0	0.00448232	0.0912123	0	0.0614498	0.00352004	0	0.0714946	0.195632	0.0187928	0	0.0480649	0	0.000164076	0.000862423	0	0.439124	0.906454
TCGA-B8-5165	0.0818855	0	0.0495557	0.00245829	0	0.338154	0	0	0	0.0351117	0	0.00989866	0.00686912	0.00161114	0.0706918	0.313505	0.00149146	0	0.0795908	0	0	0.0091769	0.026	0.17977	1.01214
TCGA-B8-5545	0.00776976	0	0.0143479	0.036448	0	0.174947	0.000682471	0	0.00499057	0.0404692	0	0.020274	0.0874106	0	0.0720534	0.414773	0.010826	0	0.0892006	0	0	0.0258072	0	0.394126	0.920501
TCGA-B8-5546	0.092897	0	0.0290208	0.0979001	0	0.312822	0	0	0.0706675	0	0	0.0852642	0.0380319	0.046424	0	0.124897	0	0	0.0824621	0	0.0196135	0	0.357	0.0585418	1.07424
TCGA-B8-5549	0	0	0.0556754	0.33691	0	0.0775795	0	0.0030777	0.0113523	0.119714	0	0.0341114	0.00122873	0	0.0568731	0.214374	0	0	0.0288457	0	0	0.0602578	0.005	0.23831	1.00965
TCGA-B8-5550	0.0136113	0	0.02367	0.138171	0	0.128526	0.02207	0	0.0142824	0.00483404	0	0.0126568	0.000491822	0.11386	0.0641656	0.346428	0.0125241	0	0.0535938	0	0	0.0511155	0	0.409234	0.912993
TCGA-B8-5551	0	0	0.0707899	0.174456	0	0.142138	0.0241426	0.0339904	0.0261131	0.040384	0	0.0035998	0.0211235	0	0.0889437	0.304439	0.0132383	0	0.0145113	0	0	0.0421312	0	0.527691	0.852835
TCGA-B8-5552	0.0579569	0	0.0144163	0.0668136	0	0.225283	0	0	0	0.0343417	0	0.021224	0.00284482	0.131024	0.0466817	0.347731	0.0165558	0	0.0183848	0	0	0.0167434	0	0.358964	0.939139
TCGA-B8-5553	0	0	0.100021	0.236074	0	0.121747	0	0.00918577	0	0.0911747	0	0.0339385	0	0	0.0853001	0.260868	0.0209891	0	0.00989069	0	0	0.0308104	0.002	0.261823	0.986512
TCGA-B8-A54D	0	0	0.0145706	0.407697	0	0.0161146	0	0.0310193	0.0149327	0.118534	0	0.0951399	0	0	0.0355949	0.246065	0	0	0	0	0	0.0203314	0	0.347936	0.969015
TCGA-B8-A54E	0	0.0277194	0.0380853	0.143679	0	0.124555	0	0	0	0.0239564	0	0.0519016	0.0292421	0	0.0626127	0.358151	0.0329022	0	0.105831	0	0.00136469	0	0.093	0.126005	1.03842
TCGA-B8-A54F	0.0163056	0	0.0372823	0.0429819	0	0.184201	0	0	0	0	0	0.0238845	0.189334	0	0.0168032	0.447522	0	0	0.0394206	0	0	0.0022656	0.008	0.212975	1.01202
TCGA-B8-A54G	0	0.00410777	0.00400812	0.354872	0	0	0	0.0195309	0.0280292	0.167572	0	0.0681106	0.0591429	0	0.0504208	0.214585	0.0278167	0	0	0	0	0.00180383	0	0.463188	0.892283
TCGA-B8-A54H	0	0	0.0659797	0.423078	0	0.100448	0	0.0394436	0.00116708	0.0595749	0	0.0516535	0.0397933	0	0.0399901	0.136835	0	0	0.0420361	0	0	0	0.007	0.218744	1.02852
TCGA-B8-A54I	0	0.0341219	0.197784	0.133397	0	0.100579	0.00657872	0.00655306	0.042528	0	0	0.0431256	0	0.00259483	0.0176237	0.289574	0.0086082	0	0.0726209	0	0	0.0443104	0.002	0.277323	0.964941
TCGA-B8-A54J	0	0	0.0183151	0.295042	0	0.221518	0	0.0220225	0	0.00226006	0.0136046	0.0332293	0.0776109	0	0.0945772	0.17388	0	0.000788843	0.0456184	0	0	0.00153356	0.157	0.100326	1.0716
TCGA-B8-A54K	0.148866	0	0.0360263	0.0470855	0	0.21409	0	0	0.00427592	0	0.016755	0.0670705	0.0706279	0.0839972	0.00160682	0.0217694	0	0.0222885	0.236788	0	0	0.0287523	0.865	-0.0106833	1.09114
TCGA-B8-A7U6	0.0657766	0	0.0888958	0.0627144	0	0.168084	0	0	0	0	0	0.0682025	0.0449603	0.0477442	0.0761085	0.204923	0	0	0	0.124324	0	0.0482663	0.348	0.0600907	1.06558
TCGA-B8-A8YJ	0.0569543	0	0.0338397	0.0585091	0.00667988	0.294769	0.0182308	0	0	0	0.0742519	0	0.033847	0.0252104	0.0311397	0.249432	0	0	0.110634	0	0	0.00650192	0.004	0.249347	0.981553
TCGA-BP-4158	0	0	0	0.133232	0	0.205034	0	0	0	0	0.0501928	0.072508	0.0210594	0	0.0754827	0.303623	0.0131117	0	0.121724	0	0	0.00403262	0.557	0.0318547	1.08969
TCGA-BP-4159	0	0.0033753	0.0419717	0.0497232	0	0.192046	0	0	0	0.0502016	0.103195	0.0370881	0.0572249	0.0425495	0.0675123	0.251003	0	0.00226938	0.0908137	0	0	0.0110267	0.001	0.321573	0.954414
TCGA-BP-4160	0	0	0.0217485	0.443755	0	0	0.00617077	0.0280426	0	0.173164	0	0.0357567	0.025163	0	0.0658207	0.178974	0	0	0.0101278	0	0	0.0112779	0	0.497287	0.87295
TCGA-BP-4161	0.000380137	0	0.0272248	0.232547	0	0.171436	0	0.019132	0.00609623	0.0728308	0	0.0226065	0.0373979	0.0407493	0.0787556	0.253928	0.00794545	0	0.0234808	0	0	0.00548942	0.002	0.263552	0.988178
TCGA-BP-4162	0	0	0.0375757	0.311302	0	0.072224	0	0.0390017	0	0.145273	0	0.0791894	0	0	0.0746333	0.211702	0.00603834	0	0	0.00959151	0	0.0134691	0.003	0.259352	1.01239
TCGA-BP-4163	0.0041888	0	0	0.0851022	0	0.175989	0	0.00220727	0.0104241	0.0147037	0	0.00104552	0.162799	0	0.0830048	0.389332	0	0	0.0486265	0	0	0.0225771	0.002	0.291771	0.972938
TCGA-BP-4164	0.00243918	0	0.0254668	0.136257	0	0.185827	0.0279753	0	0.0583008	0.0314107	0	0	0.0235746	0	0.12831	0.210453	0	0.00459606	0.116908	0	0	0.0484818	0.179	0.0947689	1.05472
TCGA-BP-4165	0.00722472	0	0.0252339	0.357305	0	0.0503216	0	0	0.0187752	0	0.162505	0.0653766	0.0461158	0.00192001	0.0844056	0.0701682	0.0129179	0	0.0977302	0	0	0	0.041	0.162684	1.07307
TCGA-BP-4166	0.00611691	0	0.0237802	0.135154	0	0.265691	0.00155786	0	0	0.0316217	0.00412288	0.0317415	0.00502945	0	0.0732849	0.319711	0.0115254	0	0.0795568	0	0	0.011107	0	0.346155	0.943607
TCGA-BP-4167	0	0	0.0296818	0.252288	0	0.141132	0.00211619	0.000477409	0.0335072	0.108961	0	0.0546679	0	0.00650282	0.0589974	0.270569	0.00591098	0	0.0288268	0	0	0.00636187	0	0.559894	0.82909
TCGA-BP-4169	0.0384028	0	0.0175757	0.0702236	0	0.269444	0	0	0	0	0	0.00911807	0.0675973	0.00847189	0.139473	0.172817	0.0512619	0	0	0.0627571	0.00621757	0.0866405	0	0.444552	0.895144
TCGA-BP-4170	0.0240005	0	0.0398379	0.104776	0	0.262441	0	0.033142	0	0.100199	0	0.0476514	0.0411822	0	0.0871925	0.224315	0	0.0028106	0.00111761	0.00327674	0	0.0280582	0.043	0.160735	1.03662
TCGA-BP-4173	0	0	0.0252612	0.390405	0	0.045072	0.00686484	0.0331504	0.0184629	0.137856	0	0.0233831	0.0527435	0	0.0864447	0.161152	0	0	0.00497091	0	0	0.0142334	0	0.466103	0.889317
TCGA-BP-4174	0	0	0.0592994	0.175397	0	0.0495979	0.00921045	0	0.0342629	0.0797526	0	0.00304958	0.142109	0.0410366	0.0441905	0.283644	0	0	0.0437296	0	0.0347197	0	0.001	0.315753	0.955
TCGA-BP-4176	0.00195471	0	0.0371387	0.0363495	0	0.176365	0.023422	0	0.0222103	0	0.00213649	0	0.0183459	0.221686	0.00319011	0.330443	0	0.0359403	0	0.01962	0.0190518	0.0521467	0	0.399017	0.922528
TCGA-BP-4177	0.0479261	0	0.0730996	0.0969997	0	0.249516	0	0	0	0.0184892	0	0.05429	0.0152584	0	0.0748682	0.280816	0.0181574	0	0.0471559	0	0	0.0234241	0.334	0.0623986	1.06135
TCGA-BP-4325	0	0	0.0481394	0.363584	0	0.0637511	0	0.0235616	0	0.123852	0	0.0396419	0.00970194	0	0.0504259	0.268722	0	0	0.00417554	0	0.000930384	0.0035139	0.002	0.271882	0.998381
TCGA-BP-4326	0.0495766	0	0.0908976	0	0	0.209852	0	0	0.0493039	0.019042	0.0395544	0	0	0.100949	0.0728366	0.19358	0	0	0.0887644	0	0	0.0856437	0.019	0.19231	1.00186
TCGA-BP-4327	0	0	0.089877	0.15008	0	0.148669	0	0.0134638	0	0	0.0780814	0.0416419	0.00720757	0.0293666	0.0533276	0.31796	0	0	0.0489909	0	0	0.0213345	0.031	0.172515	1.02055
TCGA-BP-4329	0	0	0	0.0563225	0	0.298096	0	0	0	0.0225271	0	0.0203492	0.0821515	0.0544509	0.098851	0.270469	0	0	0.0814986	0	0	0.015284	0.023	0.184511	1.01771
TCGA-BP-4330	0.0184443	0	0.0710194	0.359207	0	0.0677872	0	0	0.023757	0.0981631	0	0.0389126	0.0248932	0	0.113987	0.123978	0.00727511	0	0.0512973	0	0	0.00127786	0	0.475343	0.880756
TCGA-BP-4331	0	0	0.00929658	0.107968	0	0.212878	0	0.00501249	0.0179101	0.00414836	0	0.0156977	0.12096	0	0.0522052	0.381742	0.00292265	0	0.0551218	0	0	0.0141379	0.002	0.297309	0.966996
TCGA-BP-4332	0.00468171	0	0	0.126122	0	0.124853	0.00041342	0	0	0	0.0141505	0.0219939	0.0245636	0.142702	0.0655659	0.434922	0.00586049	0	0.0290604	0	0	0.00511143	0.002	0.264303	0.995778
TCGA-BP-4334	0.108288	0	0.0326531	0	0	0.0964394	0	0.0162121	0.0180205	0	0.0162551	0.133136	0.0504899	0	0.0421761	0.389332	0	0.00890547	0.0606336	0	0	0.0274583	0.434	0.0480764	1.07967
TCGA-BP-4335	0.0407954	0	0.0635423	0.233847	0	0.18093	0	0.0559392	0	0.0607378	0	0.0391414	0	0	0.142088	0.164143	0.00999884	0	0.00349893	0	0	0.00533711	0.001	0.328663	0.961933
TCGA-BP-4337	0.00368689	0.0358791	0.0201673	0.0641259	0	0.254958	0	0	0.0420259	0	0	0.040824	0.0259582	0.0828888	0.0954337	0.132472	0.00484821	0	0.196732	0	0	0	0.002	0.280261	0.970986
TCGA-BP-4338	0	0.00186453	0.0146665	0.0382548	0	0.229517	0	0	0.0311575	0	0	0.00714598	0	0	0.0318488	0.525768	0	0.00159173	0.0746942	0	0	0.0434908	0.004	0.250144	0.996494
TCGA-BP-4340	0.066306	0	0.0673938	0.0713373	0	0.259064	0	0.0135799	0	0	0.0289114	0.0526183	0.038688	0	0.145927	0.191704	0	0.00271543	0.0497639	0	0	0.0119924	0.217	0.0842644	1.06223
TCGA-BP-4341	0.0161732	0	0	0.0444027	0	0.272076	0	0	0	0	0.0842219	0.0777437	0.0990766	0.0253811	0.044109	0.120937	0	0	0.192576	0	0	0.0233022	0.901	-0.0166926	1.10702
TCGA-BP-4342	0.0365024	0	0.0149118	0.0605615	0	0.345003	0	0.00980767	0.0307598	0	0.0186924	0.0183024	0.0224842	0	0.103202	0.237442	0.0266161	0	0.0454065	0	0	0.0303075	0.026	0.180926	1.01858
TCGA-BP-4343	0.0123658	0	0.0370415	0.0753784	0	0.200343	0.0149129	0	0	0.0910329	0	0	0	0.0550475	0.107975	0.319267	0.00963959	0	0.0538746	0	0	0.0231219	0	0.490591	0.871169
TCGA-BP-4344	0.0401635	0	0.00860944	0.0300709	0	0.164921	0	0	0	0	0	0.0727664	0.158218	0	0.0594655	0.358758	0.013143	0	0	0.0938837	0	0	0.209	0.0873219	1.0678
TCGA-BP-4345	0.00667418	0	0.0147075	0.00341788	0	0.228029	0	0	0.025456	0.0117807	0	0.0302523	0	0.35512	0.0698458	0.199242	0.000828345	0	0.0546457	0	0	0	0	0.571021	0.821133
TCGA-BP-4346	0	0	0.00605648	0.535927	0	0	0	0.0540552	0.0256528	0.083488	0	0.0649385	0.0410507	0	0.0707793	0.116737	0	0	0	0.00131501	0	0	0	0.416018	0.934815
TCGA-BP-4347	0.0254788	0	0.100239	0.103704	0	0.277172	0	0	0	0.0450665	0	0.0423836	0.0144004	0	0.0751554	0.232016	0.00865974	0	0.0677368	0	0	0.00798899	0.502	0.0387502	1.07085
TCGA-BP-4349	0.0239538	0	0.00639535	0.100789	0	0.330946	0	0	0	0	0.0596236	0.014002	0.0198582	0	0.102733	0.288234	0	0	0.0367961	0	0	0.0166688	0.323	0.0636717	1.07772
TCGA-BP-4351	0.000835035	0	0.0189766	0.137369	0	0.236064	0	0.0214761	0	0	0.0665834	0.0460569	0.0242784	0	0.0511725	0.344961	0	0	0.046945	0	0	0.00528164	0.104	0.120242	1.05231
TCGA-BP-4352	0	0	0.0494259	0.00628306	0	0.288251	0	0.00955775	0.0436304	0	0	0.129267	0.00290704	0.01461	0.100048	0.277734	0	0	0.0635592	0	0	0.0147258	0.856	-0.00819542	1.1065
TCGA-BP-4353	0.00786779	0	0.0132073	0.0237654	0	0.166889	0.00757865	0	0	0.123463	0	0.0437454	0	0	0.0539611	0.429612	0.00880037	0	0.109256	0	0	0.0118531	0	0.356955	0.939967
TCGA-BP-4354	0	0	0.0183837	0.0329084	0	0.120859	0.0231386	0	0	0.036335	0.00168824	0	0.0827738	0	0.0709588	0.428937	0	0	0.00288186	0	0	0.181136	0	0.577638	0.817083
TCGA-BP-4355	0.00888803	0	0.0408949	0.0374465	0	0.243582	0	0	0.0057589	0	0	0.0503694	0.096184	0	0.0593389	0.377823	0	0.0183916	0.056886	0	0	0.00443596	0.098	0.123551	1.04124
TCGA-BP-4756	0.0129133	0	0.0922242	0.173966	0	0.0771772	0	0.0312275	0	0.0548032	0	0.0636587	0	0.0670078	0.0960832	0.210469	0.097093	0	0	0.0109016	0	0.0124749	0.027	0.179378	1.01922
TCGA-BP-4758	0	0	0.0820352	0.381415	0	0.0375386	0	0.0441217	0.0641529	0.154375	0	0.0285797	0	0	0.0675144	0.12865	0	0.00299242	0.00862494	0	0	0	0.104	0.119237	1.08971
TCGA-BP-4759	0	0	0.0173047	0.228786	0	0.167073	0	0.000196787	0.0250892	0.0100056	0	0.0797767	0.0326375	0.0492194	0.0573591	0.229451	0	0.0123335	0.0907674	0	0	0	0.002	0.264711	0.98485
TCGA-BP-4760	0	0	0.0448358	0	0	0.137424	0	0	0.0379164	0	0	0.0314868	0	0.419104	0.0193332	0.201509	0.00779985	0	0.0762698	0	0	0.0243215	0.005	0.240866	1.02439
TCGA-BP-4761	0	0	0.171411	0.275226	0	0.119435	0.00781058	0.0338974	0.0682092	0	0	0.0674278	0.00976567	0.0110787	0.0700682	0.11787	0.00262778	0	0.0351174	0	0	0.0100549	0.055	0.152993	1.03324
TCGA-BP-4762	0.00748133	0.0131624	0.0277606	0.111826	0	0.128443	0	0	0.0130392	0.073135	0	0.0286553	0.028793	0	0.0496882	0.33202	0.0515468	0	0.118427	0	9.44532e-06	0.0160123	0	0.353894	0.93744
TCGA-BP-4763	0.00725454	0	0.0355999	0.0889184	0	0.197146	0.00420628	0.0380855	0	0.0663368	0.00426633	0.00386288	0	0.0157636	0.138648	0.310068	0.00337929	0	0.0601542	0	0	0.0263102	0.035	0.168785	1.02862
TCGA-BP-4765	0.0167027	0	0.041506	0.0166948	0	0.163347	0.00695819	0	0	0	0.15493	0.0463111	0.106298	0	0.0524995	0.278538	0.000602412	0	0.0890831	0	0	0.0265297	0.111	0.113117	1.04804
TCGA-BP-4766	0.0473753	0	0.0204409	0.0089055	0	0.192631	0	0	0	0	0.0431594	0.10924	0.110723	0.119207	0.00391955	0.267734	0	0	0	0.0304857	0	0.0461792	0.046	0.158337	1.03797
TCGA-BP-4768	0	0	0.0413159	0.129453	0	0.163148	0	0.0522899	0.0256422	0.0407655	0	0.0478416	0.0118991	0.169423	0.0379028	0.240429	0	0	0	0.0106028	0	0.0292878	0.174	0.0958671	1.06364
TCGA-BP-4769	0.0514754	0	0.0848321	0	0	0.262677	0	0	0	0	0	0.032693	0.00159115	0	0.109518	0.164586	0	0.0875102	0.150684	0	0	0.0544333	0.566	0.0304748	1.07241
TCGA-BP-4770	0.00882061	0	0	0.127919	0	0.120293	0.0271856	0	0.00462812	0.0304615	0	0	0	0.311143	0.0195184	0.316829	0	0	0.0318427	0	0	0.0013583	0	0.659194	0.759892
TCGA-BP-4771	0	0	0.00084917	0.501103	0	0	0	0.0216621	0.051782	0.119289	0	0.114025	0.0177422	0	0.06304	0.10123	0.00404411	0	0.00286627	0	0	0.00236744	0	0.598017	0.805445
TCGA-BP-4774	0.00712482	0	0	0.131755	0	0.214032	0	0.0104681	0	0.00569948	0	0.12082	0.00945105	0	0.0748637	0.211614	0	0	0	0.198877	0	0.0152944	0.217	0.0842303	1.0976
TCGA-BP-4775	0.0366564	0	0.054437	0.0422382	0	0.322404	0	0	0	0.0219217	0	0.0412133	0.0679778	0	0.0838764	0.228647	0.0223245	0	0	0.0469342	0	0.0313701	0.157	0.100347	1.04854
TCGA-BP-4776	0.00314369	0	0.186021	0.13524	0	0.132377	0	0.0435177	0	0.0457991	0	0.144177	0.00227668	0	0.0707123	0.144153	0	0.000111417	0	0.0902069	0	0.00226478	0.009	0.211176	1.01468
TCGA-BP-4777	0.000866724	0	0.0256828	0.354178	0	0.0456195	0.0172375	0.0173755	0.0110894	0.110129	0	0.0566085	0	0.019353	0.0499025	0.269508	0	0	0.0168415	0	0	0.00560832	0	0.527281	0.849027
TCGA-BP-4781	0.0388339	0	0.0391269	0.00878353	0	0.0750064	0	0.0120206	0.0171895	0.0408665	0	0.0554282	0.00136672	0.109433	0.0537589	0.394294	0	0	0	0.118969	0	0.0349227	0	0.383253	0.930852
TCGA-BP-4782	0	0	0.071851	0.158136	0	0.0885609	0	0.00246591	0.00880799	0.0971123	0	0.0302083	0	0.0711418	0.0533155	0.331658	0	0	0.0439099	0	0	0.042832	0	0.350591	0.941542
TCGA-BP-4784	0.0240847	0	0.0952186	0.0477977	0	0.169673	0	0	0.0413813	0	0	0.0342761	0.0240165	0.0828638	0.0320657	0.319888	0	0.0443149	0.0844204	0	0	0	0.104	0.119119	1.03395
TCGA-BP-4787	0.000866692	0	0	0.0233753	0	0.154845	0	0	0.0117215	0.00711288	0	0.0496349	0.0169252	0.0434512	0.061871	0.491935	0.00020631	0	0.0327578	0	0	0.105297	0	0.390499	0.928621
TCGA-BP-4789	0.0418237	0	0.0135932	0.102034	0	0.221628	0	0	0.0138657	0	0.0415229	0.052594	0.0202864	0	0.071212	0.235825	0.0203591	0	0.140306	0	0	0.024949	0.166	0.097497	1.04909
TCGA-BP-4790	0	0	0.039087	0.153523	0	0.279643	0	0	0.0304518	0.0370671	0	0.0157559	0	0.120251	0.0943179	0.189343	0.0200499	0	0.0205102	0	0	0	0	0.426536	0.904947
TCGA-BP-4795	0.060311	0	0.0210014	0.055046	0	0.267836	0.0313075	0	0.0305458	0	0	0.055703	0.0457604	0	0.0174041	0.251882	0.0112426	0.00709091	0.122109	0	0	0.022759	0.007	0.218483	0.994072
TCGA-BP-4797	0	0	0.0752322	0.166749	0	0.183043	0	0	0.0232076	0.022418	0	0.0443053	0.0433591	0.0314581	0.0527057	0.28628	0.00221239	0	0.0277488	0	0	0.0412805	0	0.34711	0.941486
TCGA-BP-4798	0	0.00348466	0.0303719	0.471156	0	0	0	0.0115144	0.0388117	0.0447606	0	0.0405212	0.0681678	0	0.0879891	0.177422	0	0	0.01072	0	0	0.0150802	0	0.474842	0.882212
TCGA-BP-4799	0.0336333	0	0.0932508	0.234307	0	0.114733	0.0196053	0.0311115	0.0130037	0.122538	0	0	0	0.0907277	0.0642304	0.148711	0	0	0	0.0319054	0.00175974	0.000482273	0.006	0.23363	0.998598
TCGA-BP-4801	0	0.0025028	0	0.0728162	0	0.137028	0	0	0.00750163	0.0109987	0	0.0257355	0	0.0807669	0.058611	0.531004	0.0142376	0	0.039263	0	0	0.019535	0	0.444401	0.898969
TCGA-BP-4803	0	0	0.018864	0.116365	0	0.204933	0	0.00680464	0	0	0.0284546	0.0338618	0	0.0654508	0.0818694	0.375001	0.0192438	0	0.0189936	0	0	0.0301589	0.005	0.243531	0.996936
TCGA-BP-4804	0	0	0.0290766	0.249773	0	0.0411334	0.000227705	0.0187213	0.0540724	0.10489	0	0.0297423	0	0.113415	0.0850962	0.242484	0	0	0.0283307	0	0	0.00303781	0	0.573724	0.822111
TCGA-BP-4807	0	0	0	0.0370884	0	0.117577	0	0	0	0.00197225	0	0.0438954	0.0721699	0	0.0413143	0.538031	0.00745746	0.0292023	0	0.0534777	0.00900823	0.0488064	0.001	0.309488	0.975083
TCGA-BP-4959	0.00551348	0.00161476	0.004617	0.0730916	0	0.288661	0	0	0	0	0	0	0.0410906	0.0625605	0.000822298	0.399715	0.0179105	0.0269423	0.0696907	0	0	0.00777111	0.002	0.265025	0.984656
TCGA-BP-4960	0.00514702	0	0.0104575	0	0	0.212594	0	0.0155046	0.0419455	0.0448183	0	0.0327325	0.124757	0.237782	0.0344241	0.188389	0	0	0	0.0350209	0	0.0164278	0	0.415266	0.911463
TCGA-BP-4961	0.0506813	0	0.0557515	0.0852399	0	0.274756	0	0	0	0	0.0754158	0	0.0211617	0.0172832	0.0258838	0.281787	0	0	0.0722295	0	0	0.0398106	0.076	0.133519	1.03048
TCGA-BP-4962	0	0.00096043	0.0598339	0.270436	0	0.0968711	0.00991337	0	0.02719	0.114121	0	0.0220133	0.00585526	0.0136899	0.0570627	0.243315	0.0313712	0	0.0260965	0	0	0.0212701	0	0.453181	0.890934
TCGA-BP-4963	0.00872552	0	0.00657837	0.081717	0	0.237449	0	0	0.0201368	0.00732732	0.0141661	0	0.065892	0.0564908	0.0762652	0.35386	0.0176832	0	0.0229879	0	0	0.030721	0.001	0.33386	0.950688
TCGA-BP-4964	0	0	0.0406243	0.132133	0	0.251392	0	0.000627586	0.00955059	0.0363048	0	0.0509666	0	0.0319953	0.134515	0.222413	0.0379335	0	0.0465268	0	0	0.00501738	0.002	0.265157	0.986393
TCGA-BP-4965	0.0202675	0	0.022868	0.008579	0	0.25696	0	0	0.000275819	0.0265413	0	0.018203	0.0778846	0	0.0950686	0.361613	0.0110971	0	0.076186	0	0	0.0244563	0.018	0.194708	1.01172
TCGA-BP-4967	0	0	0.103327	0.0776833	0	0.200071	0	0	0	0.0250928	0	0.0265288	0.00816609	0.00402313	0.0645925	0.387074	0	0	0.0758372	0	0	0.027605	0.1	0.122392	1.03718
TCGA-BP-4968	0	0	0.0871834	0.293058	0	0.0788928	0	0.0184954	0.0245457	0.153135	0	0.0578176	0	0.00148028	0.0911837	0.156729	0.0056651	0	0.015319	0	0	0.0164958	0	0.445599	0.899626
TCGA-BP-4969	0.0228647	0	0.0997464	0.0837273	0	0.195273	0	0	0.00150389	0	0	0.11197	0.0296686	0	0.131496	0.209989	0.0111002	0	0.102662	0	0	0	0.35	0.0595649	1.07059
TCGA-BP-4970	0.00594745	0	0.0169995	0.188623	0	0.18522	0.00109532	0	0.0072696	0.0582857	0	0.043516	0.00523203	0	0.0996603	0.246633	0.0294114	0	0.0933311	0	0	0.0187761	0.001	0.338694	0.94876
TCGA-BP-4971	0	0.00671227	0	0.0607795	0	0.318881	0	0	0.0606641	0	0	0.0379246	0.0162233	0.172238	0.0894826	0.150558	0.0450947	0	0.0414416	0	0	0	0	0.483226	0.874763
TCGA-BP-4972	0.005449	0	0.00196306	0.0507102	0	0.144545	0.00647825	0	0	0.00738365	0	0.0135951	0.00581611	0.130518	0.0826251	0.501438	0	0	0.0229057	0	0	0.0265729	0	0.434985	0.906248
TCGA-BP-4973	0.0251896	0	0.0383749	0.142111	0	0.347209	0	0.0151815	0	0.0257619	0	0.00930727	0.0352393	0	0.100315	0.208401	0	0.00264811	0.0252262	0	0	0.0250352	0.006	0.233256	1.00071
TCGA-BP-4974	0.0109886	0	0.111977	0.113578	0	0.300162	0	0.035671	0	0	0	0.113857	0.0419882	0	0.037404	0.211736	0	0.00635282	0.00955363	0	0	0.006732	0.11	0.1142	1.05186
TCGA-BP-4975	0.0137437	0	0.0665449	0.054958	0	0.179162	0	0	0.0101119	0	0	0.0500114	0.0324573	0.0235521	0.040713	0.394865	0.0103021	0	0.085227	0	0	0.0383519	0.027	0.177169	1.01636
TCGA-BP-4976	0	0	0.0669771	0.0322519	0	0.199547	0	0	0.00249496	0.0369041	0	0.0558512	0.0669295	0	0.0538982	0.300272	0.0279193	0	0.119395	0	0	0.0375599	0.358	0.058303	1.05893
TCGA-BP-4977	0.0314777	0	0.00301956	0.0926778	0	0.189401	0	0	0.0369532	0.0236189	0	0.0268103	0.00347922	0.0448208	0.0798615	0.360467	0.0113935	0	0.0694612	0	0	0.0265584	0.026	0.182556	1.01892
TCGA-BP-4981	0	0	0.0179144	0.173193	0	0.252567	0	0.0346382	0.0433129	0	0.0436254	0.0295927	0.0150356	0	0.0705817	0.273139	0	0	0.0284632	0	0	0.0179364	0.003	0.255686	0.991312
TCGA-BP-4982	0.0216829	0	0.0429487	0.114624	0	0.268806	0	0	0.000286562	0.00215658	0.00844282	0.0113743	0.0178352	0	0.0821107	0.355598	0.00351564	0	0.0524762	0	0.000356605	0.0177857	0.007	0.224744	0.998402
TCGA-BP-4983	0	0.0070334	0.0380979	0.328336	0	0.0503236	0.000252597	0.0389656	0.0636923	0.0532382	0	0.0551357	0	0.0711468	0.0637529	0.157069	0.0596977	0	0.000504958	0	0	0.012753	0	0.454627	0.891144
TCGA-BP-4985	0.0392716	0	0	0	0	0.272072	0	0.0138821	0.0157797	0.0349992	0	0.0260636	0.00313206	0.175969	0.0493642	0.184922	0	0.0776536	0	0.0777215	0	0.0291701	0.085	0.12997	1.04651
TCGA-BP-4986	0.0481898	0	0.06218	0.0548101	0	0.20973	0	0	0.0187238	0	0	0.0313636	0.0477815	0	0.049651	0.428646	0	0	0	0.0188222	0	0.0301019	0.004	0.250641	0.987746
TCGA-BP-4987	0.00483706	0	0.0055545	0.288405	0	0.135667	0	0	0.0239927	0	0	0.0432515	0.0176744	0	0.0740643	0.301439	0.010599	0	0.0728024	0	0	0.0217133	0.021	0.187925	1.02218
TCGA-BP-4989	0.0223541	0	0.0212038	0.37223	0	0.0261819	0.00452886	0.0112738	0.030113	0.189453	0	0.0915075	0	0	0.0440589	0.145356	0.0115	0	0.0212576	0	0	0.0089822	0	0.579619	0.815463
TCGA-BP-4991	0.0245993	0	0.0787112	0.033662	0	0.111265	0	0	0	0	0.0429113	0.0426259	0.0397455	0	0.0990634	0.400209	0.0151297	0	0.102515	0	0	0.0095625	0.047	0.156879	1.02797
TCGA-BP-4992	0	0	0.0467134	0.249699	0	0.275185	0.00123021	0.0620012	0.0549007	0.073365	0	0.0146818	0	0	0.0590068	0.150019	0	0	0	0.000903743	0	0.0122938	0	0.383859	0.935915
TCGA-BP-4993	0	0	0.0240653	0.332084	0	0.108675	0	0	0.00793287	0.123108	0	0.0326745	0	0	0.0594597	0.225307	0	0	0.0634989	0	0	0.0231942	0.002	0.27281	0.99392
TCGA-BP-4994	0.0580855	0	0.0713536	0.0265006	0	0.154493	0	0.0194466	0	0.1008	0	0.103165	0.0491886	0.0504912	0.0741853	0.258911	0	0	0.00826459	0.0135373	0	0.0115767	0.171	0.0966746	1.05791
TCGA-BP-4995	0.000175865	0	0.0714567	0.10296	0	0.00617185	0	0.0394262	0	0.0989521	0	0.114184	0.115894	0.0864585	0.0870022	0.211474	0.0141458	0	0.0485409	0	0.0031576	0	0.029	0.175223	1.02736
TCGA-BP-4998	0	0	0.0127982	0.153754	0	0.21938	0	0	0.00118136	0.0366028	0	0.00903948	0.0189592	0	0.0981055	0.350819	0.011408	0	0.0547545	0	0	0.033197	0.002	0.282257	0.976147
TCGA-BP-4999	0.0616631	0	0.0133081	0.0307819	0	0.300709	0	0	0.00524643	0	0.000225965	0.0364588	0.06357	0	0.0803648	0.235014	0	0	0.166478	0	0	0.00618033	0.081	0.132073	1.03172
TCGA-BP-5000	0	0	0.0588229	0.251509	0	0.143745	0	0.0415868	0.0447428	0.063674	0	0.0474417	0	0	0.0871954	0.198349	0.00270167	0.00356751	0.0326558	0	0	0.0240076	0	0.366051	0.938355
TCGA-BP-5001	0	0	0.0431103	0.268277	0	0.22537	0	0.0490329	0.0395643	0.0275235	0	0.113493	0.008469	0	0.0779662	0.116115	0.000959913	0	0.0301185	0	0	0	0.47	0.0433544	1.12445
TCGA-BP-5004	0.00568803	0	0.0156512	0.051051	0	0.130221	0.0203721	0	0.0377357	0	0	0	0	0.401434	0.0435204	0.22594	0	0	0.0627454	0	0	0.00564187	0	0.448808	0.900894
TCGA-BP-5006	0.00850919	0	0.0570278	0.0371338	0	0.176989	0	0	0	0	0.00853848	0.0679286	0.0795579	0	0.0517844	0.385786	0.0699101	0	0	0.0246889	0	0.0321456	0.063	0.145295	1.03597
TCGA-BP-5007	0	0	0.104397	0.231208	0	0.129971	0	0	0	0.107369	0	0.0291088	0	0	0.0929044	0.260776	0	0	0.0376728	0	0	0.0065928	0.002	0.274314	0.98114
TCGA-BP-5008	0.0290027	0	0	0.143654	0	0.347741	0	0	0	0.0248044	0	0.0307607	0.00163433	0.0803882	0.1329	0.151622	0.0121845	0	0.0187795	0.0027268	0	0.0238011	0.033	0.170846	1.03989
TCGA-BP-5009	0	0	0.0436965	0.258675	0	0.0884243	0	0.02049	0.0537524	0.0446329	0	0.0469608	0.0270439	0	0.0673755	0.316394	0.00153996	0	0	0.00736387	0	0.0236507	0	0.370763	0.934553
TCGA-BP-5010	0.0610085	0	0.0231638	0.17686	0	0.250209	0	0.0205966	0.040751	0.0314054	0	0	0	0.142838	0.0681318	0.156824	0	0	0	0.0156663	0	0.0125461	0.008	0.211889	1.01071
TCGA-BP-5168	0.0147392	0	0	0.183839	0	0.196411	0	0	0.0411764	0.0798974	0	0.0419463	0	0	0.146591	0.235692	0.0141386	0.00162734	0.0404617	0	0	0.00347981	0.025	0.183733	1.03722
TCGA-BP-5169	0	0.0230107	0.264474	0.155937	0	0.166573	0	0	0.0970326	0	0	0.0208442	0	0.0598301	0.0425892	0.14274	0.00436015	0	0.0169439	0	0	0.00566468	0.001	0.34366	0.939868
TCGA-BP-5170	0.0286623	0	0.0782923	0.0740228	0	0.205013	0	0	0.00457042	0.0196292	0.0100622	0	0	0.0352118	0.0236355	0.407581	0	0.00208403	0.0162528	0.0441954	0	0.0507878	0.001	0.321264	0.954225
TCGA-BP-5173	0	0	0.0362004	0.411468	0	0	0	0.0367216	0.0339655	0.13692	0	0.0447318	0	0	0.0782409	0.155366	0.00978371	0.000933348	0.0475431	0	0	0.00812532	0	0.358852	0.955524
TCGA-BP-5174	0	0	0.118719	0.205598	0	0.105187	0	0.0228603	0.0243345	0.0333157	0	0.034202	0.082461	0	0.0855346	0.235861	0	0	0.0295767	0	0	0.0223494	0.257	0.0771392	1.0559
TCGA-BP-5175	0	0	0.0634287	0.231919	0	0.056924	0	0.010374	0.113999	0.0647608	0	0.0478412	0	0.0372531	0.0440084	0.246822	0	0	0.0365552	0	0	0.0461143	0.006	0.227494	1.00052
TCGA-BP-5176	0	0	0.00463555	0.131477	0	0.283828	0	0	0.0315738	0	0.0782415	0.035678	0.0163251	0.0245212	0.0863157	0.222593	0	0	0.0844952	0	0	0.000316223	0.056	0.149988	1.04072
TCGA-BP-5177	0.00705422	0	0.0978289	0.181821	0	0.121032	0	0.000419042	0.0531643	0.0717727	0	0.0610281	0.013712	0.0912965	0.116207	0.107946	0.00399123	0	0.0727281	0	0	0	0.002	0.266425	0.982931
TCGA-BP-5178	0.025436	0	0.0274732	0.0890235	0	0.147687	0.0203415	0	0.0698506	0.00091593	0.0138795	0	0	0.124213	0.0316426	0.38406	0	0	0.0302569	0	0	0.0352196	0.001	0.310043	0.962865
TCGA-BP-5180	0	0.088728	0.00322549	0.0497395	0	0.234976	0	0.0233208	0.0172176	0.0507935	0	0.0471371	0.0285117	0.0185393	0.124461	0.281086	0.018307	0	0	0	0.00440795	0.00954831	0.005	0.244013	0.994452
TCGA-BP-5181	0	0	0.0222191	0.102903	0	0.291374	0	0	0.00415499	0	0.0295493	0.0231986	0.0638971	0	0.0977018	0.256207	0.0195549	0.000460271	0.0782656	0	0	0.0105144	0.007	0.218211	1.00084
TCGA-BP-5182	0	0.00077064	0.00776176	0.10939	0	0.148854	0	0.000830787	0.0274764	0.0356043	0	0.0315103	0	0.158417	0.0702567	0.332919	0.0332822	0	0.0296973	0	0	0.0132295	0	0.49721	0.866788
TCGA-BP-5183	0	0	0.0396115	0.317195	0	0.0392718	0	0.0486615	0.0396567	0.0556572	0	0.0294251	0.062452	0.000119925	0.0998914	0.232322	0.00563925	0	0.0288185	0	0	0.00127814	0.002	0.292821	0.974975
TCGA-BP-5184	0.0448355	0	0.0497387	0.16889	0	0.220735	0.000327323	0	0	0.042448	0	0.0354157	0	0	0.0736532	0.29973	0.0186134	0	0.0418544	0	0	0.00375879	0.056	0.151403	1.03221
TCGA-BP-5185	0	0	0.01833	0.357455	0	0.128157	0	0.00817519	0.120081	0.00216638	0	0.0794539	0.0114093	0	0.0551678	0.172088	0	0	0.0475155	0	0	0	0.158	0.100004	1.08707
TCGA-BP-5186	0.024382	0	0.121699	0.1731	0	0.176961	0	0	0.0142153	0.0313977	0	0.0406754	0	0	0.0682147	0.188692	0.0265991	0	0.125745	0	0	0.00831812	0.043	0.160562	1.01725
TCGA-BP-5187	0.017202	0	0.0418646	0.168439	0	0.290336	0	0	0	0.109564	0	0.0175993	0	0.00227969	0.133413	0.153459	0.0141605	0	0.0282669	0	0	0.0234153	0.015	0.200167	1.02812
TCGA-BP-5189	0.00859757	0	0.0159809	0.055	0	0.21755	0.00517906	0	0.0208525	0	0	0	0.0131464	0	0.067523	0.350562	8.85331e-05	0.00878755	0.106534	0	0	0.130198	0.002	0.295	0.967009
TCGA-BP-5190	0	0	0.0635209	0.134944	0	0.243113	0	0	0.00877726	0.0525756	0	0.0493322	0	0	0.078951	0.293693	0	0.000549517	0.0452368	0	0	0.0293063	0.092	0.12685	1.04479
TCGA-BP-5191	0.00709667	0.000442723	0	0.121318	0	0.295636	0	0.0180873	0.0640558	0.0839131	0	0.0607198	0.00672522	0.058326	0.0985408	0.133853	0.00757845	0	0.0437073	0	0	0	0	0.478018	0.878228
TCGA-BP-5192	0.0548422	0	0.148685	0.0480425	0	0.239459	0	0.00738776	0.0123989	0.0372707	0	0.0907897	0.000745779	0	0.0566765	0.148732	0.0161074	0.0358941	0.102968	0	0	0	0.671	0.0160789	1.07181
TCGA-BP-5194	0.0204478	0	0.0291841	0.0732447	0	0.258174	0	0	0	0	0.0272923	0.0388611	0.00693982	0	0.0740982	0.347945	0.0219192	0	0.0940955	0	0	0.00779776	0.111	0.113443	1.04467
TCGA-BP-5195	0	0	0.0504271	0.0933345	0	0.222932	0	0	0.00954902	0.00222358	0.00725951	0.0224624	0.0646136	0	0.0684164	0.371701	0	0	0.0422616	0	0	0.0448193	0.003	0.257525	0.983376
TCGA-BP-5196	0.00514386	0	0.0363649	0.339032	0	0.0114567	0	0.0700754	0.033307	0.103437	0	0.055094	0	0.0679556	0.0621622	0.152771	0	0	0	0.0421659	0	0.0210337	0	0.347695	0.954325
TCGA-BP-5198	0.000432865	0	0.0323545	0.0930472	0	0.223359	0.0218509	0	0.0208712	0	0.0149989	0	0	0.27055	0.0383903	0.249544	0	0	0.00960759	0	0	0.0249939	0	0.370247	0.937842
TCGA-BP-5199	0.0116926	0	0.0144093	0.427594	0	0.00312717	0	0.0381477	0.0292154	0.144184	0	0.108724	0	0.00307749	0.0646893	0.112269	0.0082803	0	0.0345899	0	0	0	0	0.537738	0.848761
TCGA-BP-5200	0.00733776	0	0.0273426	0.214412	0	0.110792	0	0.0272995	0.00387514	0.085903	0	0.100416	0	0.0293822	0.0624347	0.246915	0	0	0	0.0358056	0	0.048085	0.034	0.169755	1.04339
TCGA-BP-5201	0	0	0.061616	0.352024	0	0.0340148	0.0235751	0.0312514	0.0702671	0.140926	0	0.0299628	0	0	0.0989124	0.137308	0.00436564	0	0.00538193	0	0	0.010395	0.002	0.272351	1.00267
TCGA-BP-5202	0	0	0.0544346	0.106836	0	0.187201	0	0	0	0.0113498	0.00517973	0.045688	0.06608	0	0.0802982	0.354757	0.00410626	0	0.0632231	0	0	0.0208468	0.055	0.15396	1.02822
TCGA-CJ-4634	0.0181912	0	0.0192088	0.0903681	0	0.129079	0.000403841	0	0	0	0.0141617	0.0282129	0.10115	0	0.0397938	0.383733	0.010552	0	0.147167	0	0	0.0179787	0.056	0.148923	1.03049
TCGA-CJ-4635	0	0	0.00889358	0.399118	0	0.0272724	0	0.0129754	0.039352	0.0993371	0	0	0	0.100443	0.057944	0.246091	0.00100894	0	0.0061433	0	0	0.00142161	0	0.440413	0.901832
TCGA-CJ-4636	0	0	0.0252195	0.310365	0	0.010804	0.00402036	0	0.00583308	0.105202	0	0.011451	0.00451844	0	0.0549352	0.417943	0	0	0.0271697	0	0	0.0225392	0	0.471404	0.88175
TCGA-CJ-4637	0	0.0109967	0.0568902	0.341385	0	0.0077712	0.0126088	0.0342665	0.0247547	0.206563	0	0.0301614	0	0	0.125211	0.133853	0.00185263	0.000630964	0.00471528	0	0	0.0083395	0	0.60532	0.796074
TCGA-CJ-4638	0	0	0.108693	0.214179	0	0.19729	0	0.0267963	0.114539	0	0	0.0755509	0.0200353	0.0155897	0.0459209	0.12864	0.000721933	0	0.0293341	0	0	0.0227105	0.216	0.0848672	1.06885
TCGA-CJ-4639	0.00489758	0	0.0576366	0.34824	0	0.143136	0	0.00141184	0.00381907	0.151154	0	0.0555896	0	0	0.0755049	0.0980967	0.0034741	0.000578331	0.0529905	0	0	0.00346997	0	0.403596	0.931513
TCGA-CJ-4640	0	0	0.0290128	0.2561	0	0.0938971	0.00645014	0.00382869	0.0128125	0.10458	0	0.0310311	0.026411	0	0.110026	0.249502	0.00835324	0	0.0601973	0	0	0.00779705	0	0.379276	0.931563
TCGA-CJ-4641	0.00139133	0	0.0277531	0.266479	0	0.139575	0	0.0309377	0.0141081	0.0776927	0	0.0282785	0.00346526	0	0.0994603	0.189363	0.0837149	0	0.0368586	0	0	0.000922765	0	0.464872	0.884932
TCGA-CJ-4642	0.179821	0	0	0.0122216	0	0.143891	0	0.0892	0	0	0.0285542	0.0246689	0.00146419	0.0476243	0.0433047	0.226964	0.0959724	0	0.106313	0	0	0	0.005	0.239484	0.983155
TCGA-CJ-4643	0.00873234	0	0.0434533	0.0296301	0	0.289618	0	0	0	0.0721233	0	0.0488118	0.0695581	0	0.0978998	0.264357	0.00187943	0.00034479	0.0510164	0	0	0.022575	0.007	0.22286	0.999595
TCGA-CJ-4644	0	0	0.0714007	0.283055	0	0.0768667	0.00710677	0	0	0.123748	0	0.0179555	0.0396491	0	0.0643929	0.269355	0	0	0.0296486	0	0	0.016822	0	0.354563	0.942855
TCGA-CJ-4868	0	0	0.027547	0.196255	0	0.157605	0.00287884	0.0193743	0.0157853	0.0397426	0	0	0.00253587	0.10633	0.0848587	0.256886	0.0259083	0	0.0371005	0	0	0.0271929	0	0.493593	0.869365
TCGA-CJ-4869	0	0	0.0121161	0.450987	0	0.0855722	0	0.0168311	0.0584861	0.111456	0	0.0495975	0	0	0.0391084	0.140925	0.0157905	0	0.00713307	0	0	0.0119968	0	0.51486	0.862231
TCGA-CJ-4870	0.0361768	0	0.0490612	0.0410933	0	0.213582	0	0	0.0138804	0	0.0529808	0.00527664	0.116223	0.069554	0.0536687	0.210288	0	0.00135617	0.100693	0	0	0.0361653	0.093	0.125977	1.02917
TCGA-CJ-4871	0.00161427	0	0.0361551	0.0473598	0	0.270547	0	0	0.0338243	0.022522	0	0.0266892	0.0280629	0.0139156	0.131158	0.309808	0	0	0.0394358	0	0	0.0389075	0.005	0.239017	0.995901
TCGA-CJ-4872	0	0	0.038026	0.125588	0	0.269775	0.00381139	0	0	0.0241053	0.0474407	0.000131105	0.0240705	0.0186869	0.106814	0.273408	0.0058818	0	0.0608758	0	0	0.00138479	0	0.434387	0.900101
TCGA-CJ-4873	0	0.000451889	0.0283077	0.165144	0	0.168267	0	0.00209269	0.0720948	0.0252103	0	0.00159225	0.00159699	0.0586527	0.0748739	0.379564	0.00327708	0	0.0114836	0	0	0.00739158	0	0.408986	0.914126
TCGA-CJ-4874	0.00312009	0	0.0552358	0.331331	0	0.0600906	0	0	0.0116487	0.132971	0	0.0461523	0.00967761	0	0.116619	0.197917	0	0	0.0352378	0	0	0	0.001	0.320217	0.972529
TCGA-CJ-4875	0	0	0.0503519	0.539944	0	0	0	0.0202287	0.0189368	0.077368	0	0.111901	0.0130279	0.0115446	0.016019	0.0999279	0.000570061	0	0.0401797	0	0	0	0	0.435066	0.923598
TCGA-CJ-4876	0	0	0.148234	0.446887	0	0	0.0152498	0.0255635	0.054872	0.109576	0	0.0577789	0	0	0.0816853	0.0409923	0	0	0.0165245	0	0	0.00263757	0.005	0.243689	1.02757
TCGA-CJ-4878	0	0	0.00881528	0.00964946	0	0.230122	0	0	0	0	0.0517941	0.00902515	0.0824945	0	0.129241	0.261652	0	0	0.131857	0	0.0338969	0.0514518	0.334	0.0623918	1.06905
TCGA-CJ-4881	0.00618358	0	0.0613422	0.129303	0	0.164629	0	0.00240335	0.0502869	0.033329	0	0.0559835	0.0602022	0.0361683	0.0444828	0.269551	0.00292317	0	0.0427898	0	0	0.0404233	0.002	0.288575	0.967391
TCGA-CJ-4882	0.0628059	0	0.0196922	0.230148	0	0.346502	0.0114194	0	0.059158	0.00276098	0	0.00307496	0.00202029	0.0279924	0.0853077	0.084848	0.00846649	0	0.026365	0	0	0.029439	0	0.391369	0.927537
TCGA-CJ-4884	0.0102938	0	0.0335436	0.201279	0	0.201194	0	0.025628	0.0274379	0.0467533	0	0.0380353	0.0163502	0	0.0679299	0.276144	0.0215165	0	0.0199421	0	0	0.0139534	0	0.391331	0.922929
TCGA-CJ-4885	0.0286752	0	0.0255794	0.161789	0	0.256222	0	0	0	0.0120795	0	0.0204175	0.0781243	0	0.0454473	0.28238	0	0.00776134	0.0590658	0	0	0.0224588	0.236	0.079609	1.05915
TCGA-CJ-4886	0.00949484	0	0.0879817	0.19307	0	0.182733	0	0	0.0116441	0.0832713	0	0.0605307	0	0	0.0968949	0.24124	0.00125088	0	0.0241658	0	0	0.00772281	0	0.377003	0.931448
TCGA-CJ-4887	0	0	0.00521565	0.330419	0	0.0741554	0.00532875	0.0314936	0.0230434	0.0829853	0	0.0400022	0.0283821	0	0.0801057	0.272821	0.00781647	0	0.014591	0	0	0.00363978	0	0.443662	0.899013
TCGA-CJ-4888	0	0	0.0518001	0.347273	0	0.0822768	0.0570085	0.0009535	0.0195576	0.0665052	0	0.0109358	0	0.0540663	0.0707678	0.178322	0.00720928	0	0.0199796	0	0	0.0333441	0	0.474425	0.879549
TCGA-CJ-4889	0.022174	0.137295	0.112845	0.116328	0	0.213599	0	0	0	0.0532136	0	0.0089115	0	0.036816	0.0835686	0.176375	0	0	0.0329487	0	0	0.00592543	0	0.458856	0.889048
TCGA-CJ-4890	0	0	0.0170129	0.270298	0	0.100449	0.0183593	0	0.00376763	0.0733001	0	0.0127863	0.00274044	0.0835671	0.0529078	0.320271	0.00721596	0	0.0286602	0	0	0.00866378	0	0.609721	0.801026
TCGA-CJ-4891	0	0	0	0.0196698	0	0.101242	0	0	0.0419427	0.0318473	0	0	0.236552	0.121392	0.074752	0.275973	0	0.0353772	0	0.00372203	0	0.0575306	0.006	0.231071	1.0127
TCGA-CJ-4892	0	0	0.0829098	0.509483	0	0	0	0.0271624	0.0361056	0.111585	0	0.0646854	0.00997761	0	0.0400427	0.106977	0	0	0.00947196	0	0	0.00160063	0	0.492799	0.878293
TCGA-CJ-4893	0	0	0.0342059	0.332831	0	0.176321	0.00609582	0.00581932	0.00361594	0.0751304	0	0.0182936	0.0392719	0	0.0799773	0.165827	0.0108822	0	0.0431456	0	0	0.00858345	0.003	0.257113	0.999621
TCGA-CJ-4894	8.61617e-06	0	0.030265	0.439307	0	0	0	0.0431872	0.0144384	0.140668	0	0.0625333	0.019383	0	0.0774811	0.150246	0.0131218	0	0.00936162	0	0	0	0	0.414148	0.92859
TCGA-CJ-4895	0.00236703	0	0.0169917	0.0270128	0	0.0791519	0	0.0412346	0.0160515	0.0854154	0	0.0822633	0.0136504	0	0.0978989	0.466206	0.00167775	0	0.0303608	0	0	0.0397175	0	0.357613	0.945032
TCGA-CJ-4897	0.0128899	0	0.107483	0.187847	0	0.170235	0	0	0	0.0278201	0	0.0220074	0.0158966	0	0.118771	0.255511	0.00577713	0	0.0696303	0	0	0.00613172	0.011	0.206861	1.00443
TCGA-CJ-4899	0.0047471	0	0.0180669	0.106557	0	0.159395	0.00484611	0	0.00551686	0	0	0.0147041	0.0228411	0	0.045368	0.485455	0.00811148	0	0.124391	0	0	0	0.001	0.31701	0.959953
TCGA-CJ-4900	0	0	0.151941	0.290603	0	0.0597249	0.0237131	0.0203428	0.0680957	0.0309233	0	0.0168886	0	0.0272432	0.0821123	0.164805	0	0	0.0231665	0	0	0.0404405	0	0.419592	0.907005
TCGA-CJ-4901	0	0	0.0477414	0.247376	0	0.117025	0	0.0589329	0.0420755	0.120568	0	0	0	0.0512078	0.112364	0.165781	0.0107198	0	0.0124871	0	0	0.0137217	0	0.526591	0.849651
TCGA-CJ-4902	0	0.000193632	0.00849373	0.114862	0	0.239378	0.00189574	0	0.0170164	0.0108342	0.0233444	0.0305527	0.010991	0.0279906	0.0762597	0.360554	0.00670972	0	0.0548956	0	0	0.0160285	0	0.461714	0.886125
TCGA-CJ-4903	0	0	0.0439067	0.185912	0	0.202433	0	0	0	0.092217	0	0.0505234	0.0480618	0	0.0504844	0.236505	0.00748048	0	0	0.0640379	0	0.0184381	0.027	0.17716	1.02964
TCGA-CJ-4904	0.00710944	0	0.00634731	0.161097	0	0.189617	0	0	0	0.0752721	0	0.0176918	0.0497717	0	0.178871	0.2239	0.00110989	0	0.0794683	0	0	0.00974539	0	0.36561	0.941029
TCGA-CJ-4905	0	0	0	0.115928	0	0.240367	0	0	0	0	0.164289	0.014914	0.059633	0	0.0679701	0.22789	0.0114539	0	0.0812415	0	0	0.0163127	0.042	0.161282	1.03587
TCGA-CJ-4907	0.0171799	0	0.0872836	0.0492268	0	0.167014	0	0	0	0.0095065	0.00176733	0.0484027	0.0758388	0	0.0702815	0.379673	0.00118428	0	0.0689947	0	0	0.0236459	0.026	0.18086	1.01353
TCGA-CJ-4908	0	0	0.0415569	0.171761	0	0.181752	0	0.0138652	0	0.0193791	0	0.0176516	0.0108496	0	0.0881796	0.348611	0	0	0.0697942	0	0	0.0366002	0.01	0.209045	1.00653
TCGA-CJ-4912	0	0	0.110313	0.139651	0	0.119437	0	0.0300229	0.0583586	0.00374185	0	0.0536453	0.038121	0.118312	0.0147779	0.26516	0	0	0.0327726	0	0	0.0156864	0.056	0.149721	1.02591
TCGA-CJ-4916	0	0	0.0305431	0.395893	0	0	0	0.0222994	0.0343026	0.206759	0	0.0635645	0.00529818	0	0.0846663	0.156674	0	0	0	0	0	0	0	0.582023	0.814347
TCGA-CJ-4918	0.044354	0	0.0436227	0.072891	0	0.144829	0.00610632	0.0012134	0.00885347	0.0220007	0	0.0467037	0.0178989	0.0901039	0.0906132	0.366844	0.000241279	0	0.043724	0	0	0	0	0.404937	0.915155
TCGA-CJ-4920	0.0153808	0	0.0265304	0.0444216	0	0.2687	0	0.00697875	0.0176009	0	0.00377707	0.0362742	0.0766228	0	0.0570137	0.389435	0	0	0.0108988	0	0	0.0463654	0.008	0.21469	1.00615
TCGA-CJ-5671	0.0191139	0	0.0095627	0.102838	0	0.196239	0.0233741	0	0.0301421	0.0118894	0	0.00809519	0	0.170335	0.0396317	0.320742	0.00495237	0	0.0396922	0	0	0.0233925	0	0.550883	0.837442
TCGA-CJ-5672	0	0	0.0376477	0.438518	0	0.0269919	0	0.000276847	0.0608151	0.0277381	0	0.0544104	0.039028	0	0.063131	0.206633	0.00992994	0	0.0229284	0	0	0.0119514	0	0.44642	0.897597
TCGA-CJ-5675	0	0	0.0104251	0.46779	0	0	0	0	0.0356694	0.198655	0	0.0734562	0	0	0.0627259	0.0956523	0.0127111	0	0.0389266	0	0	0.00398901	0	0.556355	0.837602
TCGA-CJ-5676	0	0	0.0697498	0.186441	0	0.181286	0	0.0296609	0.0430318	0.0563376	0	0.0280248	0.0147966	0	0.0475282	0.273065	0	0	0.0299514	0	0	0.0401278	0.001	0.325599	0.953114
TCGA-CJ-5677	0.0128798	0	0.0201425	0.0605091	0	0.0982579	0	0.00155239	0.0270683	0.0312601	0	0.0187619	0.0235838	0.164858	0.0482449	0.443543	0	0	0.0124064	0	0	0.0369312	0	0.366763	0.942977
TCGA-CJ-5678	0	0.0155823	0.0823912	0.245621	0	0.130395	0.00414829	0.0263591	0.0585018	0.102094	0	0.0463291	0	0	0.0793666	0.161034	0.0157807	0	0.0228563	0	0	0.00954022	0	0.44658	0.895338
TCGA-CJ-5679	0.0430565	0	0.0679733	0.0439369	0	0.106785	0	0.00428571	0.0302295	0.00433066	0	0.0732395	0	0.498593	0.0119348	0.0825727	0	0	0.0330632	0	0	0	0.01	0.208456	1.04722
TCGA-CJ-5680	0	0	0.0176338	0.063306	0	0.214159	0	0	0	0	0	0.0438724	0.197477	0	0.0344712	0.257454	0	0.0430586	0.0612854	0	0	0.0672828	0.063	0.145331	1.03314
TCGA-CJ-5681	0.0420442	0	0	0.0191696	0	0.0644314	0	0	0.0336854	0	0	0.0501459	0.0247094	0.0562304	0	0.219034	0.394214	0.0124147	0.0561833	0	0.00989033	0.0178478	0.001	0.308305	0.969074
TCGA-CJ-5682	0	0	0.0267828	0.178692	0	0.284245	0	0	0.00897994	0	0.0287728	0.0614625	0.0127044	0	0.123688	0.155493	0.0112262	0	0.084518	0	0	0.0234343	0.006	0.234303	1.00575
TCGA-CJ-5683	0.000560455	0	0.0179256	0.0684084	0	0.190465	0	0	0.0351148	0.00131383	0	0.109984	0.0410072	0	0.0394184	0.280097	0.00610057	0.0113802	0.172179	0	0	0.0260455	0.822	-0.00351735	1.09454
TCGA-CJ-5684	0.000247653	0	0.0636685	0.304237	0	0.0628398	0	0	0.0264275	0.138313	0	0.0780844	0	0.0128101	0.0773263	0.134489	0.0137699	0	0.0877863	0	0	0	0	0.392711	0.930027
TCGA-CJ-5686	0.00034065	0	0.0540167	0.127046	0	0.274041	0.0156017	0	0	0.0508151	0	0.0113324	0.0128644	0	0.0718794	0.28126	0.00603934	0	0.0278129	0	0	0.0669498	0.001	0.310612	0.95979
TCGA-CJ-6027	0	0	0.0251041	0.255024	0	0	0.0532513	0.0263467	0.0222122	0.197729	0	0.0200681	0	0.0837175	0.103005	0.186052	0	0	0.0167942	0	0	0.0106964	0	0.553596	0.832648
TCGA-CJ-6028	0.0230439	0	0.0745731	0.216467	0	0.128196	0.0253573	0.00794139	0	0.150254	0	0.0131388	0	0.0442391	0.0663964	0.199893	0	0	0.0247612	0	0	0.0257396	0	0.362159	0.937991
TCGA-CJ-6030	0	0	0.0137846	0.121804	0	0.170395	0	0.0185276	0	0.0938813	0	0	0.00175354	0.0287915	0.0645844	0.41332	0	0	0.0271328	0	0	0.0460249	0	0.42439	0.906391
TCGA-CJ-6031	0	0.00500433	0.0302069	0.213452	0	0.0254439	0.0029882	0	0.0370183	0.0810928	0	0.0340298	0	0.0897205	0.0692626	0.301471	0.00720207	0	0.0684297	0	0	0.0346779	0	0.487141	0.872705
TCGA-CJ-6032	0.00198041	0	0.0342085	0.276697	0	0.143385	0	0.00942889	0	0.0646901	0	0.0527518	0.0224785	0.0141616	0.0896703	0.260405	0	0	0.0165575	0	0	0.0135852	0.287	0.0703371	1.08755
TCGA-CJ-6033	0.0119707	0	0.0608085	0.138871	0	0.121482	0	0	0.0718145	0.0224296	0	0.0368311	0.0690446	0.139581	0.0575225	0.214733	0	0	0.0454148	0	0	0.00949633	0.055	0.151892	1.02632
TCGA-CW-5580	0.0165077	0	0.0181997	0.0122136	0	0.172098	0	0	0	0	0.00910707	0.0395268	0.139103	0	0.0621605	0.392912	0.0109569	0.064417	0	0.00751871	0	0.0552792	0.007	0.22359	1.00741
TCGA-CW-5581	0.0166042	0	0.0407932	0.139819	0	0.335181	0	0	0	0.0480782	0	0.0502695	0.00480936	0	0.123103	0.120319	0.0489443	0.00544456	0.0666346	0	0	0	0.076	0.133812	1.05305
TCGA-CW-5583	0.027848	0	0.0694563	0.0764903	0	0.192221	0	0	0.0298615	0.0328923	0.00126412	0.065981	0.0480136	0	0.111451	0.173166	0.00630164	0.0048215	0.135061	0	0	0.025171	0.134	0.105398	1.04424
TCGA-CW-5584	0	0	0.0138726	0.0284718	0	0.220601	0.00533057	0	0.00927685	0	0.00502656	0.012551	0.249661	0	0.101114	0.256024	0.00583777	0	0.0635621	0	0	0.0286703	0.004	0.250141	0.990446
TCGA-CW-5585	0	0	0.0517256	0.0571108	0	0.210024	0	0	0.0405677	0	0.0543265	0.0719113	0.11914	0	0.0444326	0.251058	0	0.0017728	0.077808	0	0	0.0201225	0.858	-0.00866517	1.09126
TCGA-CW-5587	0	0	0.0345438	0.322747	0	0.0217752	0.000623283	0.00367465	0.0188644	0.14165	0	0.0363702	0.0431019	0	0.107923	0.237808	0.00395711	0	0.0260276	0	0	0.000934483	0	0.446099	0.89838
TCGA-CW-5588	0.00342608	0	0.0225187	0.00695448	0	0.147658	0	0	0.0367523	0	0	0.0298717	0.00796479	0.0782387	0.0609374	0.490313	0.00174437	0	0.0913582	0	0	0.0222625	0	0.381488	0.931099
TCGA-CW-5589	0	0	0.0406131	0.0476201	0	0.155719	0	0	0.0147369	0	0.0272449	0.0263981	0.0233329	0.150585	0.033183	0.385969	0.0283862	0	0.0528255	0	0	0.0133859	0.001	0.318381	0.961147
TCGA-CW-5590	0	0	0.0166829	0.136135	0	0.263601	0	0	0	0.0286283	0	0.107488	8.23625e-05	0.00177978	0.155884	0.234525	0.000110701	0	0.0341784	0	0	0.0209046	0	0.394257	0.928706
TCGA-CW-5591	0.0941544	0	0.0106681	0.0506656	0	0.160802	0	0	0.0283568	0	0	0.106995	0.116471	0	0.0304691	0.288017	0.0185497	0	0.0948509	0	0	0	0.791	0.000600529	1.08707
TCGA-CW-6087	0	0	0.0115979	0.344433	0	0	0.0355756	0.0153285	0.056627	0.123491	0	0.0493017	0.0320558	0	0.113861	0.170562	0	0	0.0194619	0	0.00458628	0.0231183	0	0.535902	0.844135
TCGA-CW-6088	0.0103418	0	0.0131416	0.0562884	0	0.190046	0	0	0	0	0.0507455	0.0247918	0.0653736	0	0.0753988	0.319071	0.0176771	0	0.152269	0	0	0.024856	0.226	0.0826837	1.05528
TCGA-CW-6090	0.00342342	0	0.0412519	0.146204	0	0.108349	0.0151902	0	0.0157669	0.0303944	0	0	0.0212064	0.0342098	0.0387721	0.468378	0	0	0.0361896	0	0	0.0406644	0	0.507187	0.861598
TCGA-CW-6093	0.0121244	0	0.0172331	0.0493465	0	0.178921	0	0	0	0.00657543	0.0755299	0.0222896	0.232588	0	0.0461295	0.254302	0	0.00615144	0.0964872	0	0	0.00232296	0.111	0.113119	1.04468
TCGA-CW-6097	0.0299888	0.0219165	0	0.133193	0	0.342806	0	0	0	0	0	0.0262254	0.0228472	0.0181427	0.120538	0.190853	0.0249588	0	0.0685305	0	0	0	0	0.471363	0.881038
TCGA-CZ-4853	0.0159842	0	0.0203524	0.0487528	0	0.260967	0	0	0.0495458	0.0126951	0	0.0411344	0.0208333	0	0.195416	0.221257	0.0299789	0	0.0749956	0	0	0.00808768	0.082	0.131427	1.05589
TCGA-CZ-4854	0	0	0.0734384	0.111211	0	0.178427	0	0.00770109	0.0114846	0.0482824	0	0.0381753	0	0.170764	0.074058	0.24407	0	0	0.0257697	0	0	0.0166178	0.002	0.289505	0.971635
TCGA-CZ-4856	0	0	0.1644	0.183318	0	0.0316205	0	0.0230619	0.029197	0.140429	0	0.0139619	0	0.00837904	0.0858102	0.261247	0.00468058	0	0.0538858	0	0	8.72195e-06	0.001	0.313246	0.956142
TCGA-CZ-4857	3.43804e-07	0	0.00814383	0.100541	0	0.222816	0	0.0125288	0.0280868	0	0	0.0318456	0.0624173	0.0447103	0.0694669	0.338394	3.80833e-05	0	0.0371803	0	0	0.0438307	0.007	0.220254	1.00315
TCGA-CZ-4858	0	0	0.0411254	0.353368	0	0	0.107363	0.0304391	0.0606667	0.0431569	0	0	0	0.0747601	0.081476	0.174753	0.0145102	0	0.00866109	0	0	0.00972134	0	0.439933	0.897912
TCGA-CZ-4859	0.00134793	0	0.118217	0.139075	0	0.185436	0	0	0	0.0066571	0	0.0757033	0.116738	0	0.0750767	0.20299	0.00559314	0	0.0631405	0	0	0.0100246	0.246	0.0785361	1.05156
TCGA-CZ-4860	0	0	0.0256929	0.0215701	0	0.259311	0.000773179	0	0.0433257	0.027293	0	0.029579	0	0.0668642	0.12333	0.346476	0.0119205	0	0	0.00160813	0	0.0422573	0.003	0.251988	0.994759
TCGA-CZ-4861	0.000650286	0	0.0187635	0.0330344	0	0.251829	0.00638778	0	0.013173	0	0	0.0248235	0.0460288	0	0.119172	0.390561	0.00601463	0	0	0.0180497	0.029442	0.0420706	0	0.47107	0.881255
TCGA-CZ-4862	0	0	0.00179213	0.336705	0	0.15134	0	0.0058892	0.00734283	0.135374	0	0.0202842	0.0226814	0	0.122851	0.166954	0	0	0.0287867	0	0	0	0	0.343921	0.965892
TCGA-CZ-4863	0.00265286	0	0.0395282	0.455454	0	0	0.00384556	0.0203798	0.00678731	0.15394	0	0.0446804	0.0120554	0	0.0566755	0.156971	0.0107173	0	0.0253967	0	0	0.0109154	0	0.391009	0.941016
TCGA-CZ-4864	0	0	0.0232686	0.314151	0	0.0719348	0	0.0345198	0.0159978	0.0890244	0	0.00363002	0.0502103	0	0.105915	0.259678	0	0	0.0268643	0	0	0.00480569	0	0.360584	0.942602
TCGA-CZ-4865	0.013922	0	0.0317995	0.0598995	0	0.250116	0	0	0.00510988	0.0714031	0	0.0801936	0.0103585	0.00987379	0.149227	0.178932	0.0333152	0	0.0947313	0	0	0.0111185	0	0.354411	0.94304
TCGA-CZ-4866	0.00716224	0	0.026054	0.0880388	0	0.154794	0	0	0.00142004	0	0	0.0124569	0.0230312	0.0301962	0.0434747	0.498969	0	0	0.0889991	0	0	0.0254045	0.021	0.187778	1.02485
TCGA-CZ-5451	0.00605028	0	0.0215478	0.151722	0	0.154189	0	0.00683318	0.0194149	0.0273433	0	0.139415	0.0249239	0	0.0737076	0.277382	0	0.00184626	0.0956253	0	0	0	0.605	0.0255887	1.10173
TCGA-CZ-5452	0	0.00279722	0.0366126	0.395424	0	0.05527	0	0.0475595	0.0541096	0.111148	0	0.0434936	0.0201136	0	0.0510487	0.166582	0.00171422	0	0	0	0	0.0141267	0	0.498081	0.869217
TCGA-CZ-5453	0	0	0.0902222	0.0143666	0	0.149963	0	0	0	0	0	0.105495	0.0928052	0.0350493	0.0328028	0.360358	0	0.0145181	0.062649	0	0	0.0417704	0.477	0.0420658	1.07591
TCGA-CZ-5454	0.00585548	0	0.0105132	0.0363033	0	0.143758	0.00346294	0	0.00649558	0.015091	0	0.015741	0	0.152037	0.0189693	0.545832	0.0120126	0.00463118	0	0	0	0.0292973	0	0.467213	0.889422
TCGA-CZ-5455	0.011999	0	0.076964	0.283621	0	0	0.00633898	0.0291085	0.00722089	0.0856679	0	0.0100728	0	0	0.108432	0.315429	0	0	0.0406099	0	0	0.0245356	0.03	0.174015	1.02743
TCGA-CZ-5456	0.0288233	0	0.0538761	0.103397	0	0.231538	0	0.0128449	0.0156643	0.0321917	0	0.0368304	0.0131245	0.0524627	0.0278222	0.323826	0.0048927	0	0.0158043	0	0	0.0469014	0.001	0.313482	0.957988
TCGA-CZ-5457	0	0	0.0624306	0.159706	0	0.0675499	0.000998241	0	0	0.106511	0	0.0161858	0	0	0.0875226	0.38399	0	0	0.0746373	0	0	0.0404682	0.002	0.2966	0.968159
TCGA-CZ-5458	0.0167579	0	0.0364334	0.147335	0	0.371625	0	0	0	0	0	0.0386261	0.0116784	0	0.0691008	0.222266	0	0.00746935	0.0372248	0	0	0.0414831	0.002	0.280275	0.978013
TCGA-CZ-5459	0.00246426	0	0.00877566	0.197426	0	0.201407	0	0.0344571	0	0.0960392	0	0.0274978	0	0.0205032	0.117946	0.221156	0	0	0.0574566	0	0	0.0148715	0.007	0.218243	1.01563
TCGA-CZ-5460	0	0.00475724	0.0462376	0.226623	0	0.162426	0	0.0419283	0.0866196	0.0576751	0	0.0495138	0.00523049	0.0341487	0.0687022	0.149799	0	0	0.0333391	0	0	0.0329991	0.103	0.121771	1.05808
TCGA-CZ-5461	0.00259144	0	0.0144939	0.0215717	0	0.336951	0	0	0.0393725	0	0	0.0314554	0.037745	0	0.141715	0.293258	0	0.0108463	0.0442154	0	0	0.0257842	0.002	0.263383	0.986892
TCGA-CZ-5462	0.00221402	0	0.0291112	0.00695492	0	0.22268	0	0.00447813	0.00275518	0.0616494	0	0.0521278	0.100979	0.0656502	0.107376	0.199122	0.00194611	0	0	0.0558947	0	0.0870616	0.002	0.293967	0.971125
TCGA-CZ-5463	0	0	0.0523806	0.161826	0	0.0993561	0	0	0	0.139274	0	0.0327967	0.0114265	0	0.176328	0.267896	0	0	0.0516046	0	0	0.00711075	0.005	0.244221	1.00787
TCGA-CZ-5464	0	0	0.0494147	0.151019	0	0.0788972	0	0.0272374	0.0627963	0.099777	0	0.0669746	0	0.0416217	0.0895988	0.249977	0.00551118	0	0.0526125	0	0	0.0245625	0	0.381326	0.92777
TCGA-CZ-5465	0.0475919	0	0.056918	0.031599	0	0.188209	0	0.0157372	0	0.0197132	0	0.0519784	0.0799767	0.00307533	0.0948178	0.35072	0	0	0.0248903	0	0	0.0347732	0.099	0.123309	1.04187
TCGA-CZ-5466	0.00646338	0.0131624	0.0127928	0.148529	0	0.131073	0	0	0.0681099	0.0122405	0	0.0471514	0.000814567	0.147459	0.0601285	0.254992	0.0531106	0	0.0412613	0	0	0.00271245	0	0.480572	0.876327
TCGA-CZ-5467	0.0258241	0	0.070122	0.0404078	0	0.242752	0	0	0.0173899	0.0237477	0.000861452	0.00144065	0.0114533	0	0.164427	0.321886	0	0	0.0580706	0	0	0.0216181	0.008	0.214983	1.00782
TCGA-CZ-5468	0.00799317	0	0.0275897	0.100466	0	0.149883	0	0	0.0512191	0.0156564	0.00768214	0.033818	0	0.296267	0.0330096	0.247811	0	0	0	0	0	0.0286041	0.005	0.238087	1.01089
TCGA-CZ-5469	0	0	0.055896	0.117286	0	0.116839	0	0	0.0458803	0.0373075	0	0.0589918	0.0165641	0.12051	0.0227943	0.318672	0.00391505	0	0.0490193	0	0	0.0363239	0.257	0.0771299	1.06558
TCGA-CZ-5470	0	0	0.0817863	0.224155	0	0.105452	0	0.0139438	0.0371717	0.0449255	0	0.0490979	0.0764234	0	0.086152	0.199148	0.0189693	0	0.0609176	0	0	0.00185728	0.001	0.305761	0.96095
TCGA-CZ-5982	0.00847436	0	0.108199	0	0	0.3541	0	0	0.00525408	0.0242249	0.0162776	0.0117217	0.0488827	0	0.0939447	0.19123	0.0028852	0	0.0620551	0	0	0.0727514	0.373	0.056676	1.05901
TCGA-CZ-5984	0	0	0.096649	0.0592794	0	0.286948	0	0	0.0285579	0	0	0.0108997	0.00688722	0	0.0657858	0.232389	0.135823	0	0.0375886	0	0	0.0391921	0.006	0.234872	0.985902
TCGA-CZ-5985	0.00842056	0	0.0308068	0.00954317	0	0.174124	0.00615634	0	0.0120743	0.0534433	0	0.0316742	0	0.0534711	0.114133	0.380637	0.0273463	0	0.0668283	0	0	0.0313421	0	0.350875	0.943092
TCGA-CZ-5986	0.0266058	0	0	0	0	0.231591	0.021135	0	0.000359138	0.0268957	0.00615716	0.017588	0.02364	0	0.11656	0.387242	0.0725086	0	0.0691992	0	0	0.000517673	0.072	0.136834	1.042
TCGA-CZ-5987	0.00315265	0	0.0302201	0.132776	0	0.247055	0.0128588	0.0504924	0.0450143	0.0477412	0	0.00463301	0.0189231	0.0104455	0.0985822	0.219722	0.000299186	0	0.0452446	0	0	0.032841	0.01	0.208917	1.00854
TCGA-CZ-5988	0.0192342	0	0.085429	0.0992966	0	0.271256	0	0	0	0.148388	0	0.0374154	0	0.0674539	0.0912538	0.142743	0	0	0.031428	0	0	0.00610257	0.105	0.11862	1.05556
TCGA-CZ-5989	0.0192153	0	0.00919967	0.04691	0	0.237162	0.00784885	0	0	0.163284	0	0.0800648	0.0231756	0	0.0749253	0.213762	0.000596995	0	0.0770521	0	0.0452351	0.00156758	0.08	0.132207	1.05168
TCGA-DV-5565	0	0	0.0314919	0.114952	0	0.13698	0	0.00913253	0.0253677	0	0	0.0327149	0.0623181	0.142712	0.0681827	0.28063	6.33756e-06	0.00396347	0.0450969	0	0	0.046451	0.018	0.194102	1.01509
TCGA-DV-5566	0.0472359	0	0.0247987	0.0974922	0	0.196677	0	0.0195274	0.00302092	0.0559493	0	0.0633555	0	0.0326255	0.123323	0.253119	0	0	0.0224584	0	0	0.0604164	0.055	0.153648	1.0382
TCGA-DV-5567	0	0	0.107315	0	0	0.304716	0	0	0.0502284	0	0.0475993	0.0473661	0.038269	0.09154	0.00189204	0.082912	0	0	0.207206	0	0	0.0209559	0.479	0.0416334	1.06634
TCGA-DV-5568	0	0	0.0503488	0.287054	0	0.016896	0	0.0128042	0.0382099	0.04156	0	0.0386105	0	0.243868	0.0425352	0.188864	0	0	0.0240136	0	0	0.0152353	0	0.485283	0.873588
TCGA-DV-5569	0.0403881	0	0.00232847	0.107799	0	0.193601	1.8019e-05	0	0.0275669	0.0293357	0	0.0418787	0.013059	0.0866912	0.100163	0.270096	0.00590995	0	0.0506503	0	0	0.0305146	0.007	0.216466	1.00505
TCGA-DV-5573	0	0	0.00516047	0.508672	0	0	0	0.0204126	0.00800936	0.21741	0	0.0595322	0.000415882	0	0.0356946	0.14108	0.00129993	0	0	0.00231287	0	0	0	0.563989	0.835114
TCGA-DV-5574	0.0393407	0	0.0365481	0.205334	0	0.0654477	0.0243362	0	0	0.0726672	0	0.00324634	0	0.0380025	0.0550542	0.389932	0.0253614	0	0.0211717	0	0	0.0235584	0	0.431164	0.901887
TCGA-DV-5575	0.0233569	0	0.0952052	0.209227	0	0.15221	0	0	0	0.0958833	0	0.0366469	0.0101438	0.0124712	0.0570125	0.239014	0.00785729	0.000761839	0.037007	0	0	0.0232036	0.01	0.208647	1.00726
TCGA-DV-5576	0.0264063	0	0.208961	0	0	0.117367	0	0	0	0	0.0370427	0.0701579	0.0322573	0.0395438	0.0540383	0.246757	0	0	0.127194	0	0	0.0402747	0.878	-0.0133541	1.07231
TCGA-DV-A4VX	0	0	0	0.308586	0	0.0202281	0.0194591	0.0716892	0.0286252	0.0439536	0	0.0354169	0.033352	0.148161	0.0734771	0.135578	0	0.0318944	0.0106211	0	0	0.0389585	0.051	0.155189	1.04444
TCGA-DV-A4VZ	0.159412	0	0.144261	0.0348503	0	0.287242	0	0	0	0	0.00944672	0.0307542	0	0.0614202	0.0130229	0.208094	0	0	0.00505053	0	0	0.0464452	0.881	-0.0141722	1.08196
TCGA-DV-A4W0	0.00324844	0	0.0223898	0.0717599	0	0.149984	0	0	0.0128367	0	0.0216476	0.00680239	0.0239356	0.0602211	0.0837389	0.382988	0	0	0.160447	0	0	0	0.111	0.113287	1.05065
TCGA-EU-5904	0.0107152	0	0.03672	0.0455127	0	0.340578	0	0	0.00485346	0	0	0.0629852	0.117983	0	0.100625	0.153066	0.00838424	0.0119292	0.0496722	0.0078148	0	0.0491622	0.161	0.0988655	1.05331
TCGA-EU-5905	0	0	0.063984	0.0541706	0	0.240335	0	0	0.00339287	0.00165326	0	0.0428443	0	0	0.0561817	0.416138	0.00221189	0	0.0836392	0	0	0.0354485	0.027	0.17787	1.01817
TCGA-EU-5906	0.00779317	0	0.0192975	0.0356018	0	0.255418	0.017347	0	0	0.0162494	0.0077474	0	0.0706829	0.0362699	0.0624602	0.330168	0.0299001	0	0.0825701	0	0	0.0284947	0.007	0.219906	0.997644
TCGA-EU-5907	0	0	0.0690811	0.0261065	0	0.238333	0	0	0.0110962	0.0284286	0	0.0537597	0.005205	0	0.0761342	0.383611	0	0.00949958	0.0694249	0	0	0.02932	0.281	0.0715047	1.06274
TCGA-G6-A5PC	0	0	0.0710554	0.470519	0	0.0357388	0	0.0152669	0.085661	0	0	0.0471509	0.0425492	0	0.0514327	0.168563	0	0	0.0120628	0	0	0	0.001	0.300376	0.980663
TCGA-G6-A8L6	0	0.00807358	0.0049266	0.107104	0	0.250617	0	0	0.0571808	0	0.00499545	0.0383448	0.234721	0	0.0513646	0.202439	0	0.0078579	0.0323749	0	0	0	0.002	0.271261	0.978699
TCGA-G6-A8L7	0	0.00153675	0	0.355247	0	0.0528987	0	0.0329435	0.136521	0	0.057235	0.126357	0.0322972	0.0167966	0.0640026	0.0768512	0	0	0.0473139	0	0	0	0.026	0.1823	1.06852
TCGA-G6-A8L8	0.0150232	0	0.0428388	0.0603311	0	0.290123	0	0	0.0313564	0	0.0199602	0.167851	0.0911078	0.0525732	0.0626099	0.0364308	0.0180207	0.0053395	0.106434	0	0	0	0.46	0.0446036	1.09454
TCGA-GK-A6C7	0.00172589	0	0.0868517	0.1438	0	0.187015	0	0	0	0	0.0437889	0.0695984	0.0855844	0	0.0839093	0.187224	0.015302	0	0.0952007	0	0	0	0.035	0.16845	1.0194
TCGA-MM-A563	0.0104428	0	0	0.121685	0	0.207912	0	0.0104628	0.00861197	0.0732963	0	0.0587192	0.0779342	0.0486975	0.1336	0.164993	0.0324392	0	0.0512066	0	0	0	0	0.520664	0.85386
TCGA-MM-A564	0	0	0	0.0855305	0	0.121309	0	0	0.00387552	0	0.146613	0.0975199	0.195189	0.0408121	0.0344745	0.131691	0	0	0.142986	0	0	0	0.019	0.192279	1.02782
TCGA-MM-A84U	0	0	0.0354017	0.105453	0	0.215951	0	0.00277095	0.0965037	0	0	0.115248	0.00411529	0	0.0656363	0.213976	0.0121569	0	0.0884226	0	0	0.0443645	0.026	0.180703	1.02177
TCGA-MW-A4EC	0.00828884	0	0.111604	0.112192	0	0.119126	0	0	0.0195463	0	0	0.0472661	0.0454036	0.0150881	0.09022	0.299226	0.0339541	0	0.0743907	0	0	0.0236953	0.026	0.181179	1.00878
TCGA-T7-A92I	0	0	0.0420647	0.0639681	0	0.398754	0	0	0.00584737	0.000194559	0	0.0169575	0.148899	0	0.0113268	0.190653	0.0800507	0.00489124	0	0.0150007	0	0.0213926	0.092	0.126785	1.04099

## Sheet: S9
Table S9: The differentially expressed genes (DEGs) among TLSClusters.
TLSCluster A vs TLSCluster B
Gene	logFC	AveExpr	t	P.Value	adj.P.Val	B
CXCL10	-2.17825	6.01014	-22.6652	2.48913e-87	4.11801e-83	188.097
CXCL11	-1.82026	3.32899	-20.8976	5.22513e-77	4.32223e-73	164.529
CXCL9	-1.90733	5.66407	-20.0759	2.77101e-72	1.52812e-68	153.741
GBP1	-1.43906	6.00757	-19.4883	6.10613e-69	2.52549e-65	146.107
SH2D1A	-1.05811	2.67519	-19.1003	9.45672e-67	3.12904e-63	141.106
GBP5	-1.4288	3.7887	-19.0343	2.2215e-66	6.12542e-63	140.259
CD2	-1.37298	5.04105	-18.4458	4.30625e-63	9.04479e-60	132.753
GZMK	-1.74192	4.63021	-18.4446	4.37369e-63	9.04479e-60	132.737
CD3G	-1.06537	2.74264	-18.391	8.67309e-63	1.59431e-59	132.059
CCR5	-1.26634	3.67399	-18.2665	4.24714e-62	7.02647e-59	130.483
GZMA	-1.37963	5.47692	-18.1251	2.56506e-61	3.85785e-58	128.7
THEMIS	-0.971337	2.22012	-18.1149	2.92222e-61	4.02877e-58	128.571
LCK	-1.07152	3.79806	-18.0851	4.26516e-61	5.42791e-58	128.196
CD96	-0.965256	3.03332	-17.9085	3.99376e-60	4.71948e-57	125.978
TIGIT	-0.878481	2.10744	-17.8897	5.06073e-60	5.58164e-57	125.743
TRAT1	-0.923803	2.16288	-17.7411	3.29923e-59	3.4114e-56	123.884
P2RY10	-1.00305	2.39551	-17.6315	1.30913e-58	1.27402e-55	122.518
IRF1	-1.01446	5.14993	-17.5977	2.00182e-58	1.8399e-55	122.096
SIT1	-1.08833	3.11597	-17.5805	2.48502e-58	2.1638e-55	121.882
PYHIN1	-0.911139	2.46195	-17.3794	3.07935e-57	2.54724e-54	119.386
RHOH	-0.758128	2.26278	-17.3159	6.80122e-57	5.35807e-54	118.601
IKZF3	-0.993548	2.7606	-17.3037	7.91247e-57	5.95018e-54	118.451
CD3D	-1.30568	4.80924	-17.2746	1.1374e-56	8.18137e-54	118.091
ITK	-0.845222	2.43835	-17.2067	2.64802e-56	1.82537e-53	117.253
CD3E	-1.238	4.59003	-17.2012	2.83479e-56	1.87595e-53	117.185
SLAMF6	-1.06371	3.42591	-17.0787	1.29674e-55	8.25129e-53	115.678
UBASH3A	-0.793749	2.04387	-16.9532	6.12866e-55	3.75528e-52	114.138
SLA2	-0.871657	2.74097	-16.8795	1.52035e-54	8.98308e-52	113.237
TAP1	-0.95358	6.85519	-16.8119	3.49656e-54	1.99473e-51	112.412
GPR174	-1.0643	2.37447	-16.7324	9.28914e-54	5.12265e-51	111.443
CD48	-1.02876	4.46697	-16.6661	2.09576e-53	1.11846e-50	110.636
ITGAL	-1.04222	4.26636	-16.6097	4.18398e-53	2.16312e-50	109.951
ICOS	-0.82389	1.72328	-16.5284	1.13009e-52	5.66553e-50	108.966
CD247	-0.907507	3.44294	-16.5238	1.19549e-52	5.8171e-50	108.91
TRAF3IP3	-0.789174	2.70536	-16.429	3.79389e-52	1.79332e-49	107.766
CCR2	-1.11475	3.09051	-16.4265	3.91201e-52	1.79779e-49	107.735
C16orf54	-0.7896	2.75235	-16.3907	6.05273e-52	2.70639e-49	107.302
RASSF5	-0.91762	3.95983	-16.3677	8.00074e-52	3.48327e-49	107.026
SPN	-0.934672	3.05931	-16.2077	5.57062e-51	2.36309e-48	105.102
CD5	-0.871153	2.95757	-16.2009	6.04772e-51	2.50134e-48	105.021
FASLG	-0.952131	2.30659	-16.1596	9.9578e-51	4.0181e-48	104.526
CRTAM	-0.845412	2.08594	-16.0274	4.90093e-50	1.9305e-47	102.947
GBP4	-1.27381	5.95416	-15.9316	1.54973e-49	5.91782e-47	101.806
CD8A	-1.42093	4.30174	-15.9303	1.57389e-49	5.91782e-47	101.79
IL2RG	-1.07867	5.00415	-15.9043	2.14902e-49	7.90073e-47	101.482
EOMES	-1.05576	2.61431	-15.8819	2.81375e-49	1.01197e-46	101.215
SIRPG	-1.03861	2.52811	-15.7404	1.52545e-48	5.3696e-46	99.5392
PTPRC	-1.16851	5.10734	-15.7074	2.26011e-48	7.78985e-46	99.1495
GRAP2	-0.603507	1.85261	-15.7008	2.44601e-48	8.25852e-46	99.0712
SAMD3	-0.539579	1.59421	-15.6245	6.06534e-48	2.0069e-45	98.1712
SLAMF7	-1.08804	3.58277	-15.5747	1.09468e-47	3.55104e-45	97.586
PSMB9	-0.958399	6.35029	-15.5656	1.21907e-47	3.87851e-45	97.4793
TAP2	-0.707384	4.27741	-15.5526	1.42339e-47	4.44311e-45	97.3257
IKZF1	-0.851237	3.28003	-15.5043	2.52007e-47	7.72074e-45	96.7596
BTN3A3	-0.94553	5.15275	-15.4518	4.68974e-47	1.41067e-44	96.1441
PTPN7	-0.799908	2.8498	-15.4135	7.37023e-47	2.17738e-44	95.6961
BTN3A1	-0.978106	5.73307	-15.3492	1.57307e-46	4.56575e-44	94.9447
CCR4	-0.878908	2.01649	-15.346	1.63289e-46	4.65767e-44	94.9077
IL12RB1	-0.738925	2.66175	-15.2456	5.31445e-46	1.49021e-43	93.7383
CST7	-1.19477	5.29985	-15.2298	6.39473e-46	1.76324e-43	93.5549
CORO1A	-0.975558	5.5125	-15.1857	1.07252e-45	2.90881e-43	93.0425
IL16	-0.72601	3.10415	-15.1777	1.17779e-45	3.1428e-43	92.9497
HLA-B	-0.867942	11.6204	-15.021	7.33308e-45	1.92569e-42	91.1376
CXCR3	-0.958029	2.90879	-14.9412	1.8537e-44	4.79182e-42	90.2187
LCP2	-0.825807	4.63354	-14.9208	2.34788e-44	5.9759e-42	89.9846
UBD	-1.81435	5.00105	-14.8338	6.43346e-44	1.61265e-41	88.9858
ETV7	-1.07424	3.56214	-14.83	6.7183e-44	1.65892e-41	88.9429
CD27	-1.16553	4.1444	-14.6639	4.55968e-43	1.10934e-40	87.0456
IL2RB	-0.930878	3.8555	-14.653	5.16584e-43	1.2386e-40	86.9219
PTPN22	-0.738038	2.58137	-14.5466	1.74968e-42	4.13526e-40	85.7133
ZNF831	-0.501272	1.36994	-14.5105	2.64342e-42	6.15953e-40	85.3045
LCP1	-1.06392	6.59326	-14.4778	3.83551e-42	8.81315e-40	84.9358
HLA-F	-0.947516	6.9289	-14.4426	5.73046e-42	1.28156e-39	84.538
NKG7	-1.26555	5.95916	-14.4426	5.73234e-42	1.28156e-39	84.5377
MAP4K1	-0.775432	3.07677	-14.4215	7.28872e-42	1.6078e-39	84.2998
CCL5	-1.15604	6.68308	-14.4188	7.5183e-42	1.63662e-39	84.269
PRF1	-1.07749	4.69316	-14.4153	7.82217e-42	1.68065e-39	84.2298
BATF2	-0.801054	3.70633	-14.3868	1.08133e-41	2.29352e-39	83.909
SLAMF1	-0.59737	1.71953	-14.3337	1.97697e-41	4.14013e-39	83.3113
SNX20	-0.724534	2.64514	-14.3073	2.66645e-41	5.51422e-39	83.015
CTLA4	-0.82758	1.92113	-14.228	6.53829e-41	1.33543e-38	82.1265
APOL3	-0.911665	4.98355	-14.1811	1.11061e-40	2.24072e-38	81.6017
APOBEC3G	-0.87349	4.32254	-14.1749	1.19076e-40	2.37349e-38	81.5327
PARP14	-0.809903	5.96903	-14.146	1.6479e-40	3.24558e-38	81.2109
BCL11B	-0.632784	2.14314	-14.1294	1.98661e-40	3.86269e-38	81.0257
STAT1	-0.998068	7.17933	-14.1285	2.00793e-40	3.86269e-38	81.0152
SLFN12L	-0.682735	1.86419	-14.1034	2.66291e-40	5.06381e-38	80.7356
SP140	-0.619784	2.12606	-14.0423	5.28654e-40	9.9387e-38	80.0564
APOL6	-0.830462	5.19608	-14.0143	7.23705e-40	1.34528e-37	79.7453
CASP1	-0.833804	4.90209	-14.003	8.20966e-40	1.50912e-37	79.6204
CTSW	-1.09808	4.43931	-13.9736	1.14098e-39	2.07433e-37	79.2944
SASH3	-0.858339	4.79441	-13.9582	1.35501e-39	2.43667e-37	79.1242
CD6	-0.725066	2.77465	-13.9168	2.14945e-39	3.82371e-37	78.6672
ARHGAP9	-0.75497	3.32258	-13.8967	2.68993e-39	4.73428e-37	78.4451
RAC2	-0.899159	5.18086	-13.8467	4.69638e-39	8.17862e-37	77.8932
EVI2B	-0.905054	5.3276	-13.8224	6.14841e-39	1.05958e-36	77.6264
AOAH	-0.982988	4.6487	-13.8142	6.73505e-39	1.14871e-36	77.5361
CXCR6	-0.777663	2.83823	-13.7703	1.09608e-38	1.85035e-36	77.0539
GPR65	-0.807138	3.26331	-13.7388	1.55362e-38	2.59628e-36	76.7084
CD244	-0.649335	2.17715	-13.7253	1.80421e-38	2.98488e-36	76.5603
TBC1D10C	-0.758253	3.14505	-13.6611	3.66891e-38	6.00975e-36	75.8575
B2M	-0.831084	11.5917	-13.6588	3.76168e-38	6.1013e-36	75.8328
CD69	-0.86914	3.54788	-13.6467	4.29578e-38	6.89994e-36	75.7013
HLA-DPA1	-1.11404	8.74676	-13.6195	5.79911e-38	9.22504e-36	75.4042
CD8B	-1.08936	3.09489	-13.4922	2.34617e-37	3.69667e-35	74.0203
HLA-DQA1	-1.2457	6.85297	-13.4904	2.39316e-37	3.73514e-35	74.0006
TNFRSF9	-0.999435	2.19404	-13.4557	3.4982e-37	5.40881e-35	73.6247
WIPF1	-0.626403	5.28294	-13.398	6.56466e-37	1.00561e-34	73.0015
HLA-DPB1	-0.996128	8.93625	-13.3749	8.45151e-37	1.28277e-34	72.7514
ARHGAP30	-0.853911	4.5216	-13.3405	1.22826e-36	1.8473e-34	72.3813
BIN2	-0.703021	4.10192	-13.2143	4.82441e-36	7.19055e-34	71.0269
FAM26F	-1.14086	4.76438	-13.1967	5.83415e-36	8.54528e-34	70.8388
CLEC12A	-0.912107	2.44189	-13.1967	5.83666e-36	8.54528e-34	70.8384
NELL2	-0.655563	1.69425	-13.1847	6.645e-36	9.64341e-34	70.71
HLA-DOB	-0.980765	2.95751	-13.1591	8.76156e-36	1.25423e-33	70.4362
JAKMIP1	-0.603443	1.4857	-13.1587	8.79418e-36	1.25423e-33	70.4326
HLA-DOA	-1.17915	5.88055	-13.1393	1.08387e-35	1.5326e-33	70.2257
GFI1	-0.625646	1.99672	-13.1315	1.17891e-35	1.65287e-33	70.1424
HLA-E	-0.700739	10.1843	-13.112	1.45518e-35	2.02307e-33	69.934
FYB	-0.952555	4.60333	-13.0798	2.056e-35	2.83453e-33	69.5919
AKNA	-0.661276	3.91732	-13.0703	2.27789e-35	3.11449e-33	69.4905
CARD16	-0.762636	4.50542	-13.0062	4.52785e-35	6.14006e-33	68.8105
CIITA	-0.81174	3.60782	-12.9857	5.63623e-35	7.58096e-33	68.5937
GPR171	-0.714466	2.26209	-12.9261	1.06543e-34	1.42149e-32	67.9635
NLRC5	-0.757655	4.08565	-12.9161	1.18505e-34	1.56844e-32	67.8582
PSTPIP1	-0.711088	2.83754	-12.8592	2.17203e-34	2.85191e-32	67.2586
HLA-DRA	-1.01868	11.3397	-12.847	2.47371e-34	3.20504e-32	67.1298
PSMB8	-0.631362	7.62326	-12.8467	2.47972e-34	3.20504e-32	67.1274
ANKRD44	-0.596994	3.24905	-12.8328	2.87491e-34	3.68702e-32	66.9811
HLA-DMA	-0.790269	7.34766	-12.8155	3.45579e-34	4.39789e-32	66.799
GIMAP2	-0.818191	4.7283	-12.8042	3.89345e-34	4.91704e-32	66.681
RGS18	-0.833303	2.91677	-12.7921	4.42552e-34	5.54665e-32	66.5542
PRKCB	-0.660201	2.59944	-12.7843	4.80797e-34	5.98068e-32	66.4722
EPSTI1	-0.877615	4.4596	-12.7134	1.01748e-33	1.25621e-31	65.7303
CRLF3	-0.528135	4.19527	-12.6707	1.59497e-33	1.9546e-31	65.2855
STAT4	-0.582367	2.82281	-12.6593	1.79945e-33	2.18898e-31	65.1661
IL10RA	-0.847769	4.83059	-12.6318	2.40254e-33	2.90128e-31	64.8801
BTN2A2	-0.660053	4.14543	-12.6059	3.15222e-33	3.77901e-31	64.6114
CLEC9A	-0.727437	1.75442	-12.595	3.53519e-33	4.20764e-31	64.4979
ARAP2	-0.654552	3.42608	-12.5849	3.93129e-33	4.64566e-31	64.3928
CCL4	-0.992167	4.63073	-12.5647	4.85432e-33	5.69574e-31	64.1842
RASAL3	-0.716546	3.68985	-12.542	6.15858e-33	7.17518e-31	63.9487
TRIM69	-0.589253	4.40163	-12.5309	6.91458e-33	7.99964e-31	63.8341
LTA	-0.481866	1.42225	-12.5023	9.32422e-33	1.07125e-30	63.5383
TAGAP	-0.714016	3.37163	-12.4981	9.74144e-33	1.11146e-30	63.495
HLA-DMB	-0.861365	6.21892	-12.4864	1.10144e-32	1.24809e-30	63.3735
PARP12	-0.499061	4.80927	-12.4668	1.35116e-32	1.52065e-30	63.1713
ZAP70	-0.734957	2.82413	-12.4454	1.68739e-32	1.88623e-30	62.9515
ARHGAP25	-0.703303	4.45286	-12.4254	2.07901e-32	2.30839e-30	62.745
IL15	-0.525169	2.54122	-12.4234	2.12084e-32	2.33914e-30	62.7253
ABCD2	-0.423393	1.32917	-12.3949	2.85299e-32	3.12582e-30	62.4319
CD38	-0.689966	2.32717	-12.3729	3.58424e-32	3.90117e-30	62.2061
CD74	-0.81811	11.7193	-12.342	4.93833e-32	5.33985e-30	61.8891
ICAM3	-0.532863	3.17638	-12.3211	6.12899e-32	6.58428e-30	61.6754
UBE2L6	-0.628107	7.19383	-12.308	7.01716e-32	7.4898e-30	61.5415
ITGA4	-0.939793	4.03855	-12.3071	7.08579e-32	7.51457e-30	61.5319
FAM78A	-0.629399	3.35047	-12.293	8.19061e-32	8.63092e-30	61.3886
CD200R1	-0.718326	2.15717	-12.2747	9.89342e-32	1.03593e-29	61.2017
WARS	-0.697932	6.36584	-12.2427	1.37662e-31	1.43238e-29	60.875
GZMH	-0.968537	4.27152	-12.218	1.77405e-31	1.83437e-29	60.6241
TRAF1	-0.674607	3.69357	-12.2148	1.83303e-31	1.88358e-29	60.5917
LAX1	-0.653763	1.91211	-12.194	2.26974e-31	2.31794e-29	60.3803
NLRC3	-0.560189	2.82004	-12.1923	2.31191e-31	2.34652e-29	60.3621
TMC8	-0.722602	3.55381	-12.191	2.34166e-31	2.36222e-29	60.3495
CD40LG	-0.634641	1.93505	-12.1191	4.891e-31	4.90404e-29	59.621
RUNX3	-0.829335	3.88297	-12.1067	5.55297e-31	5.53424e-29	59.4954
PDCD1	-0.922539	2.58009	-12.0804	7.26713e-31	7.19925e-29	59.2293
GIMAP4	-0.828367	6.80804	-12.0767	7.54803e-31	7.43301e-29	59.1918
HCLS1	-0.720634	5.83383	-12.0314	1.19685e-30	1.17164e-28	58.7359
TNFAIP3	-0.790832	5.52679	-12.0298	1.21725e-30	1.1846e-28	58.7192
SH2D2A	-0.762822	2.87521	-12.0248	1.28032e-30	1.2387e-28	58.6692
BTN3A2	-0.826729	5.98304	-11.9939	1.75375e-30	1.68686e-28	58.3581
CXCL13	-1.2853	2.57099	-11.9802	2.01414e-30	1.92612e-28	58.2212
DEF6	-0.676044	4.15154	-11.959	2.49909e-30	2.37614e-28	58.0078
DDX60	-0.865444	4.77214	-11.9571	2.54683e-30	2.4077e-28	57.9891
EMB	-0.741065	4.01422	-11.9135	3.96026e-30	3.72264e-28	57.5525
C1orf162	-0.787121	5.3792	-11.9124	4.0034e-30	3.74194e-28	57.5418
SAMD9L	-0.860494	4.75558	-11.9084	4.16784e-30	3.87375e-28	57.502
NMI	-0.643065	4.83782	-11.9059	4.27671e-30	3.95273e-28	57.4765
TOX	-0.822556	2.52901	-11.8976	4.65039e-30	4.27423e-28	57.3937
LPXN	-0.553067	5.15384	-11.8508	7.45676e-30	6.81573e-28	56.9268
FCRL3	-0.647091	1.45009	-11.799	1.25568e-29	1.14143e-27	56.4115
CLEC7A	-0.875557	3.75116	-11.7831	1.47289e-29	1.33156e-27	56.2537
MYO1G	-0.686286	3.07744	-11.7779	1.55191e-29	1.39537e-27	56.2021
CD53	-0.830416	6.63822	-11.7642	1.78061e-29	1.59234e-27	56.0661
VCAM1	-1.37974	8.33616	-11.7472	2.1104e-29	1.87712e-27	55.8981
GBP2	-0.765169	6.37773	-11.734	2.40864e-29	2.13093e-27	55.7674
TRIM21	-0.538825	5.69256	-11.7296	2.51729e-29	2.21522e-27	55.7238
OASL	-0.829561	3.26916	-11.6801	4.12911e-29	3.61439e-27	55.2346
CMPK2	-0.73061	3.34682	-11.6684	4.64225e-29	4.04218e-27	55.1188
IFIT3	-0.767028	6.13973	-11.6055	8.6814e-29	7.51963e-27	54.4999
SCML4	-0.377267	1.28106	-11.5901	1.01155e-28	8.71623e-27	54.3488
NOD2	-0.598758	2.03479	-11.5813	1.10334e-28	9.45789e-27	54.2629
SECTM1	-0.800141	4.26035	-11.5512	1.48685e-28	1.26797e-26	53.968
LY9	-0.40006	1.4815	-11.5202	2.0203e-28	1.71404e-26	53.665
MYO1F	-0.681716	4.19026	-11.5056	2.33496e-28	1.9709e-26	53.5219
IFIH1	-0.71131	4.83478	-11.4771	3.09277e-28	2.5973e-26	53.2441
WAS	-0.662208	4.40112	-11.4753	3.14802e-28	2.63034e-26	53.2266
TRIM22	-0.806197	5.88667	-11.4712	3.27604e-28	2.72356e-26	53.1872
BATF	-0.74196	3.37428	-11.4562	3.79995e-28	3.14332e-26	53.0405
DDX58	-0.730657	5.15244	-11.433	4.77391e-28	3.92933e-26	52.815
TLR10	-0.551438	1.45426	-11.4197	5.44196e-28	4.45702e-26	52.6856
LIMD2	-0.660144	4.06877	-11.4153	5.68188e-28	4.63059e-26	52.6429
KLRG1	-0.487057	2.28649	-11.4078	6.11214e-28	4.95683e-26	52.5708
VAV1	-0.675947	3.7315	-11.4023	6.45245e-28	5.20728e-26	52.5172
IFI44L	-1.04856	4.39639	-11.396	6.86423e-28	5.51271e-26	52.4561
NCKAP1L	-0.787233	4.25378	-11.3785	8.15233e-28	6.51557e-26	52.2861
DOK2	-0.683264	3.86881	-11.3735	8.56274e-28	6.81067e-26	52.2376
BANK1	-0.712661	2.58996	-11.3682	9.01293e-28	7.13444e-26	52.1869
DAPP1	-0.608427	2.31763	-11.363	9.48468e-28	7.47212e-26	52.1365
LILRB2	-0.649719	3.60366	-11.3568	1.0077e-27	7.90116e-26	52.0766
FMNL1	-0.64594	4.03451	-11.3552	1.02408e-27	7.99168e-26	52.0607
SLFN13	-0.778725	4.16358	-11.3518	1.05903e-27	8.22562e-26	52.0275
GPSM3	-0.611515	5.49763	-11.3506	1.0707e-27	8.27744e-26	52.0167
LAT2	-0.644796	3.73204	-11.3418	1.16775e-27	8.98573e-26	51.931
PARVG	-0.634388	3.42811	-11.3171	1.48583e-27	1.13804e-25	51.6929
IFNG	-0.679433	1.48446	-11.3066	1.64545e-27	1.25449e-25	51.5921
GNGT2	-0.508389	2.74561	-11.2977	1.79479e-27	1.36206e-25	51.5062
CYTIP	-0.662672	4.13249	-11.2954	1.83595e-27	1.38694e-25	51.4838
MNDA	-0.893851	4.72921	-11.2594	2.60717e-27	1.96059e-25	51.1372
SELL	-0.713578	3.83491	-11.234	3.33839e-27	2.49911e-25	50.893
IKZF2	-0.518196	2.25889	-11.2221	3.74527e-27	2.79107e-25	50.7793
GIMAP7	-0.904234	6.43372	-11.2067	4.34946e-27	3.22679e-25	50.6315
SLA	-0.748354	4.32101	-11.2042	4.45799e-27	3.29254e-25	50.6072
RCSD1	-0.699199	4.46294	-11.1862	5.30784e-27	3.90279e-25	50.4348
IL18R1	-0.768163	3.24549	-11.1727	6.04682e-27	4.42648e-25	50.306
FGL2	-0.953392	6.14284	-11.16	6.83529e-27	4.97317e-25	50.1849
DOCK2	-0.767599	3.72255	-11.1597	6.85373e-27	4.97317e-25	50.1822
DOCK10	-0.643833	3.917	-11.1471	7.74108e-27	5.59251e-25	50.0619
APOBEC3H	-0.626873	2.39887	-11.1268	9.4161e-27	6.77304e-25	49.8684
HCST	-0.733732	4.98131	-11.1222	9.85221e-27	7.05606e-25	49.8237
PARP9	-0.565659	4.84165	-11.1181	1.02472e-26	7.30729e-25	49.7848
HLA-A	-0.610368	11.1965	-11.1029	1.18629e-26	8.42318e-25	49.6402
FCGR3A	-1.05128	6.98411	-11.0956	1.27309e-26	8.97324e-25	49.5704
CXorf21	-0.718755	2.9496	-11.0954	1.27461e-26	8.97324e-25	49.5692
CDC42SE2	-0.668498	6.37548	-11.0575	1.83649e-26	1.28741e-24	49.2084
SERPINB9	-0.653535	4.78861	-11.0529	1.91764e-26	1.33862e-24	49.1657
STX11	-0.607156	3.46582	-11.0333	2.31612e-26	1.61e-24	48.9792
LILRB1	-0.653906	3.39477	-11.0297	2.39641e-26	1.65884e-24	48.9455
LST1	-0.676033	4.89359	-11.0236	2.54043e-26	1.7512e-24	48.8879
DUSP4	-0.675494	2.9549	-11.0026	3.10611e-26	2.13226e-24	48.6893
TMEM155	-0.639225	1.47763	-11.0018	3.13034e-26	2.14002e-24	48.6816
FGD2	-0.643486	2.92871	-10.9904	3.4936e-26	2.37852e-24	48.5731
TNFRSF1B	-0.691537	5.90354	-10.9896	3.52041e-26	2.38696e-24	48.5656
CD86	-0.763835	4.17063	-10.9832	3.73966e-26	2.52526e-24	48.5059
LYST	-0.523378	3.32571	-10.9623	4.56618e-26	3.07085e-24	48.3087
TBX21	-0.556471	2.1026	-10.9479	5.24005e-26	3.50977e-24	48.1727
PSME1	-0.464537	8.34207	-10.9465	5.3111e-26	3.54302e-24	48.1594
GPR18	-0.437316	1.99161	-10.9391	5.69998e-26	3.78717e-24	48.0896
GAPT	-0.803946	2.82982	-10.9347	5.9452e-26	3.9343e-24	48.048
CD52	-0.777316	6.17058	-10.9171	7.02683e-26	4.63155e-24	47.8829
OAS1	-0.728918	5.4712	-10.9081	7.65254e-26	5.02395e-24	47.7986
DOCK8	-0.693946	4.87893	-10.9025	8.07198e-26	5.27837e-24	47.7459
EBI3	-0.730519	3.77845	-10.8992	8.33327e-26	5.42778e-24	47.7144
N4BP2L1	-0.569189	4.1677	-10.8952	8.65817e-26	5.61728e-24	47.6767
CLEC4A	-0.611754	3.55057	-10.8715	1.08439e-25	7.00788e-24	47.4543
SAMHD1	-0.718031	6.23737	-10.8659	1.14292e-25	7.35738e-24	47.4024
RFX5	-0.516904	5.02211	-10.8626	1.17919e-25	7.56146e-24	47.3716
LILRA1	-0.545804	2.11073	-10.8258	1.67101e-25	1.06738e-23	47.0273
PATL2	-0.582181	2.00792	-10.82	1.76578e-25	1.12358e-23	46.9728
TAL2	-1.0628	2.86975	-10.8105	1.93206e-25	1.22467e-23	46.8839
MLKL	-0.622629	4.34177	-10.8051	2.03256e-25	1.28346e-23	46.8338
HLA-DQB1	-1.09716	7.37913	-10.804	2.05443e-25	1.29234e-23	46.8233
SP110	-0.338809	2.57742	-10.786	2.43453e-25	1.52564e-23	46.6556
ITPRIPL1	-0.396002	1.6172	-10.7814	2.54248e-25	1.58727e-23	46.6128
LRMP	-0.822799	4.15884	-10.7319	4.05169e-25	2.51997e-23	46.1526
SIGLEC10	-0.787689	3.71644	-10.724	4.36262e-25	2.70319e-23	46.0796
IFI44	-0.821063	5.71148	-10.7088	5.03592e-25	3.10874e-23	45.9379
RGS1	-1.07475	6.56314	-10.6849	6.30103e-25	3.87525e-23	45.7166
GZMB	-0.796384	3.6398	-10.6827	6.42825e-25	3.93885e-23	45.6968
PRDM1	-0.736256	4.26636	-10.6581	8.09896e-25	4.94425e-23	45.4687
CD1D	-0.681398	3.79376	-10.6482	8.88467e-25	5.40397e-23	45.3773
OAS2	-0.76441	4.73092	-10.6415	9.45206e-25	5.72802e-23	45.3162
RSAD2	-0.768484	3.34552	-10.6355	9.99989e-25	6.03789e-23	45.2605
ITGB7	-0.568493	3.11917	-10.6343	1.01128e-24	6.08386e-23	45.2494
JAK2	-0.579107	4.07819	-10.6269	1.08377e-24	6.49635e-23	45.1811
GIMAP5	-0.686607	3.52742	-10.6226	1.12839e-24	6.73939e-23	45.1412
DTX3L	-0.56969	5.63394	-10.6188	1.16874e-24	6.95525e-23	45.1066
CERKL	-0.674759	3.94856	-10.6084	1.28762e-24	7.63527e-23	45.0109
ARHGAP15	-0.503582	3.30646	-10.6037	1.346e-24	7.95295e-23	44.9671
GIMAP6	-0.871439	5.67708	-10.5997	1.39664e-24	8.22281e-23	44.9307
ARHGAP26	-0.653004	4.24909	-10.5726	1.79805e-24	1.05486e-22	44.6813
IDO1	-1.22418	4.89037	-10.5623	1.9786e-24	1.15668e-22	44.5868
BTK	-0.612938	3.24835	-10.5562	2.09236e-24	1.21887e-22	44.5316
BTLA	-0.396082	1.30609	-10.549	2.23896e-24	1.29969e-22	44.4648
PRKCH	-0.71151	4.62579	-10.5139	3.09967e-24	1.79304e-22	44.1436
ZBP1	-0.483215	1.57352	-10.5084	3.26036e-24	1.87942e-22	44.0937
DUSP2	-0.780977	3.68751	-10.5009	3.49699e-24	2.00882e-22	44.0246
TNFAIP6	-1.71317	5.94866	-10.4856	4.02886e-24	2.30635e-22	43.8848
TNFSF8	-0.649942	2.90235	-10.4603	5.08652e-24	2.90177e-22	43.6547
SCGN	-2.06719	4.87217	-10.4555	5.31613e-24	3.02234e-22	43.6111
XCL2	-0.712015	2.51082	-10.4469	5.75505e-24	3.26067e-22	43.5328
KIF21B	-0.449228	1.98412	-10.4314	6.6399e-24	3.74916e-22	43.3917
LAG3	-0.852181	2.71619	-10.4286	6.81108e-24	3.83274e-22	43.3665
STAMBPL1	-0.68631	3.46329	-10.3995	8.90783e-24	4.99563e-22	43.1016
PARP15	-0.527821	1.86729	-10.3975	9.06877e-24	5.06871e-22	43.084
IRF8	-0.788441	4.2434	-10.3941	9.35492e-24	5.21104e-22	43.0533
STK17B	-0.626064	4.64505	-10.3874	9.9544e-24	5.52636e-22	42.992
ACAP1	-0.546028	3.44043	-10.3809	1.05639e-23	5.84511e-22	42.9333
SELPLG	-0.6502	5.18305	-10.3731	1.13454e-23	6.25663e-22	42.8629
TLR8	-0.773761	2.71365	-10.3661	1.2104e-23	6.65279e-22	42.799
NFATC2	-0.578175	3.53096	-10.3582	1.30059e-23	7.1248e-22	42.7281
KCNA3	-0.512004	1.68692	-10.3566	1.32012e-23	7.20792e-22	42.7134
GPR141	-0.573187	1.9465	-10.3481	1.42711e-23	7.76648e-22	42.6365
GIT2	-0.666762	4.58264	-10.3325	1.64534e-23	8.92477e-22	42.496
MS4A6A	-0.788004	5.7401	-10.3095	2.03143e-23	1.0983e-21	42.288
IRF4	-0.537955	1.70388	-10.3018	2.17858e-23	1.17402e-21	42.219
FLI1	-0.685157	4.43598	-10.3013	2.18885e-23	1.17572e-21	42.2144
CARD17	-0.354671	0.851263	-10.2979	2.25806e-23	1.20898e-21	42.1836
IL7R	-0.910471	3.91791	-10.2884	2.46251e-23	1.31418e-21	42.0981
PIK3CG	-0.682983	2.89688	-10.279	2.68103e-23	1.42621e-21	42.0142
P2RY13	-0.773656	3.46421	-10.2704	2.90139e-23	1.53848e-21	41.9363
APOBEC3D	-0.563324	3.38154	-10.2546	3.34839e-23	1.76983e-21	41.7949
GNG2	-0.630804	3.82561	-10.2272	4.29521e-23	2.26306e-21	41.5492
GAB3	-0.485529	3.02852	-10.2184	4.65475e-23	2.4447e-21	41.4698
TNFAIP8L2	-0.599949	4.22785	-10.2109	4.98062e-23	2.60757e-21	41.4031
C11orf21	-0.5078	1.69831	-10.2007	5.46295e-23	2.85107e-21	41.3119
NFKBIE	-0.608766	5.40297	-10.1942	5.79346e-23	3.01406e-21	41.2539
C5orf56	-0.479535	2.93009	-10.1524	8.45421e-23	4.38453e-21	40.881
SFMBT2	-0.566547	3.41756	-10.1505	8.5983e-23	4.44532e-21	40.8644
TAPBP	-0.559667	7.73426	-10.1479	8.80483e-23	4.53792e-21	40.8409
TANK	-0.468424	4.85949	-10.1343	9.95143e-23	5.11294e-21	40.7202
RGS10	-0.610222	5.77252	-10.1288	1.04649e-22	5.36011e-21	40.6705
SH3BP1	-0.478248	2.92727	-10.1205	1.127e-22	5.75464e-21	40.5974
LAP3	-0.649601	6.75587	-10.1165	1.16832e-22	5.94727e-21	40.5619
ZNF267	-0.539864	3.96174	-10.1072	1.27084e-22	6.4493e-21	40.4789
PLCB2	-0.630858	3.64321	-10.0893	1.4923e-22	7.55001e-21	40.3204
CYTH4	-0.577303	4.06505	-10.0851	1.55056e-22	7.82088e-21	40.2827
PLEK	-0.800361	5.07602	-10.0775	1.6588e-22	8.3414e-21	40.2161
CAMK4	-0.377994	1.52422	-10.0642	1.86962e-22	9.37305e-21	40.0981
SP100	-0.435913	4.8734	-10.0568	1.99802e-22	9.98647e-21	40.0325
CLIC2	-0.666005	4.5581	-10.0389	2.34616e-22	1.16912e-20	39.8741
TNFSF13B	-0.704752	3.93723	-10.0336	2.45937e-22	1.22186e-20	39.8276
BAZ1A	-0.501941	4.31072	-10.0204	2.76814e-22	1.37114e-20	39.711
AIM2	-0.691012	2.18568	-10.0095	3.04975e-22	1.50612e-20	39.6154
FAR2	-0.573707	3.44111	-10.0089	3.06769e-22	1.51047e-20	39.6096
CCR8	-0.394228	1.02163	-10.0046	3.18833e-22	1.56521e-20	39.5716
PSTPIP2	-0.570105	3.22425	-10.0031	3.23075e-22	1.58135e-20	39.5585
CARD8	-0.489612	4.1201	-9.99011	3.6273e-22	1.77021e-20	39.4443
HLA-C	-0.604823	10.4256	-9.98771	3.70567e-22	1.80313e-20	39.4233
GZMM	-0.582591	2.90156	-9.98543	3.78178e-22	1.83477e-20	39.4032
ETS1	-0.855837	7.02487	-9.9848	3.80301e-22	1.83968e-20	39.3977
TDRD7	-0.501668	4.43483	-9.96078	4.71039e-22	2.27197e-20	39.1866
FAM65B	-0.701614	3.23846	-9.95237	5.07662e-22	2.4415e-20	39.1128
S1PR4	-0.546	3.01786	-9.95066	5.15413e-22	2.47159e-20	39.0978
IFI35	-0.482956	6.11373	-9.93538	5.90431e-22	2.82315e-20	38.9638
LSP1	-0.666453	4.82484	-9.93268	6.04754e-22	2.8833e-20	38.9402
CD37	-0.565834	4.58054	-9.92815	6.29547e-22	2.99288e-20	38.9006
P2RY12	-0.810163	2.42158	-9.92687	6.36772e-22	3.01856e-20	38.8893
MICB	-0.468721	3.04735	-9.91575	7.02811e-22	3.31262e-20	38.792
IL21R	-0.538073	2.16357	-9.88079	9.57842e-22	4.50186e-20	38.4867
SPAG1	-0.474905	3.19221	-9.87826	9.79518e-22	4.59069e-20	38.4646
PARP8	-0.486127	4.1133	-9.86773	1.07511e-21	5.02449e-20	38.3728
PSME2	-0.385306	6.63846	-9.86148	1.13619e-21	5.29498e-20	38.3183
ATM	-0.58914	4.34091	-9.84244	1.34407e-21	6.24613e-20	38.1526
TIFA	-0.529079	3.57078	-9.84033	1.36933e-21	6.34573e-20	38.1343
PLD4	-0.724662	2.6892	-9.81184	1.75992e-21	8.13299e-20	37.8868
KCNE3	-0.887756	6.10553	-9.8031	1.90058e-21	8.75854e-20	37.811
EVI2A	-0.677323	4.55929	-9.79196	2.09619e-21	9.63318e-20	37.7144
CCDC69	-0.483279	4.19952	-9.78316	2.26468e-21	1.03786e-19	37.6382
IL7	-0.540581	3.06611	-9.76361	2.68839e-21	1.22864e-19	37.4691
AIF1	-0.653372	6.55781	-9.76019	2.7702e-21	1.26254e-19	37.4396
GMFG	-0.598703	6.35832	-9.75654	2.86008e-21	1.29992e-19	37.4081
RIT1	-0.653336	6.16235	-9.75402	2.92412e-21	1.32539e-19	37.3862
ZNF101	-0.348214	3.09835	-9.74826	3.07527e-21	1.39009e-19	37.3366
KLRK1	-0.564261	1.84793	-9.74443	3.18009e-21	1.43355e-19	37.3035
MBNL1	-0.464753	6.21701	-9.73333	3.50458e-21	1.57554e-19	37.2077
LRRC8C	-0.617637	3.68104	-9.73197	3.5464e-21	1.59002e-19	37.196
RASGRP1	-0.744503	4.06772	-9.71833	3.99565e-21	1.7866e-19	37.0785
STK10	-0.517852	4.55936	-9.71021	4.28921e-21	1.91269e-19	37.0086
NFKBIA	-0.602413	7.92851	-9.70468	4.50111e-21	1.99879e-19	36.961
ITGB2	-0.741347	6.07322	-9.70455	4.50646e-21	1.99879e-19	36.9599
NLRC4	-0.500098	2.57428	-9.70323	4.55834e-21	2.01639e-19	36.9486
DZIP3	-0.665661	4.50278	-9.69939	4.71388e-21	2.07964e-19	36.9155
CYLD	-0.475284	4.53454	-9.68103	5.53209e-21	2.43412e-19	36.7577
CD40	-0.610765	5.85132	-9.67438	5.86176e-21	2.57233e-19	36.7007
CD4	-0.661532	5.87761	-9.67317	5.92374e-21	2.59265e-19	36.6903
NCR3	-0.433497	1.70415	-9.66805	6.19401e-21	2.70379e-19	36.6463
CSF2RA	-0.407889	2.3154	-9.66394	6.41948e-21	2.79484e-19	36.6111
TRAFD1	-0.435175	5.27849	-9.66167	6.54731e-21	2.84301e-19	36.5916
CCL2	-1.17057	6.82572	-9.6444	7.60734e-21	3.29465e-19	36.4437
PAK1	-0.425515	5.11386	-9.63902	7.97137e-21	3.4433e-19	36.3976
ARNTL	-0.511661	3.41746	-9.62812	8.762e-21	3.77496e-19	36.3044
RNF19B	-0.651728	5.6941	-9.61602	9.73132e-21	4.18169e-19	36.201
ARHGDIB	-0.59533	8.51561	-9.60995	1.02572e-20	4.39625e-19	36.1491
CLEC4F	-0.518037	1.26402	-9.59811	1.13637e-20	4.84539e-19	36.0482
TYMP	-0.735827	6.50613	-9.59624	1.15496e-20	4.91201e-19	36.0322
FGFR1OP	-0.620995	3.55032	-9.57201	1.42401e-20	6.02529e-19	35.8258
PTGDR	-0.455451	1.85782	-9.56861	1.4665e-20	6.18921e-19	35.7968
FCRL6	-0.539224	2.32615	-9.5516	1.6982e-20	7.14886e-19	35.6523
MDM1	-0.389217	3.006	-9.53885	1.89548e-20	7.9591e-19	35.544
NFKB1	-0.547864	5.3192	-9.53583	1.94542e-20	8.14811e-19	35.5183
SLFN11	-0.754902	5.04313	-9.52566	2.12334e-20	8.87083e-19	35.4321
CD80	-0.406224	1.43698	-9.51963	2.2364e-20	9.30916e-19	35.381
SAMD9	-0.631004	4.0177	-9.51947	2.23951e-20	9.30916e-19	35.3796
IL15RA	-0.567242	4.22636	-9.51708	2.28598e-20	9.47849e-19	35.3594
PDCD1LG2	-0.600081	3.0757	-9.50642	2.50517e-20	1.03614e-18	35.2691
BIRC3	-0.966983	6.15042	-9.50262	2.5884e-20	1.06789e-18	35.2369
LYSMD2	-0.485627	4.54026	-9.48587	2.98858e-20	1.22993e-18	35.0953
RFTN1	-0.608425	5.4965	-9.48453	3.02313e-20	1.24106e-18	35.0839
SMAP2	-0.508197	5.88995	-9.45973	3.73861e-20	1.53098e-18	34.8746
CASP4	-0.427679	5.18855	-9.45657	3.84114e-20	1.56908e-18	34.848
CTSS	-0.770188	6.78242	-9.4521	3.99089e-20	1.62546e-18	34.8103
CD226	-0.352111	1.61928	-9.45186	3.99881e-20	1.62546e-18	34.8083
IFIT2	-0.661162	5.28101	-9.44691	4.1719e-20	1.69167e-18	34.7666
PITPNC1	-0.63179	4.76334	-9.43929	4.4526e-20	1.80107e-18	34.7024
GIMAP1	-0.616909	3.92006	-9.43495	4.62066e-20	1.86449e-18	34.6659
INPP5D	-0.564311	4.52518	-9.43046	4.80146e-20	1.93274e-18	34.6281
PIK3AP1	-0.770161	5.13626	-9.42772	4.91485e-20	1.97357e-18	34.6051
TNFSF4	-0.432286	2.35545	-9.41965	5.26552e-20	2.10927e-18	34.5372
CASP7	-0.490143	4.97215	-9.40254	6.09216e-20	2.43451e-18	34.3936
PIK3CD	-0.486785	4.07424	-9.39321	6.59579e-20	2.62942e-18	34.3153
OAS3	-0.67507	4.56651	-9.39141	6.69771e-20	2.66363e-18	34.3002
RNASE6	-0.719575	5.84262	-9.39068	6.73929e-20	2.67374e-18	34.2941
KIAA1524	-0.550793	2.67757	-9.38793	6.89913e-20	2.7306e-18	34.271
WWTR1	-0.6487	6.61303	-9.35763	8.92435e-20	3.51534e-18	34.0175
RNF125	-0.550586	2.82555	-9.35238	9.33101e-20	3.6668e-18	33.9736
ABI3	-0.569659	5.14723	-9.34996	9.52455e-20	3.73399e-18	33.9533
GCH1	-0.530092	3.61056	-9.34319	1.00873e-19	3.94524e-18	33.8968
MAP3K14	-0.600471	4.53916	-9.31985	1.22922e-19	4.79626e-18	33.7021
RTP4	-0.806361	4.97481	-9.30093	1.44236e-19	5.61467e-18	33.5446
UTP6	-0.353649	4.58696	-9.28188	1.69389e-19	6.57833e-18	33.3862
TMEM156	-0.434368	1.96625	-9.27869	1.74021e-19	6.74239e-18	33.3597
SPATS2L	-0.645759	6.0898	-9.27665	1.77037e-19	6.84322e-18	33.3427
FPR3	-0.878049	5.31824	-9.27403	1.80978e-19	6.97925e-18	33.3211
SRGN	-0.700613	8.41573	-9.27277	1.82914e-19	7.0375e-18	33.3106
CPNE8	-0.593462	4.84288	-9.26981	1.87532e-19	7.19844e-18	33.286
GIMAP8	-0.785464	5.33037	-9.26608	1.93523e-19	7.41123e-18	33.255
SLC9A9	-0.716795	4.41026	-9.26552	1.94436e-19	7.42898e-18	33.2504
TFCP2L1	1.21048	2.1774	9.24819	2.24963e-19	8.57554e-18	33.1068
CD58	-0.467966	5.25748	-9.23342	2.54693e-19	9.68652e-18	32.9846
SLC17A3	-1.84361	6.89347	-9.22679	2.6927e-19	1.02175e-17	32.9297
RNFT1	-0.473782	3.87331	-9.20475	3.23959e-19	1.22645e-17	32.7477
KLRB1	-0.608687	3.69669	-9.20349	3.27388e-19	1.2366e-17	32.7373
PREX1	-0.617564	5.39949	-9.2026	3.29837e-19	1.24301e-17	32.7299
CLECL1	-0.477259	1.59841	-9.19195	3.60611e-19	1.3559e-17	32.6421
FERMT3	-0.543921	4.92653	-9.18666	3.76926e-19	1.41403e-17	32.5985
FPGT	-0.491389	4.28117	-9.18217	3.91344e-19	1.4648e-17	32.5616
TLR3	-0.906206	5.67624	-9.17659	4.10047e-19	1.53134e-17	32.5156
BTN2A1	-0.491161	5.17737	-9.15344	4.97491e-19	1.85371e-17	32.3253
FGD3	-0.428206	3.10507	-9.15171	5.04704e-19	1.87636e-17	32.3111
XAF1	-0.717141	3.97396	-9.14988	5.12492e-19	1.90105e-17	32.296
MS4A7	-0.754483	5.62684	-9.1455	5.31559e-19	1.96736e-17	32.26
TXK	-0.469216	2.14025	-9.13093	6.00152e-19	2.21627e-17	32.1405
SLFN12	-0.53278	3.45805	-9.12629	6.23806e-19	2.2985e-17	32.1025
CPA6	-0.485859	1.37948	-9.12315	6.40282e-19	2.35396e-17	32.0768
XCL1	-0.53385	1.87193	-9.09397	8.16015e-19	2.99338e-17	31.838
FGR	-0.576259	4.17949	-9.07991	9.16996e-19	3.35637e-17	31.7232
TMEM133	-0.636618	5.1929	-9.06883	1.00514e-18	3.67089e-17	31.6328
SLFN5	-0.632764	4.66112	-9.05793	1.10008e-18	4.00875e-17	31.544
RINL	-0.495455	3.89908	-9.05704	1.10823e-18	4.02956e-17	31.5367
DISC1	-0.452259	2.53214	-9.05676	1.11074e-18	4.02985e-17	31.5345
NECAP2	-0.388659	5.85166	-9.03992	1.27672e-18	4.6219e-17	31.3974
POLG	-0.458669	5.21963	-9.03749	1.30256e-18	4.70221e-17	31.3777
APOBEC3F	-0.389706	3.3076	-9.0373	1.30459e-18	4.70221e-17	31.3761
ICAM1	-0.735614	6.49586	-9.02635	1.42806e-18	5.13605e-17	31.2871
FCHSD2	-0.480479	5.01634	-9.02329	1.46458e-18	5.25597e-17	31.2623
NCK1	-0.54463	5.23833	-9.0204	1.49992e-18	5.37113e-17	31.2388
NCF1	-0.502398	2.65663	-9.01979	1.5075e-18	5.38661e-17	31.2338
CD200	-0.75167	5.59519	-9.01812	1.52837e-18	5.44944e-17	31.2203
CD36	-1.11363	5.42909	-9.01747	1.53658e-18	5.46694e-17	31.215
SGCB	-0.69067	6.61668	-9.00804	1.66072e-18	5.8833e-17	31.1386
TRIM5	-0.453775	4.67892	-8.9958	1.83682e-18	6.49325e-17	31.0394
IVNS1ABP	-0.675748	7.70126	-8.99102	1.91048e-18	6.73923e-17	31.0007
TLL1	-0.861813	3.11325	-8.98845	1.95138e-18	6.86885e-17	30.9798
TLR1	-0.645925	3.66377	-8.98754	1.96602e-18	6.90571e-17	30.9725
MPEG1	-0.735915	5.48303	-8.98011	2.08981e-18	7.32495e-17	30.9124
CD72	-0.53577	3.01941	-8.95838	2.49817e-18	8.73777e-17	30.7367
FOXP3	-0.512364	1.91819	-8.95763	2.51354e-18	8.77299e-17	30.7307
TM4SF18	-0.859212	6.12614	-8.94969	2.68261e-18	9.34337e-17	30.6666
CALCOCO2	-0.434066	6.05343	-8.93957	2.91442e-18	1.01295e-16	30.585
CFLAR	-0.495474	5.2951	-8.93536	3.01668e-18	1.04629e-16	30.5511
FLT1	-0.986464	6.88666	-8.92799	3.20435e-18	1.10905e-16	30.4917
HLA-DRB5	-0.992109	8.60488	-8.92548	3.27061e-18	1.12962e-16	30.4716
TLR2	-0.616706	4.59206	-8.92245	3.35277e-18	1.15559e-16	30.4471
STIM2	-0.432389	4.08426	-8.91402	3.59196e-18	1.23546e-16	30.3793
MYH15	-0.357247	1.00736	-8.9125	3.63679e-18	1.24828e-16	30.3671
P2RY8	-0.481258	2.6159	-8.89578	4.1686e-18	1.42785e-16	30.2328
CEPT1	-0.436446	4.36249	-8.89324	4.25593e-18	1.45475e-16	30.2124
NLRP3	-0.528675	2.65313	-8.88602	4.5139e-18	1.53975e-16	30.1545
SLAMF8	-0.674788	4.09981	-8.88558	4.53017e-18	1.54212e-16	30.151
S100PBP	-0.381686	3.69673	-8.88177	4.67299e-18	1.58747e-16	30.1204
FUT11	-0.615571	5.52386	-8.87564	4.91233e-18	1.66536e-16	30.0713
FOXN2	-0.503408	4.23763	-8.874	4.97844e-18	1.68432e-16	30.0581
CSF2RB	-0.57675	3.52185	-8.86879	5.19405e-18	1.75368e-16	30.0164
CX3CR1	-0.997223	3.9172	-8.86248	5.46775e-18	1.84233e-16	29.9659
TTC13	-0.388694	3.79423	-8.85149	5.97868e-18	2.01039e-16	29.878
IL4I1	-0.713439	3.91376	-8.84793	6.15445e-18	2.0653e-16	29.8495
CLEC2D	-0.533879	3.44058	-8.84463	6.32143e-18	2.11704e-16	29.8232
PLAC8	-0.545373	2.11331	-8.83765	6.69014e-18	2.23599e-16	29.7674
RASA2	-0.425121	3.81073	-8.81035	8.34689e-18	2.78409e-16	29.5497
TFEC	-0.870712	4.33866	-8.80989	8.37814e-18	2.78889e-16	29.546
RASSF6	-0.787489	4.55299	-8.80886	8.44836e-18	2.80662e-16	29.5378
PTPRE	-0.498263	3.95261	-8.80834	8.48357e-18	2.81267e-16	29.5337
IRF2	-0.36884	5.55573	-8.80807	8.50269e-18	2.81337e-16	29.5315
ITM2A	-0.858787	5.38809	-8.80779	8.5216e-18	2.814e-16	29.5293
MYO3A	-0.694683	2.67539	-8.80381	8.80074e-18	2.90039e-16	29.4976
TTC21B	-0.514668	4.22871	-8.80265	8.88356e-18	2.92186e-16	29.4884
CTSO	-0.618335	6.6461	-8.80107	8.99798e-18	2.95362e-16	29.4758
HERC5	-0.50304	3.42935	-8.79896	9.15261e-18	2.99843e-16	29.459
LPAR5	-0.524334	2.90929	-8.79528	9.42915e-18	3.08292e-16	29.4298
ANKRD22	-0.817223	2.86264	-8.78913	9.91005e-18	3.23377e-16	29.3808
PDGFD	-0.97779	5.92099	-8.78457	1.0282e-17	3.34853e-16	29.3446
CD33	-0.461398	2.62066	-8.77625	1.09961e-17	3.57405e-16	29.2785
ACSL5	-0.585283	4.872	-8.77064	1.15054e-17	3.73225e-16	29.234
BCL2	-0.731418	5.45703	-8.77013	1.15531e-17	3.74039e-16	29.2299
APOL4	-0.595214	2.85258	-8.76562	1.19807e-17	3.87125e-16	29.1942
LEPROTL1	-0.537585	6.14048	-8.76532	1.201e-17	3.87316e-16	29.1918
NCEH1	-0.724436	5.95865	-8.76382	1.21556e-17	3.9125e-16	29.1799
CYBB	-0.875374	5.98375	-8.75354	1.32052e-17	4.23773e-16	29.0984
ENPP3	-1.34418	7.63814	-8.75343	1.32173e-17	4.23773e-16	29.0976
SF3B1	-0.441035	7.00449	-8.75017	1.35692e-17	4.33952e-16	29.0717
ALPK2	-0.906931	5.28304	-8.75	1.35872e-17	4.33952e-16	29.0704
LYN	-0.530956	4.79606	-8.74824	1.37813e-17	4.39303e-16	29.0564
LAPTM5	-0.621124	8.10366	-8.73959	1.47756e-17	4.70091e-16	28.9879
LYZ	-1.09308	7.87891	-8.73907	1.48366e-17	4.71125e-16	28.9839
PRR5L	-0.45969	3.16527	-8.73677	1.51145e-17	4.79032e-16	28.9656
IRAK2	-0.506199	3.37439	-8.73627	1.51754e-17	4.80041e-16	28.9617
KBTBD8	-0.325325	1.57832	-8.73368	1.54946e-17	4.89203e-16	28.9412
FUBP1	-0.460497	5.88631	-8.72261	1.69352e-17	5.3367e-16	28.8537
DIAPH2	-0.583734	4.30426	-8.71581	1.78857e-17	5.62551e-16	28.8
IFITM1	-0.709782	7.90555	-8.70923	1.88557e-17	5.91932e-16	28.7481
FAS	-0.564808	5.04477	-8.70382	1.96915e-17	6.16999e-16	28.7054
C18orf8	-0.325998	5.08233	-8.68645	2.26328e-17	7.06486e-16	28.5685
SPATA18	-0.799112	4.97401	-8.67168	2.54706e-17	7.93569e-16	28.4524
RB1	-0.56183	5.84602	-8.66566	2.67275e-17	8.30331e-16	28.405
IFIT1	-0.694767	5.59286	-8.66555	2.67509e-17	8.30331e-16	28.4041
NFKB2	-0.502566	5.64871	-8.66241	2.74306e-17	8.49835e-16	28.3795
PLEKHA2	-0.600874	6.11027	-8.65487	2.91307e-17	9.00821e-16	28.3203
BCL10	-0.441104	4.77233	-8.65194	2.98212e-17	9.2045e-16	28.2973
HTR7	-0.411896	1.40628	-8.62504	3.69511e-17	1.1384e-15	28.0865
TSPAN32	-0.403096	1.89699	-8.6162	3.96448e-17	1.21806e-15	28.0173
FAM102B	-0.48006	3.45132	-8.61608	3.9684e-17	1.21806e-15	28.0163
KLRC4	-0.422929	1.25898	-8.61358	4.04797e-17	1.24018e-15	27.9968
PTPN6	-0.360524	5.2577	-8.60813	4.22733e-17	1.29273e-15	27.9542
INO80C	-0.485267	4.01169	-8.60739	4.25223e-17	1.29795e-15	27.9484
LPAR6	-0.603328	5.5361	-8.60488	4.33793e-17	1.32167e-15	27.9288
PRPF38B	-0.417091	5.00586	-8.60334	4.3912e-17	1.33544e-15	27.9168
NUSAP1	-0.593858	4.59442	-8.59538	4.67774e-17	1.41737e-15	27.8546
PLEKHO1	-0.485531	4.78468	-8.59403	4.72803e-17	1.42999e-15	27.8441
RSBN1	-0.452836	4.15561	-8.59347	4.74909e-17	1.43374e-15	27.8397
CXCR4	-0.677805	7.98407	-8.59225	4.79548e-17	1.44511e-15	27.8302
HDX	-0.325593	1.95057	-8.58998	4.88276e-17	1.46873e-15	27.8125
C5orf15	-0.545964	7.55035	-8.58959	4.89763e-17	1.47053e-15	27.8095
MBD2	-0.396384	5.60794	-8.58881	4.92802e-17	1.47698e-15	27.8034
CAPZA1	-0.386359	6.74188	-8.57631	5.44169e-17	1.62798e-15	27.7059
FYN	-0.581745	5.13147	-8.57102	5.67432e-17	1.69451e-15	27.6647
IL18BP	-0.460786	4.44342	-8.56607	5.90121e-17	1.75593e-15	27.6262
PDE4B	-0.592273	3.54049	-8.56402	5.99775e-17	1.78145e-15	27.6102
CECR1	-0.669953	5.39077	-8.5582	6.28071e-17	1.86215e-15	27.5649
CYSLTR1	-0.487983	2.516	-8.55511	6.4358e-17	1.90472e-15	27.5409
P2RX7	-0.594743	3.6471	-8.5523	6.58058e-17	1.94409e-15	27.5191
LTB	-0.632376	4.01193	-8.55195	6.59904e-17	1.94607e-15	27.5163
IFI16	-0.579878	6.259	-8.54948	6.72885e-17	1.98082e-15	27.4972
CD7	-0.59303	3.13504	-8.53787	7.37506e-17	2.16719e-15	27.407
TMCC1	-0.59059	5.47471	-8.52845	7.94466e-17	2.33043e-15	27.3339
PPP1R15B	-0.580226	5.87734	-8.5244	8.20278e-17	2.40189e-15	27.3025
UBA7	-0.437242	5.36494	-8.52354	8.25824e-17	2.41386e-15	27.2958
PIP4K2A	-0.435696	5.38346	-8.52091	8.43149e-17	2.46015e-15	27.2754
MX1	-0.591585	4.88826	-8.51794	8.63135e-17	2.51403e-15	27.2524
HAPLN3	-0.542372	3.29031	-8.49893	1.0025e-16	2.91482e-15	27.1053
BTG1	-0.496366	7.52449	-8.49448	1.03818e-16	3.01328e-15	27.0709
GMIP	-0.434998	4.03401	-8.47968	1.16622e-16	3.37898e-15	26.9566
PAG1	-0.566875	4.12994	-8.4723	1.23583e-16	3.56817e-15	26.8996
HVCN1	-0.4399	3.48661	-8.46792	1.27896e-16	3.68627e-15	26.8659
HCK	-0.570152	4.7628	-8.46661	1.29225e-16	3.71809e-15	26.8557
TNFRSF10A	-0.551349	4.12192	-8.45422	1.42396e-16	4.08994e-15	26.7603
FBXL5	-0.593135	7.80339	-8.45126	1.45739e-16	4.17869e-15	26.7375
RGS5	-0.848468	6.61535	-8.44729	1.50345e-16	4.30329e-15	26.7069
LAMP3	-0.483641	2.46004	-8.43624	1.63915e-16	4.6836e-15	26.622
USP15	-0.333775	3.60552	-8.43006	1.72042e-16	4.90735e-15	26.5745
CCDC88C	-0.463824	2.8998	-8.42916	1.73254e-16	4.93342e-15	26.5676
SQRDL	-0.397981	6.21998	-8.42834	1.74365e-16	4.95652e-15	26.5613
IFNGR2	-0.421476	6.98921	-8.42519	1.7871e-16	5.07131e-15	26.5371
IL18RAP	-0.418546	1.82474	-8.42385	1.8059e-16	5.11589e-15	26.5268
TLR7	-0.715548	3.22522	-8.41824	1.88678e-16	5.32678e-15	26.4838
POLR3GL	-0.395349	5.61358	-8.41397	1.95067e-16	5.49777e-15	26.451
ELMO1	-0.562986	4.33692	-8.40433	2.10306e-16	5.91719e-15	26.3771
KATNAL1	-0.448524	3.78595	-8.40378	2.11206e-16	5.93242e-15	26.3729
TMEM71	-0.391278	2.12259	-8.4018	2.14491e-16	6.01448e-15	26.3577
ERAP1	-0.569862	5.62622	-8.39656	2.23439e-16	6.25478e-15	26.3176
SH2B3	-0.593707	5.60892	-8.39095	2.33413e-16	6.51195e-15	26.2747
TYMS	-0.594935	5.318	-8.38764	2.39511e-16	6.67082e-15	26.2493
NRAS	-0.52042	6.04783	-8.38268	2.48931e-16	6.90993e-15	26.2114
RALB	-0.50104	6.98726	-8.37956	2.55045e-16	7.06779e-15	26.1876
CD28	-0.448486	2.17224	-8.3788	2.5656e-16	7.09787e-15	26.1818
SLC10A7	-0.336869	2.9131	-8.37819	2.57779e-16	7.11969e-15	26.1771
ACADL	-0.948474	4.95399	-8.37017	2.74377e-16	7.5655e-15	26.1158
KLF8	-0.569994	3.37651	-8.36801	2.79014e-16	7.68055e-15	26.0993
ARL11	-0.351499	1.9462	-8.36069	2.95344e-16	8.11657e-15	26.0434
CPEB2	-0.564793	5.36941	-8.3596	2.97841e-16	8.17162e-15	26.0352
FAM111A	-0.424623	4.74417	-8.35421	3.10565e-16	8.5066e-15	25.9941
LYAR	-0.360189	4.09863	-8.3525	3.14712e-16	8.60594e-15	25.981
TRIM59	-0.359021	2.20062	-8.34993	3.21059e-16	8.76503e-15	25.9614
IL10RB	-0.372286	6.04493	-8.34879	3.23895e-16	8.8198e-15	25.9528
PHKA2	-0.614114	5.92882	-8.3487	3.24132e-16	8.8198e-15	25.9521
TRNP1	0.882535	2.40491	8.34442	3.35071e-16	9.10249e-15	25.9195
ANGPT2	-0.886386	5.67172	-8.34313	3.38442e-16	9.17899e-15	25.9096
CLK4	-0.513685	4.5403	-8.34288	3.39107e-16	9.18197e-15	25.9077
MEF2C	-0.643066	5.01621	-8.34263	3.39739e-16	9.18406e-15	25.9059
TRA2B	-0.376157	5.24174	-8.34021	3.46191e-16	9.34321e-15	25.8874
NOC3L	-0.436136	4.23431	-8.33899	3.49483e-16	9.4167e-15	25.8781
SLC25A43	-0.453406	4.98154	-8.33826	3.51465e-16	9.45469e-15	25.8725
NFE2L3	-0.582511	4.99488	-8.33121	3.71186e-16	9.96899e-15	25.8189
UCHL1	1.2757	3.65128	8.32157	3.99938e-16	1.07238e-14	25.7456
STK4	-0.406648	4.59289	-8.32033	4.03771e-16	1.0809e-14	25.7362
CD300LF	-0.551228	3.19695	-8.31666	4.15397e-16	1.11023e-14	25.7083
MFSD8	-0.417976	4.09838	-8.31489	4.21111e-16	1.12369e-14	25.6949
DCK	-0.504005	4.65254	-8.30856	4.42247e-16	1.17819e-14	25.6468
CD84	-0.678591	3.68116	-8.30664	4.48856e-16	1.19352e-14	25.6322
NEURL3	-0.59044	2.53725	-8.30647	4.49447e-16	1.19352e-14	25.6309
NPR3	-1.30238	5.46677	-8.30573	4.52002e-16	1.19838e-14	25.6254
C3AR1	-0.665815	5.21745	-8.2976	4.8131e-16	1.27405e-14	25.5637
BTNL9	-0.979126	4.81656	-8.29104	5.06285e-16	1.33802e-14	25.514
PIK3R5	-0.523494	3.3598	-8.28855	5.161e-16	1.36097e-14	25.4951
NAB1	-0.485265	5.52914	-8.28842	5.16617e-16	1.36097e-14	25.4941
CASP8	-0.398047	4.38159	-8.28319	5.37858e-16	1.41468e-14	25.4545
CLIC4	-0.72309	8.54045	-8.28005	5.51034e-16	1.44703e-14	25.4308
ADAM28	-0.530071	3.45817	-8.27941	5.53741e-16	1.45184e-14	25.426
RAB2B	-0.383455	4.68164	-8.27744	5.62232e-16	1.47177e-14	25.411
TUBD1	-0.376004	3.40888	-8.27113	5.90223e-16	1.5426e-14	25.3633
UVRAG	-0.400761	4.29617	-8.2668	6.1022e-16	1.59235e-14	25.3306
XCR1	-0.426563	1.4087	-8.26014	6.42261e-16	1.67332e-14	25.2803
USPL1	-0.400368	4.21044	-8.25835	6.5116e-16	1.69384e-14	25.2668
HHLA2	-1.3132	5.38952	-8.25558	6.65215e-16	1.72731e-14	25.2458
PEA15	-0.434423	8.07579	-8.2554	6.66117e-16	1.72731e-14	25.2445
CXorf38	-0.371943	4.31588	-8.25055	6.91387e-16	1.79003e-14	25.2079
CX3CL1	-0.688829	6.48906	-8.24395	7.27337e-16	1.88017e-14	25.1581
FCER1G	-0.580233	7.09592	-8.24183	7.39297e-16	1.9081e-14	25.1421
NFAM1	-0.482861	3.24591	-8.23738	7.64991e-16	1.96917e-14	25.1085
TNFSF10	-0.760675	8.04733	-8.23732	7.65337e-16	1.96917e-14	25.1081
TLR6	-0.420336	2.06342	-8.22799	8.22113e-16	2.11196e-14	25.0378
IL32	-0.673171	7.86406	-8.22661	8.3085e-16	2.1311e-14	25.0274
DOCK4	-0.527987	4.33757	-8.22622	8.33294e-16	2.13406e-14	25.0245
FRMD3	-0.802371	4.61195	-8.22191	8.61266e-16	2.20228e-14	24.9921
DDX20	-0.337425	3.4996	-8.21775	8.8918e-16	2.27015e-14	24.9608
CAP1	-0.394607	8.18382	-8.21365	9.1749e-16	2.33882e-14	24.93
CSF1R	-0.645577	6.04689	-8.21057	9.39409e-16	2.39101e-14	24.9068
HSD17B11	-0.546402	6.64026	-8.20867	9.53185e-16	2.42235e-14	24.8925
RAB8B	-0.478566	5.15671	-8.19683	1.04344e-15	2.64764e-14	24.8037
FAM49A	-0.538997	3.81899	-8.19427	1.06406e-15	2.69584e-14	24.7845
PSMB10	-0.454363	6.22998	-8.19094	1.09148e-15	2.76109e-14	24.7595
NLGN1	-0.727297	3.80087	-8.19057	1.09456e-15	2.76465e-14	24.7567
ESM1	-1.0008	7.91952	-8.19037	1.09628e-15	2.76477e-14	24.7552
TMEM38B	-0.750396	4.94428	-8.18377	1.15287e-15	2.90305e-14	24.7057
FATE1	-0.632045	2.52903	-8.18315	1.15833e-15	2.91237e-14	24.7011
LXN	-0.502305	5.75457	-8.17868	1.19854e-15	3.00891e-14	24.6676
RASGRP4	-0.371624	2.13814	-8.17564	1.22663e-15	3.07475e-14	24.6449
KDR	-0.967318	6.69758	-8.17321	1.24961e-15	3.12762e-14	24.6266
RIOK1	-0.37529	4.20055	-8.17274	1.25413e-15	3.13419e-14	24.6231
FMNL3	-0.513413	4.57677	-8.17177	1.26343e-15	3.15267e-14	24.6158
RGS19	-0.402886	4.62073	-8.16928	1.28765e-15	3.20827e-14	24.5972
TIAM1	-0.421913	2.78427	-8.16664	1.31372e-15	3.2683e-14	24.5775
FANCL	-0.356551	4.57681	-8.16436	1.33679e-15	3.3207e-14	24.5604
CADM4	0.87562	3.46262	8.16405	1.33999e-15	3.32366e-14	24.5581
LRRC40	-0.493816	4.77509	-8.15889	1.39365e-15	3.45158e-14	24.5195
WDR76	-0.404871	2.7943	-8.15571	1.42777e-15	3.53079e-14	24.4958
GRIK3	-0.881917	2.97166	-8.15305	1.45696e-15	3.5976e-14	24.4759
PELI1	-0.497305	5.27527	-8.15199	1.4688e-15	3.62144e-14	24.4679
IFNGR1	-0.449366	6.94308	-8.15114	1.47831e-15	3.63945e-14	24.4616
PARP10	-0.451507	5.6977	-8.14549	1.5432e-15	3.79358e-14	24.4194
RPA2	-0.399825	6.08535	-8.14258	1.57769e-15	3.8726e-14	24.3977
PLSCR4	-0.695239	4.94766	-8.13984	1.61096e-15	3.94839e-14	24.3772
HNMT	-0.583465	6.01059	-8.13342	1.69143e-15	4.1395e-14	24.3294
ZNFX1	-0.41194	5.21523	-8.13279	1.69952e-15	4.15316e-14	24.3247
PAPOLG	-0.342473	3.45055	-8.12671	1.77982e-15	4.33658e-14	24.2794
GTF2B	-0.34722	5.28074	-8.12545	1.79688e-15	4.37171e-14	24.27
RARRES3	-0.580093	7.58502	-8.12401	1.81665e-15	4.41332e-14	24.2593
LRRK2	-0.83302	5.57612	-8.11574	1.93427e-15	4.69216e-14	24.1977
CSK	-0.344302	5.18149	-8.11431	1.9552e-15	4.736e-14	24.1871
NSL1	-0.38372	4.71143	-8.11322	1.97148e-15	4.76149e-14	24.179
LAIR1	-0.55009	4.32968	-8.1059	2.08387e-15	5.02559e-14	24.1245
EAF2	-0.563071	3.50435	-8.1002	2.17581e-15	5.23969e-14	24.0821
RGS9	-0.795107	2.69897	-8.09936	2.1896e-15	5.26522e-14	24.0759
TRPV2	-0.46839	4.48934	-8.0973	2.22399e-15	5.34016e-14	24.0606
NFKBID	-0.632526	3.25254	-8.09236	2.30869e-15	5.53551e-14	24.0239
GAS2L3	-0.766561	4.56576	-8.08451	2.44989e-15	5.86556e-14	23.9657
SLC30A7	-0.405611	4.70312	-8.07873	2.55923e-15	6.11847e-14	23.9228
RGL1	-0.614662	5.93488	-8.07772	2.57883e-15	6.15645e-14	23.9153
ADCY7	-0.507042	2.86361	-8.07625	2.60767e-15	6.21632e-14	23.9044
IGSF6	-0.565315	4.54415	-8.07499	2.6326e-15	6.26673e-14	23.8951
TBXAS1	-0.447202	4.26919	-8.07109	2.71125e-15	6.44466e-14	23.8662
DZIP1L	-0.458046	3.15074	-8.06389	2.86242e-15	6.79425e-14	23.8129
CDC42SE1	-0.41237	6.06413	-8.05978	2.95263e-15	6.99832e-14	23.7825
BLZF1	-0.444471	4.82895	-8.05515	3.05727e-15	7.23598e-14	23.7483
UGT2A3	-1.34593	6.61861	-8.05114	3.15115e-15	7.44752e-14	23.7186
TPM3	-0.393175	6.80723	-8.04735	3.24226e-15	7.65191e-14	23.6906
SENP7	-0.463414	4.02712	-8.04168	3.38378e-15	7.97454e-14	23.6487
DUSP11	-0.396943	4.76466	-8.03684	3.50913e-15	8.25819e-14	23.613
TYW3	-0.413559	4.38119	-8.0328	3.61733e-15	8.50071e-14	23.5832
KAT2B	-0.453535	4.64422	-8.0321	3.63658e-15	8.53384e-14	23.578
JAK1	-0.502026	7.40485	-8.02992	3.69642e-15	8.66198e-14	23.5619
SLC4A3	0.688351	1.49132	8.02914	3.71834e-15	8.70101e-14	23.5561
ARL4D	0.742234	3.26785	8.02845	3.73768e-15	8.73221e-14	23.551
CSF1	-0.511863	5.23599	-8.02828	3.74222e-15	8.73221e-14	23.5499
KLC3	0.436101	1.03933	8.02337	3.88292e-15	9.04774e-14	23.5136
APBB1IP	-0.683834	5.35935	-8.01865	4.02306e-15	9.36111e-14	23.4788
UNC13D	-0.424954	3.02451	-8.01547	4.12004e-15	9.55989e-14	23.4555
TRIM13	-0.371013	4.30623	-8.01292	4.19987e-15	9.73148e-14	23.4366
BIRC2	-0.452974	5.8118	-8.00956	4.30686e-15	9.96541e-14	23.4119
ATG4C	-0.410821	4.21685	-8.00691	4.39341e-15	1.01515e-13	23.3924
TMPO	-0.408785	4.96459	-8.00621	4.41648e-15	1.01906e-13	23.3873
CD274	-0.525422	2.79402	-7.99964	4.63947e-15	1.06902e-13	23.3389
CASP10	-0.374725	3.94583	-7.99195	4.91433e-15	1.13077e-13	23.2824
PLSCR1	-0.528176	6.15932	-7.98861	5.03861e-15	1.15776e-13	23.2579
EDNRB	-0.981675	6.4581	-7.98601	5.13787e-15	1.17893e-13	23.2388
TRIM10	-0.634588	2.37299	-7.98024	5.36433e-15	1.22919e-13	23.1965
TLR4	-0.601145	4.82316	-7.97781	5.46273e-15	1.25001e-13	23.1786
SLC6A3	-1.65677	5.774	-7.97638	5.52147e-15	1.26161e-13	23.1681
ADAR	-0.428542	6.88394	-7.9762	5.5287e-15	1.26161e-13	23.1669
ASPA	-0.872621	4.99875	-7.975	5.57847e-15	1.27122e-13	23.1581
TRIM15	-0.819007	3.7834	-7.96559	5.9847e-15	1.36191e-13	23.0891
USP18	-0.492355	3.36311	-7.96328	6.08879e-15	1.3837e-13	23.0722
C8orf37	-0.401494	2.9677	-7.95574	6.44101e-15	1.46173e-13	23.017
RNF144B	-0.541658	5.3112	-7.95531	6.46171e-15	1.46442e-13	23.0138
DNAJA1	-0.491018	7.37515	-7.95049	6.69826e-15	1.51595e-13	22.9786
DDX5	-0.436988	8.23832	-7.94802	6.82278e-15	1.54202e-13	22.9605
PPT1	-0.445655	7.57871	-7.94731	6.85906e-15	1.54811e-13	22.9553
NOSTRIN	-0.618348	4.94999	-7.94639	6.90626e-15	1.55664e-13	22.9486
FGFBP2	-0.683303	2.6086	-7.94437	7.01097e-15	1.57809e-13	22.9338
NDE1	-0.341213	3.287	-7.94352	7.05535e-15	1.58592e-13	22.9276
RAB33B	-0.397255	3.73303	-7.94315	7.07466e-15	1.58698e-13	22.9249
DEK	-0.523341	6.2775	-7.94307	7.07925e-15	1.58698e-13	22.9243
LEO1	-0.368056	4.90544	-7.94004	7.24063e-15	1.62096e-13	22.9022
TXNDC15	-0.381747	5.91522	-7.93944	7.27318e-15	1.62605e-13	22.8978
CCR7	-0.487415	2.4239	-7.93647	7.43579e-15	1.65792e-13	22.8761
SETX	-0.454951	5.1241	-7.93398	7.57455e-15	1.68659e-13	22.8579
TMTC2	-0.563732	3.85368	-7.93193	7.69142e-15	1.71031e-13	22.8429
IFNAR1	-0.451849	5.98871	-7.92794	7.92306e-15	1.75945e-13	22.8138
CASS4	-0.457115	2.31558	-7.92594	8.04153e-15	1.78337e-13	22.7992
RP2	-0.45178	4.67551	-7.92347	8.1908e-15	1.81161e-13	22.7812
MED17	-0.346016	3.63372	-7.92292	8.22394e-15	1.81651e-13	22.7772
AIDA	-0.488806	5.10416	-7.91705	8.59085e-15	1.89503e-13	22.7344
TMEM27	-1.33717	7.43928	-7.91606	8.65429e-15	1.90648e-13	22.7272
PSIP1	-0.455639	5.2408	-7.91181	8.93155e-15	1.96494e-13	22.6963
CD300A	-0.644892	4.72558	-7.90816	9.17679e-15	2.01621e-13	22.6697
BMP2	-0.659914	4.1118	-7.90592	9.33095e-15	2.04736e-13	22.6533
PLIN2	-0.942709	9.17432	-7.90293	9.53978e-15	2.09041e-13	22.6316
HLA-DQB2	-0.955616	5.02828	-7.90247	9.57263e-15	2.09484e-13	22.6282
KIFAP3	-0.416502	5.25391	-7.90008	9.74382e-15	2.12948e-13	22.6109
ISG20	-0.431328	3.10454	-7.89977	9.76607e-15	2.13153e-13	22.6086
BRCA2	-0.336401	1.64731	-7.89863	9.84894e-15	2.14678e-13	22.6003
ANTXR2	-0.495887	4.39632	-7.89215	1.03337e-14	2.24358e-13	22.5532
HMGB1	-0.364421	6.48406	-7.89145	1.03871e-14	2.24968e-13	22.5481
PNMA2	-0.888454	5.28619	-7.89143	1.0389e-14	2.24968e-13	22.548
TTLL7	-0.518835	2.45714	-7.88498	1.08975e-14	2.3567e-13	22.5011
TMEM14A	-0.500732	6.31744	-7.8841	1.09688e-14	2.36725e-13	22.4947
CDKN1B	-0.486364	6.38397	-7.88402	1.09749e-14	2.36725e-13	22.4941
CPEB1	0.432434	0.748172	7.88024	1.12861e-14	2.43121e-13	22.4667
EGLN3	-1.00239	7.67666	-7.879	1.13903e-14	2.45047e-13	22.4577
NCF2	-0.574228	4.50836	-7.87805	1.14706e-14	2.46454e-13	22.4508
FZD1	-0.681316	6.07715	-7.87645	1.16075e-14	2.49071e-13	22.4392
OPTN	-0.391619	6.79777	-7.87523	1.17128e-14	2.51006e-13	22.4303
BARX2	-0.887502	5.10323	-7.87029	1.21483e-14	2.59666e-13	22.3945
RAB27A	-0.405476	4.16051	-7.86976	1.21964e-14	2.60357e-13	22.3906
NIN	-0.474223	4.14545	-7.85626	1.34744e-14	2.8653e-13	22.2929
AHR	-0.577695	5.79252	-7.85277	1.38265e-14	2.93639e-13	22.2676
LDB2	-0.757977	5.58408	-7.85154	1.39523e-14	2.95932e-13	22.2587
ENPP2	-1.03875	7.3347	-7.84935	1.41792e-14	3.0036e-13	22.2429
YWHAH	-0.413243	8.00559	-7.84603	1.4531e-14	3.07418e-13	22.2188
HPS3	-0.514022	5.27815	-7.84534	1.46052e-14	3.08594e-13	22.2138
PPP3CC	-0.32581	4.78108	-7.84163	1.50103e-14	3.16748e-13	22.187
FNBP1	-0.374129	4.92321	-7.83493	1.57697e-14	3.32349e-13	22.1386
WDFY4	-0.437701	2.61815	-7.83092	1.6242e-14	3.41867e-13	22.1097
CD300E	-0.540981	2.26613	-7.8299	1.6365e-14	3.44018e-13	22.1023
TSPAN12	-0.824373	7.11181	-7.82666	1.67593e-14	3.51861e-13	22.0789
SLITRK4	-0.715895	3.25167	-7.82366	1.71334e-14	3.59258e-13	22.0573
PLK2	-0.678258	6.33366	-7.82338	1.71695e-14	3.59559e-13	22.0552
ARHGAP19	-0.350241	3.06934	-7.81977	1.76314e-14	3.68322e-13	22.0292
TEX9	-0.450811	2.77473	-7.81976	1.76325e-14	3.68322e-13	22.0291
PQLC3	-0.404329	5.79971	-7.81846	1.78018e-14	3.71392e-13	22.0197
DIRAS1	0.509714	1.02121	7.81825	1.78295e-14	3.71501e-13	22.0182
SMCHD1	-0.440473	4.30297	-7.81704	1.79886e-14	3.74344e-13	22.0095
TMX3	-0.40835	4.93229	-7.81057	1.88645e-14	3.91587e-13	21.9629
PLXNC1	-0.529347	3.7903	-7.80985	1.89648e-14	3.93176e-13	21.9577
CD70	-1.35448	5.80371	-7.79947	2.04656e-14	4.227e-13	21.883
TRIM55	-0.800993	4.46077	-7.79374	2.13447e-14	4.3976e-13	21.8417
AGPS	-0.50108	5.1707	-7.79319	2.14307e-14	4.40981e-13	21.8378
JRKL	-0.414106	4.43666	-7.79016	2.1913e-14	4.50346e-13	21.816
GNA13	-0.487047	6.13263	-7.78907	2.2088e-14	4.53379e-13	21.8082
ATP6V0D2	1.12837	1.48677	7.78698	2.24283e-14	4.59794e-13	21.7932
FAM49B	-0.399699	4.53931	-7.78431	2.28715e-14	4.683e-13	21.774
SFT2D2	-0.439007	5.21682	-7.78117	2.34043e-14	4.78616e-13	21.7514
ASB2	-0.374456	1.83871	-7.7757	2.43612e-14	4.9757e-13	21.7121
SH3GLB1	-0.426129	6.22928	-7.77299	2.48489e-14	5.06905e-13	21.6927
ZNF644	-0.421259	4.51799	-7.7726	2.49187e-14	5.07703e-13	21.6899
FCN1	-0.635585	3.13071	-7.77221	2.49913e-14	5.08557e-13	21.6871
TPP2	-0.37729	5.01684	-7.7715	2.51202e-14	5.1055e-13	21.682
WDFY1	-0.450245	5.61859	-7.76338	2.66584e-14	5.41149e-13	21.6238
TRIM14	-0.517434	4.92737	-7.76141	2.70437e-14	5.48298e-13	21.6097
RELB	-0.390603	4.7557	-7.76064	2.71976e-14	5.50743e-13	21.6041
DGKH	-0.462265	3.14627	-7.75774	2.77795e-14	5.61838e-13	21.5834
CALCRL	-0.819601	5.83565	-7.75698	2.79338e-14	5.64269e-13	21.5779
CEACAM21	-0.390986	2.32444	-7.75454	2.84363e-14	5.73021e-13	21.5605
AFTPH	-0.437908	5.40361	-7.75195	2.89794e-14	5.83255e-13	21.5419
SLC5A1	-1.40609	4.04101	-7.75098	2.91851e-14	5.8668e-13	21.535
TMEM50A	-0.327783	6.962	-7.74899	2.96119e-14	5.94171e-13	21.5207
POU2F2	-0.409543	2.23941	-7.74891	2.96296e-14	5.94171e-13	21.5202
SIRPB2	-0.464984	2.59884	-7.74439	3.06221e-14	6.13332e-13	21.4878
DDX60L	-0.386439	3.31133	-7.74363	3.07935e-14	6.16018e-13	21.4824
VEGFA	-0.853288	8.69213	-7.74312	3.09082e-14	6.17567e-13	21.4787
APOLD1	-1.0107	6.45513	-7.74191	3.11812e-14	6.2227e-13	21.4701
C1QB	-0.700741	8.76246	-7.74005	3.16084e-14	6.30036e-13	21.4568
MCOLN2	-0.398816	2.00572	-7.73607	3.25388e-14	6.478e-13	21.4283
SPI1	-0.503442	5.31373	-7.73583	3.25959e-14	6.48157e-13	21.4266
EPHA2	-0.642942	5.27308	-7.72325	3.57228e-14	7.09482e-13	21.3368
CDH2	-0.785703	6.05925	-7.72121	3.62574e-14	7.19236e-13	21.3222
IFNAR2	-0.408087	4.3982	-7.71809	3.70906e-14	7.34882e-13	21.3
ITSN2	-0.396684	4.58318	-7.71754	3.72379e-14	7.36919e-13	21.2961
MTMR11	-0.666986	5.42813	-7.71225	3.8699e-14	7.64918e-13	21.2584
SLC22A4	-0.662115	4.29038	-7.70627	4.04177e-14	7.96984e-13	21.2158
RASSF3	-0.433071	5.03117	-7.70486	4.08337e-14	8.04229e-13	21.2057
CCNYL1	-0.459959	4.2785	-7.70352	4.12332e-14	8.11133e-13	21.1962
RASGRP3	-0.490014	4.2398	-7.70001	4.2298e-14	8.30929e-13	21.1712
IFIT5	-0.46342	5.17155	-7.69981	4.23591e-14	8.30929e-13	21.1698
EFHD2	-0.375107	6.1707	-7.69971	4.23902e-14	8.30929e-13	21.169
CYYR1	-0.735978	5.52057	-7.6964	4.34192e-14	8.49385e-13	21.1455
ADAP2	-0.429564	4.80135	-7.69636	4.34345e-14	8.49385e-13	21.1452
SH2D1B	-0.37206	1.52848	-7.69238	4.47073e-14	8.73244e-13	21.1169
SEPSECS	-0.451005	4.32092	-7.68991	4.55125e-14	8.86877e-13	21.0994
AFF3	-0.610071	2.79081	-7.68878	4.58895e-14	8.93171e-13	21.0913
SAMSN1	-0.545824	3.63688	-7.68857	4.59576e-14	8.93447e-13	21.0898
SP140L	-0.351887	3.86499	-7.68699	4.64873e-14	9.02683e-13	21.0786
AGAP2	-0.34522	2.2997	-7.67974	4.89948e-14	9.49145e-13	21.0271
FTO	-0.509859	4.93196	-7.67856	4.94156e-14	9.56177e-13	21.0187
ANKRD13A	-0.481924	5.79856	-7.67805	4.96003e-14	9.5863e-13	21.0151
KCNAB1	-0.595922	3.19624	-7.67695	4.99969e-14	9.65168e-13	21.0073
NETO2	-0.760055	4.94836	-7.67673	5.00766e-14	9.65378e-13	21.0057
OGFRL1	-0.527171	5.03591	-7.6766	5.01245e-14	9.65378e-13	21.0048
CNOT6L	-0.452006	4.74012	-7.67616	5.02822e-14	9.67289e-13	21.0017
OSTF1	-0.33526	6.65486	-7.67528	5.06046e-14	9.7236e-13	20.9954
GPR176	-0.595785	4.23415	-7.66983	5.26423e-14	1.00917e-12	20.9567
MAST4	-0.510457	4.19275	-7.66867	5.3086e-14	1.0165e-12	20.9485
HMGN4	-0.448757	7.03799	-7.66291	5.53439e-14	1.05851e-12	20.9077
RNF149	-0.394516	6.25631	-7.65637	5.80238e-14	1.10848e-12	20.8613
SPTBN2	0.803841	1.66323	7.65409	5.8985e-14	1.12554e-12	20.8452
LIX1L	-0.438165	5.43085	-7.65137	6.01588e-14	1.14662e-12	20.8259
FRYL	-0.414986	4.33024	-7.6499	6.07999e-14	1.15751e-12	20.8155
CCDC88B	-0.43674	2.96567	-7.64776	6.17472e-14	1.17419e-12	20.8004
CSF3R	-0.525473	3.22033	-7.64628	6.24097e-14	1.18424e-12	20.7899
GBP3	-0.737769	5.50773	-7.64625	6.24206e-14	1.18424e-12	20.7897
RBM8A	-0.379958	5.7396	-7.6461	6.24903e-14	1.18424e-12	20.7887
AVPR1B	-0.773969	2.53474	-7.64465	6.31499e-14	1.194e-12	20.7784
CDCA2	-0.852661	4.0838	-7.64405	6.34231e-14	1.1978e-12	20.7741
TEP1	-0.372585	3.71166	-7.64164	6.45331e-14	1.21737e-12	20.7571
WDR47	-0.438521	4.04982	-7.63425	6.80694e-14	1.28262e-12	20.7048
SH3KBP1	-0.393171	4.88667	-7.63072	6.98224e-14	1.31416e-12	20.6799
C1QC	-0.670309	8.58076	-7.62906	7.06623e-14	1.32799e-12	20.6682
UFM1	-0.391336	6.24167	-7.62895	7.0718e-14	1.32799e-12	20.6674
ZNF143	-0.340575	3.98215	-7.627	7.17194e-14	1.34527e-12	20.6537
ZMYND15	-0.377961	2.81197	-7.6254	7.25483e-14	1.35927e-12	20.6424
DRAM1	-0.437414	6.33689	-7.6237	7.3442e-14	1.37446e-12	20.6304
CWC22	-0.406547	5.04637	-7.61919	7.5866e-14	1.41822e-12	20.5986
CCND2	-0.54867	5.09885	-7.61633	7.74469e-14	1.44595e-12	20.5784
ADD3	-0.528348	6.23713	-7.61619	7.7524e-14	1.44595e-12	20.5774
CTDSPL2	-0.382764	4.21137	-7.60541	8.37727e-14	1.56074e-12	20.5014
C4orf32	-0.529669	3.26586	-7.6039	8.46854e-14	1.57597e-12	20.4908
RCBTB2	-0.52288	5.8728	-7.60027	8.69249e-14	1.61583e-12	20.4652
NLRP1	-0.478858	3.4423	-7.59549	8.99576e-14	1.67032e-12	20.4316
MEF2A	-0.477601	5.6666	-7.59362	9.11705e-14	1.68871e-12	20.4185
ATP2A3	-0.524886	4.21925	-7.5935	9.12539e-14	1.68871e-12	20.4176
ANKRD12	-0.41682	4.35264	-7.59333	9.13626e-14	1.68883e-12	20.4164
S1PR1	-0.784508	6.1803	-7.59057	9.31877e-14	1.71873e-12	20.3971
CYP2J2	-1.38308	6.53757	-7.5899	9.36394e-14	1.72513e-12	20.3923
HEATR5B	-0.422623	4.56067	-7.58752	9.52527e-14	1.7529e-12	20.3756
SLC10A2	-1.15989	3.36811	-7.58597	9.63171e-14	1.77052e-12	20.3647
SIGLEC14	-0.588978	2.63781	-7.58507	9.69419e-14	1.78003e-12	20.3584
ELF1	-0.488806	5.79796	-7.58384	9.78005e-14	1.79182e-12	20.3497
IRF9	-0.503956	3.52545	-7.58015	1.0042e-13	1.83778e-12	20.3238
PTGER4	-0.451875	3.56201	-7.57886	1.01352e-13	1.85278e-12	20.3148
CCL22	-0.379167	1.50059	-7.57837	1.0171e-13	1.85728e-12	20.3113
INPP1	-0.342146	4.56459	-7.57529	1.03977e-13	1.89635e-12	20.2897
EHBP1L1	-0.47351	4.812	-7.57513	1.04101e-13	1.89635e-12	20.2886
TOX2	-0.546151	3.04957	-7.575	1.04194e-13	1.89635e-12	20.2877
BBS7	-0.400153	3.72398	-7.57433	1.04693e-13	1.90335e-12	20.283
KCNN3	-0.622773	3.06953	-7.57165	1.06723e-13	1.93811e-12	20.2642
IL1B	-0.693258	2.85371	-7.57085	1.07339e-13	1.94717e-12	20.2585
PRUNE2	-0.889681	5.82008	-7.5706	1.0753e-13	1.9485e-12	20.2568
DDX59	-0.347522	4.03867	-7.56717	1.10203e-13	1.99173e-12	20.2327
MORC3	-0.383343	4.6952	-7.56663	1.10634e-13	1.996e-12	20.2289
PPP1R8	-0.336562	5.30064	-7.56491	1.12e-13	2.01405e-12	20.2169
MAML2	-0.591217	5.12636	-7.56183	1.14494e-13	2.05666e-12	20.1953
MALT1	-0.446882	4.67805	-7.55943	1.16478e-13	2.09004e-12	20.1785
CCL18	1.2452	3.62619	7.55893	1.16894e-13	2.09523e-12	20.175
CNTN3	0.632613	0.957127	7.55784	1.17813e-13	2.10941e-12	20.1673
MSN	-0.431345	8.78401	-7.55243	1.22452e-13	2.1901e-12	20.1295
APOBEC3C	-0.607332	5.80496	-7.5456	1.28572e-13	2.29708e-12	20.0817
CBLB	-0.34942	3.9167	-7.54506	1.29076e-13	2.3036e-12	20.0779
PRPF38A	-0.38854	4.88898	-7.54488	1.29238e-13	2.30399e-12	20.0767
ST8SIA4	-0.758131	4.5666	-7.54276	1.31212e-13	2.33667e-12	20.0618
NUP160	-0.430268	4.67394	-7.53867	1.35097e-13	2.40327e-12	20.0332
SLC26A9	-0.814384	2.20578	-7.5363	1.37403e-13	2.44167e-12	20.0166
RAPGEF4	-0.631049	3.77571	-7.53043	1.43272e-13	2.54051e-12	19.9757
SYNE1	-0.480232	3.88074	-7.52991	1.43808e-13	2.54728e-12	19.972
TNFRSF19	-0.749587	4.30727	-7.52615	1.47708e-13	2.61356e-12	19.9458
DNAJC1	-0.428713	6.1906	-7.52547	1.48425e-13	2.62344e-12	19.9411
GRK5	-0.508155	4.15412	-7.52532	1.4859e-13	2.62355e-12	19.94
ZC3H11A	-0.369437	4.48612	-7.52517	1.48749e-13	2.62356e-12	19.9389
ZNF484	-0.358398	3.09993	-7.52212	1.52015e-13	2.67832e-12	19.9176
TAF4B	-0.393692	2.87954	-7.51873	1.55721e-13	2.74068e-12	19.8941
HHEX	-0.466407	3.48742	-7.51761	1.56974e-13	2.7598e-12	19.8862
SNAP23	-0.36707	5.14584	-7.51551	1.59335e-13	2.79834e-12	19.8716
TPMT	-0.488575	5.93559	-7.51505	1.59855e-13	2.8045e-12	19.8684
ESCO1	-0.364634	3.98876	-7.51297	1.6224e-13	2.84333e-12	19.8539
ANKRD40	-0.405073	5.4775	-7.51205	1.63309e-13	2.85903e-12	19.8475
SERTAD2	-0.465241	4.94958	-7.51153	1.63907e-13	2.86646e-12	19.8439
MYNN	-0.357011	3.86147	-7.50908	1.66789e-13	2.9138e-12	19.8268
CRYZ	-0.60256	7.38284	-7.50826	1.67772e-13	2.92786e-12	19.821
CLK1	-0.533279	6.28165	-7.50698	1.69298e-13	2.95139e-12	19.8122
MYD88	-0.399739	5.21461	-7.50666	1.69683e-13	2.95498e-12	19.8099
MGAT4A	-0.491472	5.14287	-7.5044	1.72435e-13	2.99975e-12	19.7942
EIF4E3	-0.437963	3.94578	-7.50409	1.72814e-13	3.00319e-12	19.792
FCGR1B	-0.39456	2.09505	-7.50391	1.7304e-13	3.00397e-12	19.7908
HELQ	-0.332437	3.85853	-7.50358	1.73448e-13	3.00788e-12	19.7885
MIER1	-0.385225	4.5319	-7.50334	1.73739e-13	3.00978e-12	19.7868
CDH13	-0.771989	4.7922	-7.503	1.74165e-13	3.014e-12	19.7844
PTBP2	-0.355524	3.19385	-7.49694	1.81824e-13	3.14326e-12	19.7423
OTUD4	-0.39258	4.49916	-7.49501	1.8433e-13	3.17994e-12	19.7288
RBBP4	-0.398174	5.81547	-7.49463	1.84822e-13	3.1851e-12	19.7262
VAMP5	-0.444415	7.35354	-7.49031	1.90589e-13	3.28107e-12	19.6961
REEP6	0.621899	2.17061	7.4874	1.94554e-13	3.34585e-12	19.676
ATP11C	-0.484874	4.41491	-7.48549	1.97206e-13	3.38793e-12	19.6627
DNAJC22	-0.627703	5.023	-7.4816	2.02731e-13	3.47924e-12	19.6357
B3GALNT1	-0.546636	4.82105	-7.47999	2.05049e-13	3.51536e-12	19.6245
ANK1	-0.686942	2.00892	-7.4742	2.1364e-13	3.65886e-12	19.5843
C2CD2	-0.375182	4.21149	-7.47097	2.18594e-13	3.73597e-12	19.5619
TMEM61	0.656274	1.01888	7.47022	2.19751e-13	3.75187e-12	19.5567
FA2H	0.561302	1.28409	7.46451	2.28819e-13	3.90265e-12	19.5171
TCF4	-0.622365	4.4773	-7.45936	2.37311e-13	4.03916e-12	19.4814
GABPA	-0.439419	4.50803	-7.45792	2.39729e-13	4.07613e-12	19.4715
PDK1	-0.576192	4.51496	-7.45585	2.4327e-13	4.13209e-12	19.4571
SIRT1	-0.435269	4.60566	-7.45544	2.4397e-13	4.13973e-12	19.4543
MYCT1	-0.695038	4.79755	-7.45524	2.44324e-13	4.1415e-12	19.4529
RC3H1	-0.358513	3.89859	-7.45335	2.47604e-13	4.19279e-12	19.4398
LARP7	-0.333307	5.16547	-7.44809	2.56975e-13	4.34258e-12	19.4035
C1QA	-0.635521	8.66115	-7.44621	2.6042e-13	4.39631e-12	19.3904
ZNF37A	-0.385132	3.75319	-7.4454	2.61913e-13	4.41701e-12	19.3848
C1orf27	-0.362018	5.04795	-7.44503	2.62598e-13	4.42406e-12	19.3823
FAM126B	-0.345443	3.23783	-7.44151	2.69198e-13	4.53063e-12	19.358
RFX3	-0.362051	2.61173	-7.43969	2.72686e-13	4.58002e-12	19.3454
FRMD4B	-0.443847	4.30199	-7.43761	2.76714e-13	4.64296e-12	19.331
ZNF641	-0.366674	3.73252	-7.43372	2.84416e-13	4.76736e-12	19.3041
EPS15	-0.346914	5.5269	-7.43184	2.88198e-13	4.82587e-12	19.2912
SPRY4	-0.662303	5.76271	-7.4272	2.97791e-13	4.98146e-12	19.2591
ZCCHC6	-0.37024	4.29108	-7.42698	2.98245e-13	4.98401e-12	19.2576
CLEC1A	-0.545146	3.43005	-7.42444	3.03636e-13	5.06387e-12	19.2401
STXBP3	-0.363085	5.18998	-7.42369	3.05253e-13	5.08571e-12	19.2349
SPCS3	-0.385567	6.28839	-7.4165	3.211e-13	5.34434e-12	19.1853
ARHGEF6	-0.449872	4.78919	-7.41534	3.23721e-13	5.37715e-12	19.1774
RDX	-0.5419	5.96774	-7.41404	3.26709e-13	5.42133e-12	19.1684
ITPRIP	-0.573254	5.41521	-7.41328	3.28456e-13	5.44487e-12	19.1632
TRIM38	-0.426485	5.2118	-7.40942	3.37498e-13	5.58915e-12	19.1366
PILRA	-0.441992	4.44288	-7.40828	3.4021e-13	5.62843e-12	19.1287
ZNF45	-0.386894	3.70515	-7.40796	3.4097e-13	5.63537e-12	19.1265
STARD4	-0.439133	3.79408	-7.40749	3.42114e-13	5.64863e-12	19.1233
ENPEP	-0.863311	7.38389	-7.40517	3.47726e-13	5.73557e-12	19.1073
GPRIN3	-0.511749	3.84115	-7.40484	3.48541e-13	5.74328e-12	19.105
LRP2	-1.20479	6.55217	-7.40467	3.48963e-13	5.74451e-12	19.1039
HSH2D	-0.430498	2.17142	-7.4039	3.50839e-13	5.76966e-12	19.0986
TBC1D8B	-0.510163	3.59275	-7.40148	3.56871e-13	5.86303e-12	19.0819
TMEM39A	-0.331263	4.4699	-7.40077	3.58659e-13	5.88656e-12	19.077
RIF1	-0.435412	4.13671	-7.39104	3.84024e-13	6.29663e-12	19.0101
LAYN	-0.599057	4.08159	-7.38996	3.86939e-13	6.33814e-12	19.0027
HNRNPK	-0.36663	8.45552	-7.38921	3.88969e-13	6.36509e-12	18.9976
EPC1	-0.337507	4.05697	-7.38659	3.96192e-13	6.4762e-12	18.9796
FCGR2A	-0.541473	5.37117	-7.38646	3.96542e-13	6.4762e-12	18.9787
BATF3	-0.431102	2.64808	-7.38584	3.9829e-13	6.49833e-12	18.9744
DPYD	-0.472703	4.5598	-7.38432	4.02559e-13	6.56151e-12	18.964
ABCE1	-0.39094	5.07995	-7.3838	4.04025e-13	6.57893e-12	18.9604
CSTA	-0.493438	3.0924	-7.38357	4.04678e-13	6.58309e-12	18.9588
SPRY1	-0.725742	6.23936	-7.38225	4.08428e-13	6.63701e-12	18.9498
GUCY1B3	-0.545809	5.88767	-7.38212	4.08796e-13	6.63701e-12	18.9489
VPS13B	-0.453571	3.8429	-7.38142	4.10808e-13	6.66315e-12	18.9441
DIRAS2	-0.904833	4.29425	-7.37837	4.19681e-13	6.79374e-12	18.9232
ARHGEF1	-0.384352	5.21624	-7.37592	4.26969e-13	6.90496e-12	18.9064
ARID4B	-0.363465	4.23678	-7.3753	4.28829e-13	6.92827e-12	18.9021
HERC6	-0.396435	3.76575	-7.37491	4.30007e-13	6.94052e-12	18.8994
CHIC2	-0.343451	5.11232	-7.37259	4.37049e-13	7.04731e-12	18.8835
SNAPC3	-0.380163	4.51229	-7.36852	4.49682e-13	7.23878e-12	18.8556
USP24	-0.360223	4.75967	-7.36848	4.49798e-13	7.23878e-12	18.8554
RC3H2	-0.446042	4.33068	-7.36743	4.53102e-13	7.28486e-12	18.8482
PAIP2	-0.427755	6.48975	-7.36562	4.58896e-13	7.37085e-12	18.8358
TBL1XR1	-0.418207	6.08965	-7.36393	4.64356e-13	7.45132e-12	18.8242
YPEL2	-0.448808	5.13405	-7.36025	4.76449e-13	7.63345e-12	18.799
CCDC82	-0.357769	4.21367	-7.3602	4.76629e-13	7.63345e-12	18.7987
DYRK3	-0.415189	3.41357	-7.35617	4.90237e-13	7.84379e-12	18.7711
BARD1	-0.336881	2.47695	-7.34847	5.17352e-13	8.26963e-12	18.7184
DHX15	-0.393853	5.75881	-7.3482	5.18323e-13	8.27716e-12	18.7166
CBLN3	-0.51022	3.43648	-7.34738	5.21287e-13	8.31646e-12	18.711
EPN3	0.414535	0.881154	7.33795	5.56787e-13	8.87426e-12	18.6465
PLD1	-0.416055	3.88563	-7.33244	5.78601e-13	9.21306e-12	18.6089
KLHL5	-0.460139	4.90953	-7.32823	5.95791e-13	9.47766e-12	18.5802
IFT88	-0.404115	4.27159	-7.32758	5.98522e-13	9.51196e-12	18.5758
JAG1	-0.594877	6.57878	-7.32679	6.01825e-13	9.55527e-12	18.5704
PIBF1	-0.359997	4.16056	-7.32552	6.07147e-13	9.63053e-12	18.5618
RNF5	-0.443206	7.49095	-7.32437	6.12035e-13	9.69876e-12	18.5539
PVALB	1.19385	1.29893	7.32018	6.30162e-13	9.96692e-12	18.5253
MLLT3	-0.408055	3.56312	-7.31869	6.36742e-13	1.00614e-11	18.5152
ARNTL2	-0.410378	2.19122	-7.31627	6.47567e-13	1.02227e-11	18.4987
CALML4	-0.451595	3.42363	-7.31526	6.52137e-13	1.0285e-11	18.4918
MFNG	-0.448149	4.6811	-7.31193	6.67395e-13	1.05056e-11	18.4692
PPM1D	-0.399762	4.27915	-7.31057	6.73772e-13	1.05959e-11	18.4599
CSGALNACT2	-0.46024	4.86573	-7.30977	6.77522e-13	1.06448e-11	18.4544
EFNB2	-0.717315	5.86165	-7.30883	6.81943e-13	1.07016e-11	18.4481
TICAM1	-0.442145	5.02868	-7.30873	6.82432e-13	1.07016e-11	18.4474
EYA3	-0.395534	4.18982	-7.30859	6.83115e-13	1.07021e-11	18.4464
KDELC2	-0.494601	5.78805	-7.30715	6.89979e-13	1.07995e-11	18.4366
TGDS	-0.371113	4.18602	-7.30697	6.90829e-13	1.08025e-11	18.4354
SMC3	-0.464959	5.54946	-7.30456	7.02511e-13	1.09692e-11	18.419
ZFP36L2	-0.390748	6.87838	-7.3045	7.02811e-13	1.09692e-11	18.4186
METTL4	-0.341073	3.30189	-7.301	7.20093e-13	1.12283e-11	18.3948
GIPC2	-0.852972	5.04806	-7.29678	7.41508e-13	1.15513e-11	18.3661
SLC15A3	-0.469318	4.64944	-7.29574	7.46876e-13	1.1624e-11	18.3591
EPB41L4B	0.435373	0.779222	7.29532	7.49051e-13	1.16469e-11	18.3562
SPATA5L1	-0.331875	3.51935	-7.29408	7.55538e-13	1.17257e-11	18.3478
TEX11	-0.836859	2.19409	-7.29393	7.5635e-13	1.17273e-11	18.3467
SLC41A2	-0.443084	4.92778	-7.29354	7.58393e-13	1.1748e-11	18.3441
GNLY	-0.627123	3.66617	-7.29335	7.59385e-13	1.17524e-11	18.3428
MSL2	-0.345343	4.73846	-7.29303	7.61048e-13	1.17671e-11	18.3407
CEP120	-0.403786	4.57367	-7.29219	7.6554e-13	1.18053e-11	18.3349
ANP32E	-0.43392	5.80819	-7.29218	7.65544e-13	1.18053e-11	18.3349
DNTTIP2	-0.343316	4.83662	-7.29209	7.66052e-13	1.18053e-11	18.3342
FBXO6	-0.376546	4.71959	-7.29203	7.66372e-13	1.18053e-11	18.3338
SPRED1	-0.457214	5.00089	-7.29081	7.72876e-13	1.18944e-11	18.3256
C14orf132	0.632241	2.0312	7.28974	7.78648e-13	1.19721e-11	18.3183
SNAP25	-0.710863	3.07471	-7.28613	7.98399e-13	1.22644e-11	18.2938
ELK4	-0.380813	4.48572	-7.28251	8.18668e-13	1.25524e-11	18.2692
AIM1	-0.5429	5.25084	-7.28201	8.2155e-13	1.25849e-11	18.2658
PTPRB	-0.762095	5.09595	-7.28161	8.2382e-13	1.2608e-11	18.2631
ZCCHC10	-0.330946	4.34435	-7.27611	8.5578e-13	1.30851e-11	18.2259
FAM111B	-0.472978	2.3794	-7.27559	8.58872e-13	1.31202e-11	18.2223
KLHL6	-0.42762	2.7096	-7.27533	8.60429e-13	1.31319e-11	18.2206
NTN4	-0.772756	6.20991	-7.27397	8.68593e-13	1.32442e-11	18.2113
MEFV	-0.35002	1.53026	-7.27107	8.86217e-13	1.35005e-11	18.1917
CDC42	-0.37199	7.62054	-7.27078	8.87974e-13	1.35149e-11	18.1897
ZNF704	-0.579898	4.1443	-7.26986	8.93648e-13	1.35887e-11	18.1835
IFT80	-0.34271	3.7201	-7.26654	9.14424e-13	1.38791e-11	18.161
BLMH	-0.342724	5.3396	-7.26351	9.33802e-13	1.41602e-11	18.1405
ARHGAP29	-0.540003	5.27364	-7.26268	9.39172e-13	1.42286e-11	18.1349
RAPGEF2	-0.509445	4.77746	-7.25953	9.59859e-13	1.45154e-11	18.1136
STAT5A	-0.356605	4.50739	-7.25798	9.70218e-13	1.46587e-11	18.1031
ZNF24	-0.401542	5.28467	-7.25579	9.84975e-13	1.48681e-11	18.0883
EXOSC2	-0.328016	4.53587	-7.24979	1.02668e-12	1.54835e-11	18.0477
SERPINA5	0.985945	2.11594	7.24954	1.02844e-12	1.54958e-11	18.046
ZEB1	-0.542892	4.70871	-7.24885	1.03337e-12	1.55561e-11	18.0414
CDC14A	-0.371923	3.06008	-7.24477	1.06285e-12	1.59853e-11	18.0138
RLF	-0.427639	4.6301	-7.24452	1.06472e-12	1.59988e-11	18.0121
TMEM135	-0.444077	4.9655	-7.24253	1.07948e-12	1.62059e-11	17.9987
DCTN6	-0.414044	5.94008	-7.24134	1.08831e-12	1.63237e-11	17.9907
STOM	-0.414792	8.56082	-7.24053	1.09445e-12	1.64008e-11	17.9852
CD79B	-0.492859	3.49143	-7.23829	1.1115e-12	1.66413e-11	17.9701
QRFPR	-0.898903	4.05384	-7.23605	1.1288e-12	1.68698e-11	17.955
ACE2	-1.30601	5.48948	-7.23398	1.14503e-12	1.70969e-11	17.941
KIAA1468	-0.344309	4.18291	-7.23308	1.15213e-12	1.71874e-11	17.9349
ANKRD13C	-0.355814	4.47307	-7.22271	1.23745e-12	1.8427e-11	17.8651
ARID4A	-0.428799	4.06136	-7.22247	1.23947e-12	1.84405e-11	17.8635
CREB1	-0.401812	4.40156	-7.22056	1.25587e-12	1.86677e-11	17.8506
CTTNBP2NL	-0.436458	4.76764	-7.21805	1.27776e-12	1.89589e-11	17.8337
ZNF367	-0.446643	2.85292	-7.21443	1.30999e-12	1.94024e-11	17.8093
THBS1	-0.686875	7.30001	-7.21404	1.31349e-12	1.94368e-11	17.8067
NXNL2	-0.572028	3.30848	-7.21283	1.32447e-12	1.95818e-11	17.7986
SLC1A4	-0.428719	4.19226	-7.21161	1.33563e-12	1.97292e-11	17.7904
TCP11L1	-0.409423	3.87127	-7.21129	1.33858e-12	1.9755e-11	17.7882
DPYSL2	-0.519619	6.75323	-7.2095	1.35514e-12	1.99817e-11	17.7762
BNIP3L	-0.524701	7.74359	-7.20917	1.35822e-12	2.00093e-11	17.774
WAC	-0.387977	5.73335	-7.2075	1.37396e-12	2.02231e-11	17.7627
CCDC88A	-0.428503	3.91045	-7.20636	1.38476e-12	2.0364e-11	17.755
LDHA	-0.516608	9.80535	-7.20163	1.43043e-12	2.10169e-11	17.7233
APOBEC3A	-0.38368	1.42776	-7.19609	1.48594e-12	2.17744e-11	17.6861
LRCH1	-0.436821	4.54835	-7.19538	1.49315e-12	2.18608e-11	17.6813
FBXO3	-0.365707	4.30556	-7.18798	1.57091e-12	2.29586e-11	17.6317
MYLIP	-0.505687	5.80758	-7.18168	1.64021e-12	2.39503e-11	17.5894
FMO2	-0.989277	4.41018	-7.1804	1.65472e-12	2.41409e-11	17.5808
MIA3	-0.351302	4.89673	-7.17647	1.69987e-12	2.47341e-11	17.5545
PBX2	-0.381964	5.73439	-7.17578	1.70791e-12	2.48191e-11	17.5499
SMC4	-0.431096	3.60635	-7.17571	1.70872e-12	2.48191e-11	17.5494
PTPRM	-0.543124	6.47159	-7.17453	1.72263e-12	2.49993e-11	17.5415
DIS3	-0.346133	4.15901	-7.17314	1.73909e-12	2.52161e-11	17.5322
RAPGEF5	-0.617916	4.68094	-7.17229	1.74924e-12	2.5341e-11	17.5265
NPAT	-0.392234	3.72311	-7.17173	1.75591e-12	2.54153e-11	17.5228
POLH	-0.443461	4.60354	-7.17011	1.77546e-12	2.56534e-11	17.5119
TNFAIP8L1	-0.455679	4.52986	-7.16765	1.80566e-12	2.60249e-11	17.4955
SWAP70	-0.511286	5.57618	-7.16763	1.80588e-12	2.60249e-11	17.4953
ERCC5	-0.33137	4.84159	-7.16631	1.82221e-12	2.62372e-11	17.4865
MAN1C1	0.577703	2.46414	7.16619	1.82379e-12	2.62372e-11	17.4857
MXI1	-0.513771	6.30584	-7.16553	1.83203e-12	2.63328e-11	17.4813
VPS13A	-0.468656	4.05661	-7.16477	1.8416e-12	2.64475e-11	17.4762
CCL20	-1.20104	4.39089	-7.15807	1.92789e-12	2.7604e-11	17.4314
ELP4	-0.388581	4.43838	-7.158	1.92881e-12	2.7604e-11	17.4309
TNFRSF14	-0.47161	6.34144	-7.15781	1.93123e-12	2.76147e-11	17.4297
USP33	-0.342343	5.24802	-7.15674	1.94539e-12	2.77932e-11	17.4226
ABCB10	-0.410723	4.31522	-7.15336	1.99094e-12	2.84073e-11	17.3999
ZBED2	-0.428504	1.45858	-7.15329	1.99181e-12	2.84073e-11	17.3995
CLDN2	-1.15952	6.9215	-7.15285	1.99777e-12	2.84677e-11	17.3966
DARS	-0.450837	7.51202	-7.15211	2.00799e-12	2.85887e-11	17.3916
SLC35D2	-0.359484	5.6164	-7.15185	2.01157e-12	2.86152e-11	17.3898
PRPF4B	-0.388937	5.07253	-7.1516	2.01498e-12	2.86366e-11	17.3882
CLCNKA	0.765269	1.38315	7.15147	2.01681e-12	2.86366e-11	17.3873
ZNF280D	-0.337186	3.64727	-7.15136	2.01827e-12	2.86366e-11	17.3866
KCNJ2	-0.62953	3.66451	-7.15056	2.02931e-12	2.87685e-11	17.3813
CYB5A	-0.600096	7.50251	-7.14927	2.04724e-12	2.89979e-11	17.3727
RNF138	-0.389643	4.24021	-7.14863	2.05619e-12	2.90998e-11	17.3684
DLL4	-0.741402	5.67847	-7.14768	2.06955e-12	2.92637e-11	17.3621
MMP25	-0.327261	1.90268	-7.14739	2.07363e-12	2.92965e-11	17.3601
LMNB1	-0.433088	3.93721	-7.14669	2.08367e-12	2.94132e-11	17.3554
SLC37A1	-0.371951	3.77198	-7.14548	2.10092e-12	2.96314e-11	17.3473
MCCD1	0.718769	1.29	7.14475	2.1114e-12	2.97538e-11	17.3425
HOXB9	0.75675	2.01319	7.14439	2.11661e-12	2.98019e-11	17.3401
DEPDC7	-0.568075	3.52334	-7.14388	2.1239e-12	2.9879e-11	17.3367
P2RY1	-0.518531	2.94851	-7.1393	2.19139e-12	3.07762e-11	17.3061
EHHADH	-0.749108	6.38818	-7.13782	2.21353e-12	3.10607e-11	17.2963
RALGDS	-0.383434	4.85297	-7.13595	2.24193e-12	3.14326e-11	17.2838
ZC3H12C	-0.387651	3.25254	-7.13482	2.25926e-12	3.16411e-11	17.2763
CLRN3	-1.00358	6.43334	-7.13473	2.26062e-12	3.16411e-11	17.2757
TGFBR2	-0.645888	7.34779	-7.13419	2.26908e-12	3.16815e-11	17.2721
SNRK	-0.510041	5.74673	-7.13417	2.26926e-12	3.16815e-11	17.272
ZNF638	-0.334245	5.26153	-7.1281	2.3651e-12	3.29358e-11	17.2315
ATP11B	-0.448113	4.81842	-7.12798	2.36706e-12	3.29358e-11	17.2307
SLC16A12	-1.18412	5.56981	-7.1267	2.38781e-12	3.31966e-11	17.2222
TET2	-0.361766	3.27886	-7.12657	2.38993e-12	3.31981e-11	17.2213
ZMYM1	-0.324165	3.23197	-7.12579	2.40253e-12	3.33452e-11	17.2162
ADPRH	-0.37155	4.03402	-7.12426	2.42778e-12	3.36673e-11	17.206
TPD52L1	0.567801	2.95733	7.11955	2.5068e-12	3.47341e-11	17.1746
FLT3	-0.424645	1.50969	-7.11882	2.51923e-12	3.48771e-11	17.1698
PCP4	0.84499	1.28471	7.11794	2.53437e-12	3.50574e-11	17.1639
JMJD1C	-0.447094	4.92518	-7.11672	2.55561e-12	3.53217e-11	17.1558
RNF19A	-0.407072	5.89045	-7.11525	2.58122e-12	3.56458e-11	17.146
CDKN2B	-0.520319	3.41017	-7.11477	2.58967e-12	3.57326e-11	17.1428
CHD1	-0.390268	4.47689	-7.114	2.60331e-12	3.58909e-11	17.1377
MPP2	0.33457	0.919033	7.11269	2.62653e-12	3.61809e-11	17.129
CKMT1A	0.402449	0.683311	7.11175	2.64334e-12	3.63519e-11	17.1228
LILRA2	-0.407129	2.13561	-7.10825	2.70696e-12	3.7196e-11	17.0995
DGKA	-0.36191	3.01999	-7.10773	2.7165e-12	3.7296e-11	17.0961
PRAM1	-0.38099	2.25054	-7.10514	2.76479e-12	3.79276e-11	17.0789
STAG1	-0.488994	4.33762	-7.10113	2.84112e-12	3.89424e-11	17.0522
STAP2	-0.458123	5.68637	-7.09903	2.88174e-12	3.94665e-11	17.0384
SCARF1	-0.516262	4.44935	-7.09814	2.89926e-12	3.96736e-11	17.0324
L3MBTL4	-0.384326	2.9089	-7.09761	2.90962e-12	3.97824e-11	17.0289
UBE2D3	-0.33269	6.48779	-7.09541	2.9534e-12	4.03144e-11	17.0143
DPP9	-0.371073	5.20605	-7.09257	3.01081e-12	4.10642e-11	16.9955
STXBP1	-0.675387	4.38099	-7.09086	3.04595e-12	4.15092e-11	16.9842
EPHA4	-0.613964	3.42273	-7.09054	3.05263e-12	4.1566e-11	16.982
FAM76A	-0.33692	3.76357	-7.08835	3.09835e-12	4.21193e-11	16.9675
PIM2	-0.467381	4.80756	-7.08692	3.12845e-12	4.24935e-11	16.9581
GPC3	0.787347	2.68762	7.08509	3.1675e-12	4.29886e-11	16.9459
NRP1	-0.562189	7.03188	-7.0847	3.17582e-12	4.30663e-11	16.9434
CEP170	-0.394225	3.89187	-7.08444	3.18149e-12	4.31077e-11	16.9416
PLEKHO2	-0.406117	5.79054	-7.0827	3.21928e-12	4.3584e-11	16.9301
PIH1D2	-0.353606	2.66666	-7.0786	3.30981e-12	4.47365e-11	16.903
ZC3H7A	-0.363803	5.18335	-7.07468	3.39869e-12	4.5863e-11	16.8771
HERC3	-0.45951	4.45577	-7.07392	3.41625e-12	4.60623e-11	16.872
GPR4	-0.668866	5.0949	-7.07096	3.48533e-12	4.69554e-11	16.8525
COL25A1	-0.584505	1.85843	-7.06926	3.52567e-12	4.74603e-11	16.8412
KIAA0922	-0.369778	3.92762	-7.0679	3.55819e-12	4.78202e-11	16.8322
SRGAP2	-0.359224	3.90635	-7.05727	3.8231e-12	5.12556e-11	16.762
SMAD7	-0.483681	5.18895	-7.05668	3.83839e-12	5.14189e-11	16.7581
LY86	-0.523102	4.90508	-7.05549	3.86938e-12	5.17921e-11	16.7503
HNRNPH1	-0.405198	6.88372	-7.05507	3.88033e-12	5.18967e-11	16.7475
ZNHIT6	-0.330786	3.69306	-7.054	3.90845e-12	5.22306e-11	16.7405
IQCB1	-0.369376	4.65543	-7.0538	3.91372e-12	5.22587e-11	16.7391
RASSF2	-0.602117	4.98637	-7.05038	4.00505e-12	5.3414e-11	16.7166
ZDHHC20	-0.44468	4.81782	-7.05032	4.00669e-12	5.3414e-11	16.7162
HAVCR1	-1.12791	6.02722	-7.05006	4.01391e-12	5.34671e-11	16.7144
SIKE1	-0.329106	4.39887	-7.04526	4.14587e-12	5.51361e-11	16.6828
TYROBP	-0.505367	8.06236	-7.04171	4.24627e-12	5.6426e-11	16.6594
TMCC3	-0.587038	4.80883	-7.04132	4.25742e-12	5.65286e-11	16.6569
GAS7	-0.413053	2.78899	-7.03969	4.30451e-12	5.71082e-11	16.6461
NME7	-0.370101	3.72223	-7.03914	4.32038e-12	5.72727e-11	16.6425
TMSB4X	-0.350533	10.9269	-7.03871	4.33295e-12	5.73934e-11	16.6397
YTHDC2	-0.36016	4.24576	-7.03529	4.434e-12	5.85911e-11	16.6172
RAVER2	-0.437614	4.12834	-7.03161	4.54537e-12	5.99906e-11	16.5929
TAF1B	-0.392305	4.01788	-7.03155	4.54716e-12	5.99906e-11	16.5925
RASSF1	-0.323998	4.54102	-7.03131	4.55453e-12	5.99921e-11	16.5909
MAP3K15	0.401569	0.838433	7.02924	4.61838e-12	6.07848e-11	16.5773
KLHL9	-0.438653	5.14272	-7.02635	4.70888e-12	6.19267e-11	16.5584
RIOK3	-0.39526	6.05932	-7.02575	4.7281e-12	6.213e-11	16.5544
SMURF2	-0.37567	4.49092	-7.02408	4.78133e-12	6.27797e-11	16.5434
SMPDL3A	-0.623358	7.06893	-7.02372	4.79292e-12	6.28819e-11	16.5411
DGKZ	-0.327273	4.70909	-7.02298	4.81682e-12	6.31454e-11	16.5362
INTS2	-0.355399	3.52842	-7.0222	4.84212e-12	6.34268e-11	16.5311
SLC1A1	-0.731379	5.63404	-7.02124	4.87371e-12	6.37901e-11	16.5247
SYDE2	-0.403753	2.28179	-7.02091	4.88436e-12	6.38434e-11	16.5226
TPM1	-0.509158	7.10534	-7.02088	4.8855e-12	6.38434e-11	16.5224
GPRC5A	0.809926	2.01828	7.01906	4.94566e-12	6.45785e-11	16.5104
GRB10	-0.54414	5.95246	-7.01873	4.95641e-12	6.46433e-11	16.5083
N4BP2L2	-0.371399	4.65291	-7.01836	4.96879e-12	6.47249e-11	16.5059
CALM3	-0.34153	8.26374	-7.01711	5.01082e-12	6.51721e-11	16.4976
AGBL3	-0.438827	2.88266	-7.01301	5.1508e-12	6.69401e-11	16.4707
GLB1L	-0.552548	5.62142	-7.00939	5.27735e-12	6.8531e-11	16.447
GLYATL1	-0.990577	5.07399	-7.0049	5.43891e-12	7.05736e-11	16.4175
A1CF	-0.880155	3.59148	-7.00241	5.53065e-12	7.17078e-11	16.4012
SLC25A24	-0.477057	4.58461	-7.00164	5.55926e-12	7.20222e-11	16.3961
FAF2	-0.327225	5.77532	-7.00095	5.58501e-12	7.22426e-11	16.3916
C9orf64	-0.458455	5.00085	-6.99754	5.71416e-12	7.37979e-11	16.3693
BMP2K	-0.398843	3.48942	-6.99539	5.79701e-12	7.48095e-11	16.3552
ACTR3	-0.354451	6.11772	-6.9944	5.83555e-12	7.51895e-11	16.3487
CNTLN	-0.347587	2.86033	-6.99411	5.84719e-12	7.52809e-11	16.3468
RORA	-0.445621	3.9978	-6.99379	5.85966e-12	7.53828e-11	16.3447
RBM39	-0.33258	6.60886	-6.99294	5.8932e-12	7.57553e-11	16.3391
CXorf36	-0.669059	4.76472	-6.99023	6.00103e-12	7.70217e-11	16.3214
DENND4A	-0.369205	4.22654	-6.98672	6.14383e-12	7.87787e-11	16.2984
MCL1	-0.448543	8.29177	-6.98557	6.19135e-12	7.92186e-11	16.2909
VAMP3	-0.370695	7.17498	-6.98097	6.38465e-12	8.144e-11	16.2609
HECA	-0.388395	4.76819	-6.98041	6.40893e-12	8.16867e-11	16.2572
KBTBD2	-0.353505	5.39567	-6.97916	6.46278e-12	8.23096e-11	16.249
FOXJ3	-0.666817	6.15809	-6.97745	6.53683e-12	8.31887e-11	16.2379
SIPA1L1	-0.449412	4.67977	-6.97405	6.68715e-12	8.50363e-11	16.2156
C3orf58	-0.440284	4.41103	-6.97351	6.71156e-12	8.52812e-11	16.2121
THAP1	-0.348493	3.97785	-6.97337	6.71775e-12	8.52942e-11	16.2112
NXT2	-0.377994	3.97382	-6.97046	6.84973e-12	8.68367e-11	16.1922
PRPS1	-0.385533	5.82739	-6.96862	6.93431e-12	8.77744e-11	16.1802
GPR82	-0.348792	1.61556	-6.96782	6.97141e-12	8.81766e-11	16.175
LYPD6B	0.497617	0.801768	6.96657	7.02981e-12	8.88473e-11	16.1668
MMAA	-0.352438	3.48321	-6.96542	7.08412e-12	8.94478e-11	16.1593
[truncated: 6,739 more rows]

## Sheet: S10
Table S10: Functional annotation of the DEGs among TLSClusters.
[truncated: 1,225 more rows]

[truncated: 5 more sheets: S11, S12, S13, S14, S15]
